# Supplementary material for: Diversity, distribution and intrinsic extinction vulnerability of exploited marine bivalves
Source: Nat Commun. 2023 Aug 15;14:4639. doi: 10.1038/s41467-023-40053-y (PMC10427664; doi:10.1038/s41467-023-40053-y)
Supplement: Supplementary file 3 — Supplementary Dataset 1 [file 41467_2023_40053_MOESM3_ESM.xlsx]

## Sheet: README_field_codes
sheet	field	notes
all_species_traits		Sheet contains all operational bivalve species with associated biological traits
	valid_species_id	unique integer ID linking species data across sheets
	family	taxonomic family of species
	operational_genus	taxonomic genus of species
	species	taxonomic species name
	species_authority	taxonomic authority of species
	operational_feeding	generalized mode of feeding
	operational_fixation	generalized mode of attachment to the substratum
	operational_mobility	generalized mode motility
	operational_substrate	generalized mode of tiering relative to the sediment-water interface
	bathymetry_min	species-wide minimum bathymetric occurrence
	operational_bathymetry_min	for those species lacking precise bathymetric data, the estimated minimum bathymetry of 5 m for “subtidal” or “sublittoral” species and 10 m for species in “shallow water” as in Huber 2015.
	size	square root of the product of maximum linear dimension of the shell valve along the anteroposterior direction and maximum linear dimension of the shell valve along the dorsoventral direction; units = mm
	qhat	per taxon extinction rate of genera within family through the Cenozoic
	areakm2	geographic range size of species in square kilometers; as the area of the convex hull bounding species point occurrences
	range_SST	difference between the minumum and maximum sea surface temperature (from MARSPEC) that a species encounters across its occurrences along the continental shelf
	comboPERILfull	minimum reported bathymetry of species from the primary literature
	exploited	if TRUE, species is know to be exploited, see sheet: exploited_species
	fao.prod	if TRUE, species is known from FAO Production Dataset, see sheet: FAO_GlobalCaptureProduction
exploited_species		Sheet contains the list of exploited bivalve species found in the primary literature and FAO resources				thermal range of species proxied by the range of sea surface temperatures encountered across the species' range, in degrees Celcius
	valid_species_id	unique integer ID linking species data across sheets
	family	operational taxonomic family of species
	genus	operational taxonomic genus of species
	species	operational taxonomic species name
	species_authority	operational taxonomic authority of species
	original_genus	taxonomic genus of species as originally reported in source
	original_species	taxonomic species name as originally reported in source
	source	source for exploited species; see full citiation in sheet: exploited_references
	comments	general comments on the occurrence, taxonomy, and/or exploitation of species
	in_FAO_source	if 'yes', then species is known from an FAO resource
	in_FAO_production_data	both' = species known from FAO source and Production Dataset; 'production only' = species only known from FAO Production Dataset; 'not in production' = species not in Production Dataset
exploited_references		Sheet contains full citations for exploited species, taxonomic decisions, and a smaller list of resources that did not contain molluscan exploitation information (for bookkeeping)
	reference	source for exploited species cited in sheet: exploited_species
FAO_GlobalCaptureProduction		Sheet contains production data of bivalve species from the FAO
	valid_species_id	unique integer ID linking species data across sheets
	FAO_X3Alpha_Code	alpha species ID by FAO
	FAO_Taxonomic_Code	numeric taxonmic ID by FAO
	FAO_Identifier	numeric species ID by FAO
	FAO_Major_Group	major taxonomic group assignment by FAO; here it corresponds to Phylum Mollusca
	FAO_Order	order assignment by FAO; note, FAO records Class Bivalvia as an 'order'
	FAO_Family	family assignment by FAO
	FAO_Scientific_Name	latinate species name by FAO
	FAO_Author	species authority by FAO
	FAO_COUNTRY	Reported country by FAO
	FAO_YEAR	Capture year as reported by FAO
	FAO_UNIT	Capture unit as reported by FAO
	FAO_QUANTITY	Quantity of capture as reported by FAO
	FAO_Official_Name_En	Name of take region by FAO
	FAO_Continent_Group	Continent by FAO's definition
	FAO_GeoRegion_Group	Geographic region by FAO's definition
	FAO_Name_en	general geographic region by FAO
	FAO_Ocean_Group	Ocean by FAO's definition
family_phylogeny		Sheet contains the NEWICK string for the time-calibrated phylogeny of Crouch, N. M. A., S. M. Edie, K. S. Collins, R. Bieler, and D. Jablonski. 2021. Calibrating phylogenies assuming bifurcation or budding alters inferred macroevolutionary dynamics in a densely sampled phylogeny of bivalve families. Proceedings of the Royal Society B: Biological Sciences 288:20212178.

## Sheet: all_species_traits
valid_species_id	family	operational_genus	species	species_authority	operational_feeding	operational_fixation	operational_mobility	operational_substrate	bathymetry_min	operational_bathymetry_min	size	qhat	areakm2	range_SST	comboPERILfull	exploited	fao.prod
105629	Anatinellidae	Anatina	anatina	(Spengler 1802)	non_suspension	unattached	mobile	infaunal	5	5	67.7932149997328	0.000915951685491975	19349968.1473615	19.08009618	0.480945828461364	FALSE	FALSE
105630	Anatinellidae	Anatina	cyprinus	(Wood 1828)	non_suspension	unattached	mobile	infaunal	15	15	57.3585215987999	0.000915951685491975	4636413.67513617	16.05756762	0.542060901472906	FALSE	FALSE
105821	Anatinellidae	Anatinella	nicobarica	(Gmelin 1791)	non_suspension	unattached	mobile	infaunal	0	0	38.1234835763995	0.000915951685491975	16796899.6877246	26.933688822	0.398348800165174	FALSE	FALSE
105836	Anatinellidae	Raeta	meridionalis	Tate 1886	non_suspension	unattached	mobile	infaunal	NA	5	39.9124040869502	0.000915951685491975	2241531.14633669	25.53046153	0.453429276344696	FALSE	FALSE
105745	Anatinellidae	Raeta	plicatella	(Lamarck 1818)	non_suspension	unattached	mobile	infaunal	0	0	70.0421301789145	0.000915951685491975	33229848.5734457	28.493656117	0.367896807208691	FALSE	FALSE
105746	Anatinellidae	Raeta	undulata	(Gould 1851)	non_suspension	unattached	mobile	infaunal	0	0	115.715167545141	0.000915951685491975	9210449.4287628	18.73659887	0.499359022241635	FALSE	FALSE
105748	Anatinellidae	Raetella	pulchella	(Adams & Reeve 1850)	non_suspension	unattached	mobile	infaunal	1.5	1.5	18.5121581669993	0.000915951685491975	10884475.9402553	31.906857202	0.352852326975251	FALSE	FALSE
105640	Anatinellidae	Raetina	pellicula	(Deshayes 1854)	non_suspension	unattached	mobile	infaunal	1	1	63.718129288296	0.000915951685491975	46488669.2786686	34.40643638	0.296966289243527	FALSE	FALSE
106260	Anomiidae	Anomia	achaeus	Gray 1850	suspension	attached	immobile	epifaunal	0	0	73.9932429347437	0.000460567836126834	40686153.6847452	20.31424225	0.315753334891119	FALSE	FALSE
106259	Anomiidae	Anomia	chinensis	Philippi 1849	suspension	attached	immobile	epifaunal	0	0	57.9655069847578	0.000460567836126834	8603144.35805226	21.748499844	0.330880039501393	FALSE	FALSE
112032	Anomiidae	Anomia	cytaeum	Gray 1850	suspension	attached	immobile	epifaunal	0	0	60.6341487942232	0.000460567836126834	8800747.0890956	31.476604892	0.224654035456355	TRUE	FALSE
106256	Anomiidae	Anomia	ephippium	Linnaeus 1758	suspension	attached	immobile	epifaunal	0	0	91.4877040918614	0.000460567836126834	56839054.415075	28.381249566	0.221427335462983	TRUE	FALSE
106258	Anomiidae	Anomia	peruviana	d'Orbigny 1846	suspension	attached	immobile	epifaunal	0	0	81.4248119432891	0.000460567836126834	8398811.84448331	21.29878819	0.336245191146674	TRUE	FALSE
106261	Anomiidae	Anomia	simplex	d'Orbigny 1853	suspension	attached	immobile	epifaunal	0	0	49.9695907527768	0.000460567836126834	33853270.5677721	31.796957335	0.194533109053479	FALSE	FALSE
104078	Anomiidae	Anomia	sol	Reeve 1859	suspension	attached	immobile	epifaunal	15	15	28.6984320129167	0.000460567836126834	20081262.4655118	8.73389537	0.455631825774453	FALSE	FALSE
106257	Anomiidae	Anomia	trigonopsis	Hutton 1877	suspension	attached	immobile	epifaunal	1	1	74.5721127500086	0.000460567836126834	4064618.94300272	20.053999972	0.364130560383041	FALSE	FALSE
106266	Anomiidae	Enigmonia	aenigmatica	("Chemnitz" Holten 1802)	suspension	attached	mobile	epifaunal	0	0	38.9024420827279	0.000460567836126834	24598327.3168395	16.32833353	0.369043231805231	FALSE	FALSE
106267	Anomiidae	Heteranomia	squamula	(Linnaeus 1758)	suspension	attached	immobile	epifaunal	0	0	14.4913767461894	0.000460567836126834	62609619.8676854	31.143377869	0.189481859277817	FALSE	FALSE
106270	Anomiidae	Isomonia	umbonata	(Gould 1861)	suspension	attached	immobile	epifaunal	40	40	44.2492937796752	0.000460567836126834	3818759.85110201	30.550758502	0.251229435939393	FALSE	FALSE
112663	Anomiidae	Monia	colon	(Gray 1850)	suspension	attached	immobile	epifaunal	1	1	33.6994065229642	0.000460567836126834	15573087.6094012	17.69700012	0.363199985685664	FALSE	FALSE
106273	Anomiidae	Monia	deliciosa	Iredale 1936	suspension	attached	immobile	epifaunal	NA	5	41.7420651142226	0.000460567836126834	8011.6035394707	9.43723283	0.602737439689355	FALSE	FALSE
106271	Anomiidae	Monia	macrochisma	(Deshayes 1839)	suspension	attached	immobile	epifaunal	0	0	121.326007104825	0.000460567836126834	34983870.3970417	32.937926958	0.181477399297879	TRUE	FALSE
106264	Anomiidae	Monia	nobilis	(Reeve 1859)	suspension	attached	immobile	epifaunal	7	7	57.1314274283428	0.000460567836126834	7828681.46694972	12.98949973	0.4279848448962	FALSE	FALSE
106272	Anomiidae	Monia	patelliformis	(Linnaeus 1758)	suspension	attached	immobile	epifaunal	0	0	49	0.000460567836126834	32018179.9913389	30.337535326	0.211503861841774	FALSE	FALSE
106380	Anomiidae	Monia	squama	(Gmelin 1791)	suspension	attached	immobile	epifaunal	2	2	38	0.000460567836126834	15266470.2446482	30.547952356	0.2238604011199	FALSE	FALSE
106274	Anomiidae	Monia	timida	Iredale 1939	suspension	attached	immobile	epifaunal	0	0	22.494443758404	0.000460567836126834	8598981.67930499	13.52833334	0.420270271805466	FALSE	FALSE
106269	Anomiidae	Monia	zelandica	(Gray 1843)	suspension	attached	immobile	epifaunal	0	0	68.9927532426414	0.000460567836126834	17217281.6706304	24.723574084	0.284813096918438	FALSE	FALSE
106275	Anomiidae	Patro	australis	(Gray 1847)	suspension	attached	immobile	epifaunal	0	0	59.2958683214944	0.000460567836126834	8252099.06796144	18.64517556	0.365447268299737	FALSE	FALSE
106280	Anomiidae	Pododesmus	foliatus	(Broderip 1834)	suspension	attached	immobile	epifaunal	0	0	89.5432856220945	0.000460567836126834	5763155.51312764	16.11349055	0.400073155333822	FALSE	FALSE
112908	Anomiidae	Pododesmus	n.sp. cf. rudis (Broderip 1834)	of von Cosel & Gofas 2019	suspension	attached	immobile	epifaunal	0	0	49.9599839871872	0.000460567836126834	3989488.39344339	11.92624927	0.452875252202447	FALSE	FALSE
106277	Anomiidae	Pododesmus	pernoides	(Gray 1853)	suspension	attached	immobile	epifaunal	0	0	74.2462120245875	0.000460567836126834	182146.739484043	12.082243532	0.51220928920617	FALSE	FALSE
106276	Anomiidae	Pododesmus	rudis	(Broderip 1834)	suspension	attached	immobile	epifaunal	0	0	75.8946638440411	0.000460567836126834	25785977.7884765	24.219251972	0.28231026938916	TRUE	FALSE
100324	Arcidae	Acar	abdita	Oliver & Chesney 1994	suspension	attached	mobile	epifaunal	0	0	7.74596669241483	0.000304257516015896	2540.56892695481	8.32076909	0.590533957170815	FALSE	FALSE
100325	Arcidae	Acar	agulhasensis	(Thiele in Thiele & Jaeckel 1931)	suspension	attached	mobile	epifaunal	80	80	13.0384048104053	0.000304257516015896	84768.3768908944	11.42270999	0.487452426869319	FALSE	FALSE
100327	Arcidae	Acar	bailyi	Bartsch 1931	suspension	attached	mobile	epifaunal	0	0	7.87400787401181	0.000304257516015896	5588021.56977216	20.93696993	0.301183945943935	FALSE	FALSE
100328	Arcidae	Acar	botanica	(Hedley 1917)	suspension	attached	mobile	epifaunal	1	1	10.2469507659596	0.000304257516015896	19793.6597891797	12.06342307	0.509246184856232	FALSE	FALSE
100330	Arcidae	Acar	clathrata	(DeFrance 1816)	suspension	attached	mobile	epifaunal	20	20	11.2915897906362	0.000304257516015896	8036739.22256896	22.861666644	0.273070739255623	FALSE	FALSE
112031	Arcidae	Acar	congenita	(E.A. Smith 1885)	suspension	attached	mobile	epifaunal	20	20	26.153393661244	0.000304257516015896	43204420.2475504	21.758552404	0.25180935786719	FALSE	FALSE
102136	Arcidae	Acar	decorata	(Hayami & Kase 1993)	suspension	attached	mobile	epifaunal	4	4	1.40712472794703	0.000304257516015896	68216.8536274331	8.32806473	0.525396775616228	FALSE	FALSE
100332	Arcidae	Acar	domingensis	(Lamarck 1819)	suspension	attached	mobile	epifaunal	0	0	25.7875939164553	0.000304257516015896	29833581.5434315	19.91667863	0.279158631723731	FALSE	FALSE
100334	Arcidae	Acar	gradata	(Broderip & Sowerby 1829)	suspension	attached	mobile	epifaunal	0	0	28.7071419685067	0.000304257516015896	4824911.19605659	15.72467299	0.360762290721278	FALSE	FALSE
111860	Arcidae	Acar	lepidoformis	Francisco, Barros & Lima 2012	suspension	attached	mobile	epifaunal	141	141	8.72066511224918	0.000304257516015896	106.285593546188	8.73923078	0.648742378325582	FALSE	FALSE
105068	Arcidae	Acar	marsupialis	Oliver & Holmes 2004	suspension	attached	mobile	epifaunal	17	17	2.10656117879353	0.000304257516015896	720.59547765387	4.56530997	0.656283107698432	FALSE	FALSE
111859	Arcidae	Acar	naturezae	Francisco, Barros & Lima 2012	suspension	attached	mobile	epifaunal	100	100	9.79795897113271	0.000304257516015896	9988.1245343872	3.18248783	0.619335373008935	FALSE	FALSE
111861	Arcidae	Acar	oliveirae	Francisco, Barros & Lima 2012	suspension	attached	mobile	epifaunal	70	70	3.71483512420134	0.000304257516015896	7479.72726017639	3.00158311	0.627020657210406	FALSE	FALSE
111624	Arcidae	Acar	olivercoseli	Huber 2010	suspension	attached	mobile	epifaunal	1	1	19.7484176581315	0.000304257516015896	9210111.05007935	11.92624927	0.389280667635432	FALSE	FALSE
100337	Arcidae	Acar	petasion	Kilburn 1983	suspension	attached	mobile	epifaunal	0	0	10.816653826392	0.000304257516015896	140288.525212316	12.34651101	0.467446611625466	FALSE	FALSE
100338	Arcidae	Acar	plicata	(Dillwyn 1817)	suspension	attached	mobile	epifaunal	0	0	37.9473319220206	0.000304257516015896	150248159.283977	34.40643638	0.0896411288303432	FALSE	FALSE
100340	Arcidae	Acar	pusilla	(Sowerby 1833)	suspension	attached	mobile	epifaunal	0	0	9.16515138991168	0.000304257516015896	442356.988814471	10.54688723	0.464307362873782	FALSE	FALSE
100341	Arcidae	Acar	rostae	Berry 1954	suspension	attached	mobile	epifaunal	0	0	26.1629509039023	0.000304257516015896	5841859.55313295	15.78059592	0.356372577057041	FALSE	FALSE
100342	Arcidae	Acar	sandersonae	(Powell 1933)	suspension	attached	mobile	epifaunal	0	0	16.0078105935821	0.000304257516015896	1444568.82423492	14.513740292	0.39777456069521	FALSE	FALSE
100343	Arcidae	Acar	sociella	(Brookes 1926)	suspension	attached	mobile	epifaunal	NA	5	3.3166247903554	0.000304257516015896	300109.177757262	10.89303033	0.468214824126743	FALSE	FALSE
100344	Arcidae	Acar	squamosa	(Lamarck 1819)	suspension	attached	mobile	epifaunal	2	2	25.7138095194003	0.000304257516015896	1675288.54414132	12.84839524	0.412952627636601	FALSE	FALSE
102386	Arcidae	Acar	transmar	Simone 2009	suspension	attached	mobile	epifaunal	2	2	3.33616546352246	0.000304257516015896	123.073538455017	2.0194216	0.718909449239905	FALSE	FALSE
100139	Arcidae	Anadara	adamsi	(Olsson 1961)	suspension	attached	immobile	infaunal	0	0	25.0998007960223	0.000304257516015896	2939700.1462196	13.38817103	0.395964891392323	FALSE	FALSE
100140	Arcidae	Anadara	antiquata	(Linnaeus 1758)	suspension	attached	immobile	infaunal	0	0	74.0701694341251	0.000304257516015896	88494671.7594247	23.38757563	0.219919490739405	TRUE	FALSE
100141	Arcidae	Anadara	auriculata	(Lamarck 1819)	suspension	attached	immobile	infaunal	5	5	67.1565335615233	0.000304257516015896	25954451.0529861	20.60368675	0.274442714746961	FALSE	FALSE
112458	Arcidae	Anadara	crassicostata	(H. Adams 1873)	suspension	attached	immobile	infaunal	NA	NA	54.3588079339494	0.000304257516015896	2506.97379138959	5.57451631	0.620658103059321	FALSE	FALSE
101183	Arcidae	Anadara	crebricostata	(Reeve 1844)	suspension	attached	immobile	infaunal	0	0	67.3498329619309	0.000304257516015896	11472445.0820472	15.57399379	0.345274526606638	FALSE	FALSE
113060	Arcidae	Anadara	fultoni	(Sowerby III 1908)	suspension	attached	immobile	infaunal	0	0	60.2029899589713	0.000304257516015896	2046096.2008515	14.82950664	0.387457833432145	FALSE	FALSE
100148	Arcidae	Anadara	geissei	(Dunker 1891)	suspension	attached	immobile	infaunal	3	3	60	0.000304257516015896	5791634.99046215	12.50524945	0.392157258992554	TRUE	FALSE
100194	Arcidae	Anadara	gubernaculum	(Reeve 1844)	suspension	attached	immobile	infaunal	1	1	37.2679486958969	0.000304257516015896	32978745.911539	20.47833343	0.271069787698376	FALSE	FALSE
112522	Arcidae	Anadara	hemidesmos	(Philippi 1845)	suspension	attached	immobile	infaunal	1	1	38.0988188793301	0.000304257516015896	64112.6086500545	3.20424247	0.582336737461006	FALSE	FALSE
112759	Arcidae	Anadara	jousseaumei	(Lamy 1907)	suspension	attached	immobile	infaunal	0	0	28.8575813262304	0.000304257516015896	3044.66477053885	2.77376367	0.647269536519767	FALSE	FALSE
100183	Arcidae	Anadara	notabilis	(Roeding 1798)	suspension	attached	immobile	infaunal	0.5	0.5	80.2496105909555	0.000304257516015896	25297811.4389174	19.08009618	0.291515910024654	TRUE	FALSE
110605	Arcidae	Anadara	passa	Iredale 1939	suspension	attached	immobile	infaunal	NA	NA	48.5880643779931	0.000304257516015896	8138.99966544759	11.12764706	0.536992993078273	FALSE	FALSE
112757	Arcidae	Anadara	pumila	(Dunker 1868)	suspension	attached	immobile	infaunal	NA	5	19.6773982019982	0.000304257516015896	34754.0267511817	4.88370123	0.576183075850746	FALSE	FALSE
112755	Arcidae	Anadara	rugifera	(Dunker 1866)	suspension	attached	immobile	infaunal	1	1	71.4352853987439	0.000304257516015896	10142481.159948	7.99903724	0.430075891611091	FALSE	FALSE
113061	Arcidae	Anadara	setigericosta	(Nyst 1848)	suspension	attached	immobile	infaunal	NA	NA	35.1178017535267	0.000304257516015896	7643.35117282251	3.35186455	0.622784052766668	FALSE	FALSE
100154	Arcidae	Anadara	similis	(C.B. Adams 1852)	suspension	attached	immobile	infaunal	0	0	57.8463481993462	0.000304257516015896	3634938.09928961	11.38271289	0.413573502825854	TRUE	FALSE
112547	Arcidae	Anadara	subrubra	(Dunker 1866)	suspension	attached	immobile	infaunal	1	1	77.1318351914435	0.000304257516015896	2959876.97478962	17.30743323	0.353214175115504	FALSE	FALSE
100156	Arcidae	Anadara	trapezia	(Deshayes 1839)	suspension	attached	immobile	infaunal	1	1	65.3146231712317	0.000304257516015896	23807956.2717994	22.599333483	0.254450205799329	TRUE	FALSE
100157	Arcidae	Anadara	tuberculosa	(Sowerby 1833)	suspension	attached	immobile	infaunal	0	0	90.8553795875621	0.000304257516015896	4754739.46076882	15.88000044	0.35936303962406	TRUE	TRUE
100158	Arcidae	Anadara	uropigimelana	(Bory de St. Vincent 1824)	suspension	attached	immobile	infaunal	8	8	62.2382519034717	0.000304257516015896	81220363.9486816	20.31424225	0.255032909818406	FALSE	FALSE
100243	Arcidae	Arca	bouvieri	Fischer 1874	suspension	attached	immobile	epifaunal	2	2	47.3286382647969	0.000304257516015896	9360707.44861479	11.92624927	0.388959976605198	TRUE	FALSE
102044	Arcidae	Arca	excavata	(Hayami & Kase 1993)	suspension	attached	immobile	epifaunal	4	4	2.96647939483827	0.000304257516015896	719624.538762535	8.34024786	0.478679310981823	FALSE	FALSE
100246	Arcidae	Arca	kauaia	(Dall, Bartsch & Rehder 1938)	suspension	attached	immobile	epifaunal	50	50	14.2807562824943	0.000304257516015896	23790024.3566156	5.8282824	0.436822439730037	FALSE	FALSE
104179	Arcidae	Arca	koumaci	Lutaenko & Maestrati 2007	suspension	attached	immobile	epifaunal	10	10	8.83176086632785	0.000304257516015896	2700175.72593592	10.47875003	0.429280501922274	FALSE	FALSE
100249	Arcidae	Arca	navicularis	Bruguiere 1789	suspension	attached	immobile	epifaunal	0	0	72.0416546173115	0.000304257516015896	95229600.9492715	32.627575601	0.117999541944001	TRUE	FALSE
100250	Arcidae	Arca	noae	Linnaeus 1758	suspension	attached	immobile	epifaunal	0	0	79.466219238114	0.000304257516015896	7201610.73660714	23.540000356	0.267864410551819	TRUE	TRUE
100251	Arcidae	Arca	pacifica	(Sowerby 1833)	suspension	attached	immobile	epifaunal	0	0	92.8137920785483	0.000304257516015896	5681966.6761731	16.96133355	0.344082739798789	TRUE	FALSE
100252	Arcidae	Arca	symphenacis	Oliver & Chesney 1994	suspension	attached	immobile	epifaunal	NA	NA	40.1497197997695	0.000304257516015896	161710.856194201	10.92754122	0.480065693753725	FALSE	FALSE
100255	Arcidae	Arca	ventricosa	Lamarck 1819	suspension	attached	immobile	epifaunal	0	0	90.6642156531451	0.000304257516015896	133061221.659988	32.627575601	0.111385241665652	TRUE	FALSE
100256	Arcidae	Arca	zebra	(Swainson 1833)	suspension	attached	immobile	epifaunal	0	0	72.59752061882	0.000304257516015896	19362442.554061	19.91667863	0.287706314712943	TRUE	TRUE
110654	Arcidae	Asperarca	magdalenae	La Perna 1998	suspension	attached	mobile	epifaunal	20	20	2.86356421265527	0.000304257516015896	6080504.79898976	22.861666644	0.278586023226152	FALSE	FALSE
100421	Arcidae	Asperarca	nodulosa	(Mueller 1776)	suspension	attached	mobile	epifaunal	18	18	11.6189500386223	0.000304257516015896	9980208.54312693	27.580571286	0.21747812556653	FALSE	FALSE
105912	Arcidae	Asperarca	sagrinata	(Dall 1886)	suspension	attached	mobile	epifaunal	146	146	7.48331477354788	0.000304257516015896	1398468.61633737	15.46878783	0.388031290910835	FALSE	FALSE
101885	Arcidae	Asperarca	secreta	La Perna 1998	suspension	attached	mobile	epifaunal	50	50	5.03487835006964	0.000304257516015896	6080504.79898976	22.861666644	0.278586023226152	FALSE	FALSE
100346	Arcidae	Barbatia	barbata	(Linnaeus 1758)	suspension	attached	mobile	epifaunal	0	0	82.6316525309763	0.000304257516015896	5014214.93026205	23.540000356	0.275022642012394	TRUE	FALSE
100347	Arcidae	Barbatia	benthicola	(Iredale 1939)	suspension	attached	mobile	epifaunal	35	35	20.6494551986245	0.000304257516015896	2172.72549067807	6.01557706	0.618691639937176	FALSE	FALSE
100349	Arcidae	Barbatia	cancellaria	(Lamarck 1819)	suspension	attached	mobile	epifaunal	0	0	74.1619848709566	0.000304257516015896	20194390.3573026	17.72206152	0.310737306333885	FALSE	FALSE
100353	Arcidae	Barbatia	cometa	(Reeve 1844)	suspension	attached	mobile	epifaunal	0	0	30.3347984994132	0.000304257516015896	42318359.0075144	18.83936288	0.283960421084285	FALSE	FALSE
100355	Arcidae	Barbatia	decussata	(Sowerby 1833)	suspension	attached	mobile	epifaunal	1	1	46.5832587954085	0.000304257516015896	127403482.10516	34.40643638	0.0929022086879481	TRUE	FALSE
105066	Arcidae	Barbatia	diphaeonotus	Oliver & Holmes 2004	suspension	attached	mobile	epifaunal	13	13	4.82887150377808	0.000304257516015896	17165.66363284	5.02607472	0.5885822824478	FALSE	FALSE
106453	Arcidae	Barbatia	ectocomata	(Dall 1886)	suspension	attached	mobile	epifaunal	150	150	33.9116499156263	0.000304257516015896	500504.271716261	6.46464284	0.506253098501476	FALSE	FALSE
104054	Arcidae	Barbatia	fusca	(Bruguiere 1792)	suspension	attached	mobile	epifaunal	0	0	58.7877538267963	0.000304257516015896	91819730.8803485	32.627575601	0.118720522475541	TRUE	FALSE
100356	Arcidae	Barbatia	gabonensis	Oliver & von Cosel 1992a	suspension	attached	mobile	epifaunal	90	90	22.5831795812724	0.000304257516015896	484900.441437956	8.4276364	0.485535051078681	FALSE	FALSE
100357	Arcidae	Barbatia	hachijoensis	Hatai, Niino & Kotaka 1952	suspension	attached	mobile	epifaunal	50	50	21.5638586528478	0.000304257516015896	71367.0363967117	18.986936917	0.40860661459349	FALSE	FALSE
100359	Arcidae	Barbatia	ionthados	Oliver & von Cosel 1992a	suspension	attached	mobile	epifaunal	100	100	14.4913767461894	0.000304257516015896	2084378.62303747	11.5963716	0.422246282364662	FALSE	FALSE
100360	Arcidae	Barbatia	lacerata	(Bruguiere 1789)	suspension	attached	mobile	epifaunal	0	0	78.1024967590665	0.000304257516015896	48607261.1947564	25.355075444	0.210373333430443	FALSE	FALSE
100362	Arcidae	Barbatia	lurida	(Sowerby 1833)	suspension	attached	mobile	epifaunal	0	0	38.8844441904472	0.000304257516015896	5588657.64639722	15.88000044	0.356167842575714	TRUE	FALSE
100363	Arcidae	Barbatia	molokaia	(Dall, Bartsch & Rehder 1938)	suspension	attached	mobile	epifaunal	10	10	12.7279220613579	0.000304257516015896	19947580.4120494	20.129449147	0.284804106635555	FALSE	FALSE
100365	Arcidae	Barbatia	novaezealandiae	(E.A. Smith 1915)	suspension	attached	mobile	epifaunal	3	3	75.3657747256671	0.000304257516015896	1444568.82423492	14.513740292	0.39777456069521	FALSE	FALSE
100366	Arcidae	Barbatia	oahua	Dall, Bartsch & Rehder 1938	suspension	attached	mobile	epifaunal	0	0	48.6939421283593	0.000304257516015896	222626.956118998	3.43599318	0.555202785378337	FALSE	FALSE
100368	Arcidae	Barbatia	parva	(Sowerby 1833)	suspension	attached	mobile	epifaunal	0	0	10.9544511501033	0.000304257516015896	93091024.6152111	20.31424225	0.252335694594698	FALSE	FALSE
100369	Arcidae	Barbatia	parvivillosa	(Iredale 1939)	suspension	attached	mobile	epifaunal	NA	5	38.7298334620742	0.000304257516015896	3691980.47637379	13.09111107	0.394689630961884	FALSE	FALSE
100370	Arcidae	Barbatia	perinesa	Oliver & Chesney 1994	suspension	attached	mobile	epifaunal	1	1	14.8323969741913	0.000304257516015896	1023598.22728157	17.21471834	0.375217307983639	FALSE	FALSE
100371	Arcidae	Barbatia	pistachia	(Lamarck 1819)	suspension	attached	mobile	epifaunal	1	1	41.046315303569	0.000304257516015896	9615029.8272481	21.06885968	0.289019231363717	FALSE	FALSE
105067	Arcidae	Barbatia	pyrrhotus	Oliver & Holmes 2004	suspension	attached	mobile	epifaunal	14	14	5.27456159315634	0.000304257516015896	73487.6601665848	5.02607472	0.559828842283104	FALSE	FALSE
100372	Arcidae	Barbatia	revelata	(Deshayes 1863)	suspension	attached	mobile	epifaunal	0	0	41.9523539268061	0.000304257516015896	13223762.3540736	10.44305703	0.398255905130188	FALSE	FALSE
100373	Arcidae	Barbatia	setigera	(Reeve 1844)	suspension	attached	mobile	epifaunal	1	1	48	0.000304257516015896	11823840.2638	20.31424225	0.293135659924193	FALSE	FALSE
100374	Arcidae	Barbatia	stearnsii	(Pilsbry 1895)	suspension	attached	mobile	epifaunal	0	0	35.1781181986757	0.000304257516015896	7289308.55745602	28.698333221	0.211536777827847	FALSE	FALSE
100375	Arcidae	Barbatia	sulcata	(Lamarck 1819)	suspension	attached	mobile	epifaunal	0	0	33.2264954516723	0.000304257516015896	94982931.6391104	32.627575601	0.118050824538252	FALSE	FALSE
100377	Arcidae	Barbatia	terebrans	(Iredale 1939)	suspension	attached	mobile	epifaunal	NA	5	11.0163514831363	0.000304257516015896	4317048.17279423	13.49304857	0.387226618587406	FALSE	FALSE
100378	Arcidae	Barbatia	trapezina	(Lamarck 1819)	suspension	attached	mobile	epifaunal	10	10	44.9030065808516	0.000304257516015896	83771280.5009364	32.627575601	0.120534400864977	TRUE	FALSE
100406	Arcidae	Bathyarca	adelaideana	(Iredale 1929)	suspension	attached	immobile	infaunal	165	165	3.63318042491699	0.000304257516015896	325644.615032767	7.77141922	0.500542525537911	FALSE	FALSE
100407	Arcidae	Bathyarca	anaclima	(Melvill & Standen 1907)	suspension	attached	immobile	infaunal	73	73	2.73861278752583	0.000304257516015896	8095663.17960609	17.82158684	0.3277287987998	FALSE	FALSE
100408	Arcidae	Bathyarca	cybaea	(Hedley 1906)	suspension	attached	immobile	infaunal	45	45	3.46410161513775	0.000304257516015896	1141245.19171156	14.513740292	0.40243478323034	FALSE	FALSE
100411	Arcidae	Bathyarca	frielei	(Jeffreys 1877)	suspension	attached	immobile	infaunal	18	18	14.8791800849375	0.000304257516015896	28775796.3632013	25.9297601	0.214490145517941	FALSE	FALSE
100409	Arcidae	Bathyarca	glacialis	(Gray 1824)	suspension	attached	immobile	infaunal	5	5	28.5096474899287	0.000304257516015896	32878424.4396441	21.42491014	0.260837577558255	FALSE	FALSE
105910	Arcidae	Bathyarca	glomerula	(Dall 1881)	suspension	attached	immobile	infaunal	110	110	8.5	0.000304257516015896	4111083.76287673	18.08465027	0.338267160770171	FALSE	FALSE
100412	Arcidae	Bathyarca	japonica	Habe 1977	suspension	attached	immobile	infaunal	50	50	10.2469507659596	0.000304257516015896	6933309.98932686	28.698333221	0.21252681879156	FALSE	FALSE
112371	Arcidae	Bathyarca	kyurokusimana	(Nomura & Hatai 1940)	suspension	attached	immobile	infaunal	20	20	3.86781592116274	0.000304257516015896	4349009.36193705	29.880238	0.208897294088999	FALSE	FALSE
112782	Arcidae	Bathyarca	lucida	Poppe et al. 2018	suspension	attached	immobile	infaunal	100	100	9.91362698511498	0.000304257516015896	1815.4589777124	3.83075748	0.645999955189432	FALSE	FALSE
100261	Arcidae	Bathyarca	minima	(Nyst 1848)	suspension	attached	immobile	infaunal	11	11	8.94427190999916	0.000304257516015896	1103332.0663807	5.39506501	0.502253258275596	FALSE	FALSE
111874	Arcidae	Bathyarca	orientalis	(Thiele 1931)	suspension	attached	immobile	infaunal	110	110	3.74165738677394	0.000304257516015896	157179.676719239	11.28622282	0.47672757032749	FALSE	FALSE
100413	Arcidae	Bathyarca	pectunculoides	(Scacchi 1834)	suspension	attached	immobile	infaunal	9	9	14.4913767461894	0.000304257516015896	47277117.1224974	30.46390247	0.155371942649943	FALSE	FALSE
100414	Arcidae	Bathyarca	perversidens	Hedley 1902	suspension	attached	immobile	infaunal	41	41	2.85043856274784	0.000304257516015896	9189.26701377246	10.03643144	0.546458372779249	FALSE	FALSE
111916	Arcidae	Bathyarca	philippiana	(Nyst 1848)	suspension	attached	immobile	infaunal	2	2	11.7728501222091	0.000304257516015896	7437376.42568311	22.861666644	0.274603219988568	FALSE	FALSE
105911	Arcidae	Bathyarca	polycyma	(Dall 1881)	suspension	attached	immobile	infaunal	168	168	7.64852927038918	0.000304257516015896	8079.59923578107	2.43605978	0.631644408706369	FALSE	FALSE
112009	Arcidae	Bentharca	hawaiensis	Dall, Bartsch & Rehder 1938	suspension	attached	immobile	epifaunal	20	20	26.7207784317748	0.000304257516015896	663481.821294019	3.59198342	0.531914894859639	FALSE	FALSE
100382	Arcidae	Calloarca	alternata	(Sowerby 1833)	suspension	attached	immobile	epifaunal	10	10	33.5857112474933	0.000304257516015896	5500021.5073579	16.44182409	0.35037505009791	FALSE	FALSE
100384	Arcidae	Calloarca	cibotina	(Melvill & Standen 1907)	suspension	attached	immobile	epifaunal	80	80	8.36660026534076	0.000304257516015896	10214435.8662248	16.11900418	0.341644953334606	FALSE	FALSE
100394	Arcidae	Calloarca	colpodes	(Kilburn 1983)	suspension	attached	immobile	epifaunal	70	70	5.91607978309962	0.000304257516015896	7804.68157751733	7.22272928	0.58028182316071	FALSE	FALSE
100385	Arcidae	Calloarca	nuttingi	(Dall, Bartsch & Rehder 1938)	suspension	attached	immobile	epifaunal	0	0	5.29150262212918	0.000304257516015896	41026502.9247003	11.46033325	0.364808121763949	FALSE	FALSE
100386	Arcidae	Calloarca	sculpturata	(Turton, 1932)	suspension	attached	immobile	epifaunal	20	20	11.6189500386223	0.000304257516015896	200134.104626098	13.62391616	0.446532014635432	FALSE	FALSE
112372	Arcidae	Calloarca	soyoae	(Habe 1958)	suspension	attached	immobile	epifaunal	40	40	24.4948974278318	0.000304257516015896	1051231.61377613	29.619652552	0.23980753477341	FALSE	FALSE
100376	Arcidae	Calloarca	tamikoae	(Sakurai 1969)	suspension	attached	immobile	epifaunal	50	50	9.16515138991168	0.000304257516015896	472796.283729595	16.67810891	0.396324691973307	FALSE	FALSE
100387	Arcidae	Calloarca	tenella	(Reeve 1843)	suspension	attached	immobile	epifaunal	1	1	28.3354901139896	0.000304257516015896	134546998.910776	32.882575626	0.10839298014742	FALSE	FALSE
100388	Arcidae	Calloarca	tetraquetra	Kilburn 1983	suspension	attached	immobile	epifaunal	30	30	10.5830052442584	0.000304257516015896	17930.8302304287	7.31159329	0.56286876964072	FALSE	FALSE
100389	Arcidae	Cucullaearca	candida	(Helbling 1799)	suspension	attached	mobile	epifaunal	0	0	76.1577310586391	0.000304257516015896	127068400.941955	23.38635942	0.212779321148948	FALSE	FALSE
100390	Arcidae	Cucullaearca	complanata	(Bruguiere 1789)	suspension	attached	mobile	epifaunal	0	0	38.0788655293195	0.000304257516015896	3069359.62868348	11.41550594	0.416560936705305	TRUE	FALSE
100391	Arcidae	Cucullaearca	foliata	(Forsskal 1775)	suspension	attached	mobile	epifaunal	0	0	53.5957087834465	0.000304257516015896	149366538.657622	22.87424235	0.215150954830558	TRUE	FALSE
100380	Arcidae	Cucullaearca	grayana	(Dunker 1867)	suspension	attached	mobile	epifaunal	NA	NA	45.4400704224806	0.000304257516015896	1318840.54202534	13.7685616	0.407677593335211	FALSE	FALSE
100364	Arcidae	Cucullaearca	multivillosa	(Iredale 1939)	suspension	attached	mobile	epifaunal	0	0	45.9565011723042	0.000304257516015896	1863445.84977276	13.24571418	0.406527809535548	FALSE	FALSE
100393	Arcidae	Cucullaearca	reeveana	(d'Orbigny 1846)	suspension	attached	mobile	epifaunal	0	0	82.4621125123532	0.000304257516015896	6758657.32437958	17.82958357	0.331210885945012	FALSE	FALSE
100159	Arcidae	Cunearca	aequatoralis	(d'Orbigny 1846)	suspension	attached	mobile	infaunal	0	0	42.0285617170038	0.000304257516015896	4387292.44106753	16.44182409	0.354844442854019	FALSE	FALSE
101203	Arcidae	Cunearca	axelolssoni	Macsotay in Macsotay & Campos 2001	suspension	attached	mobile	infaunal	4	4	51.1781545192868	0.000304257516015896	846278.079273514	7.20760924	0.487789373324846	FALSE	FALSE
100162	Arcidae	Cunearca	bifrons	(Carpenter 1857)	suspension	attached	mobile	infaunal	5	5	56.1248608016091	0.000304257516015896	4729729.42833643	16.11349055	0.356928501131465	FALSE	FALSE
100163	Arcidae	Cunearca	brasiliana	(Lamarck 1819)	suspension	attached	mobile	infaunal	0	0	70	0.000304257516015896	9384972.74540484	19.08009618	0.311122579680387	TRUE	FALSE
100164	Arcidae	Cunearca	chemnitzii	(Philippi 1851)	suspension	attached	mobile	infaunal	11	11	50.4571104999087	0.000304257516015896	22493714.1362358	19.28389474	0.291622863297883	TRUE	FALSE
112090	Arcidae	Cunearca	corrugata	(Lamy 1907)	suspension	attached	mobile	infaunal	10	10	39.4715087119811	0.000304257516015896	2614138.97434463	13.6103454	0.395869879404038	TRUE	FALSE
100168	Arcidae	Cunearca	esmeralda	(Pilsbry & Olsson 1941)	suspension	attached	mobile	infaunal	20	20	60.0824433591045	0.000304257516015896	3549991.40486176	14.49458329	0.380204639476954	FALSE	FALSE
100171	Arcidae	Cunearca	perlabiata	(Grant & Gale 1931)	suspension	attached	mobile	infaunal	0	0	48.3735464897913	0.000304257516015896	5568089.694925	16.05756762	0.354309997688991	FALSE	FALSE
100173	Arcidae	Cunearca	reinharti	(Lowe 1935)	suspension	attached	mobile	infaunal	2	2	65.6597289059283	0.000304257516015896	4717874.28396543	16.2046156	0.355987290065583	TRUE	FALSE
100422	Arcidae	Deltaodon	rubrotincta	(Kuroda & Habe in Habe 1958)	suspension	attached	mobile	epifaunal	100	100	12.6491106406735	0.000304257516015896	4565916.3955813	22.218446862	0.291244196798527	FALSE	FALSE
102581	Arcidae	Deltaodon	tugelae	Bernard 1962	suspension	attached	mobile	epifaunal	70	70	18.3303027798234	0.000304257516015896	6444930.29052075	20.60368675	0.301986919781757	FALSE	FALSE
100395	Arcidae	Destacar	metella	(Hedley 1917)	suspension	attached	mobile	infaunal	151	151	13.2476412994918	0.000304257516015896	293526.298761761	13.33563117	0.442094133757757	FALSE	FALSE
100187	Arcidae	Diluvarca	biangulata	(Sowerby 1833)	suspension	attached	immobile	epifaunal	5	5	56.1106050582241	0.000304257516015896	5428947.59346974	14.49458329	0.371805237101334	TRUE	FALSE
111869	Arcidae	Diluvarca	consociata	(E.A. Smith 1885)	suspension	attached	immobile	epifaunal	15	15	32.0312347560939	0.000304257516015896	7855184.47809943	15.75297852	0.350817717605872	FALSE	FALSE
100144	Arcidae	Diluvarca	corbuloides	(Monterosato 1878)	suspension	attached	immobile	epifaunal	10	10	66.751629193601	0.000304257516015896	21623716.9109746	22.861666644	0.253500467706978	TRUE	FALSE
100182	Arcidae	Diluvarca	ferruginea	(Reeve 1844)	suspension	attached	immobile	epifaunal	9	9	55.3398590529466	0.000304257516015896	23878851.2101573	16.11900418	0.32485423674503	TRUE	FALSE
113041	Arcidae	Diluvarca	gibbosa	(Reeve 1844)	suspension	attached	immobile	epifaunal	22	22	48.0624593627917	0.000304257516015896	25987988.7264189	22.861666644	0.249865399140774	TRUE	FALSE
100149	Arcidae	Diluvarca	mazatlanica	(Hertlein & Strong 1943)	suspension	attached	immobile	epifaunal	7	7	65.7563685128673	0.000304257516015896	3609869.48005324	14.16168866	0.383493590802371	TRUE	FALSE
112719	Arcidae	Diluvarca	pygmaea	(H. Adams 1872)	suspension	attached	immobile	epifaunal	20	20	26.3294511906344	0.000304257516015896	9786782.29344732	16.4720005	0.338652364069884	FALSE	FALSE
112091	Arcidae	Diluvarca	secernenda	(Lamy 1907)	suspension	attached	immobile	epifaunal	15	15	42.1689459199539	0.000304257516015896	10206682.9987217	17.72206152	0.324229379610088	FALSE	FALSE
112699	Arcidae	Diluvarca	tricenicosta	(Nyst 1848)	suspension	attached	immobile	epifaunal	14	14	65.3146231712317	0.000304257516015896	4967875.25430336	22.471179571	0.286827874773923	FALSE	FALSE
100397	Arcidae	Fugleria	illota	(Sowerby 1833)	suspension	attached	mobile	epifaunal	0	0	40.7124059716446	0.000304257516015896	5450369.62312093	16.44182409	0.350554359404425	FALSE	FALSE
100398	Arcidae	Fugleria	tenera	(C.B. Adams 1845)	suspension	attached	mobile	epifaunal	0	0	31.6227766016838	0.000304257516015896	15557008.8624475	19.08009618	0.3011294785013	FALSE	FALSE
100918	Arcidae	Hawaiarca	alai	Dall, Bartsch & Rehder 1938	suspension	attached	mobile	epifaunal	68	68	8.52994724485445	0.000304257516015896	34403898.9279016	11.65534854	0.366168588108664	FALSE	FALSE
111888	Arcidae	Hawaiarca	innocens	(E.A. Smith 1906)	suspension	attached	mobile	epifaunal	25	25	19.0835007270679	0.000304257516015896	116160.853267554	5.49848437	0.545639121307387	FALSE	FALSE
101436	Arcidae	Hawaiarca	rectangula	(Dall, Bartsch & Rehder 1938)	suspension	attached	mobile	epifaunal	25	25	12.2474487139159	0.000304257516015896	28577473.2856211	5.98246426	0.431520614288835	FALSE	FALSE
101437	Arcidae	Hawaiarca	uwaensis	(Yokoyama 1928)	suspension	attached	mobile	epifaunal	20	20	15.556349186104	0.000304257516015896	17793522.3779121	28.698333221	0.193891200707032	FALSE	FALSE
104075	Arcidae	Hawaiarca	weberi	Prashad 1932	suspension	attached	mobile	epifaunal	32	32	13.717871555019	0.000304257516015896	830525.140104355	4.90525013	0.513195229347628	FALSE	FALSE
101438	Arcidae	Hawaiarca	wendti	(Lamy 1907)	suspension	attached	mobile	epifaunal	NA	NA	20.4470046706113	0.000304257516015896	6421813.05771975	13.22500038	0.382288932895472	FALSE	FALSE
100396	Arcidae	Hawaiarca	yamamotoi	(Sakura & Habe in Habe 1961)	suspension	attached	mobile	epifaunal	50	50	14.0712472794703	0.000304257516015896	5288589.65024307	28.698333221	0.217880956370372	FALSE	FALSE
112265	Arcidae	Imparilarca	angicostata	(Reeve 1844)	suspension	attached	mobile	infaunal	0	0	27.2488531868774	0.000304257516015896	30782.3802308594	7.82405654	0.546611057624453	FALSE	FALSE
100166	Arcidae	Imparilarca	craticulata	(Nyst 1848)	suspension	attached	mobile	infaunal	22	22	23.473389188611	0.000304257516015896	29239558.9994602	19.65217969	0.282432287113966	FALSE	FALSE
100147	Arcidae	Imparilarca	ehrenbergi	(Dunker 1868)	suspension	attached	mobile	infaunal	17	17	68.9799971006088	0.000304257516015896	31387846.1811797	18.38328981	0.294827516147938	FALSE	FALSE
101544	Arcidae	Imparilarca	kikaizimana	(Nomura & Zinbo 1934)	suspension	attached	mobile	infaunal	10	10	29.0516780926679	0.000304257516015896	8266528.77760916	22.051666787	0.281320728538489	FALSE	FALSE
105091	Arcidae	Imparilarca	rotundicostata	(Reeve 1843)	suspension	attached	mobile	infaunal	12	12	60.3738353924943	0.000304257516015896	74379440.5481008	19.93000011	0.260950625653711	FALSE	FALSE
100241	Arcidae	Lamarcka	avellana	(Lamarck 1819)	suspension	attached	immobile	epifaunal	0	0	43.8862165149834	0.000304257516015896	125890749.182706	34.40643638	0.0931383847491966	TRUE	FALSE
100245	Arcidae	Lamarcka	imbricata	(Bruguiere 1789)	suspension	attached	immobile	epifaunal	0	0	49.1121166312347	0.000304257516015896	22453281.8200545	19.91667863	0.284777962204718	TRUE	FALSE
100248	Arcidae	Lamarcka	mutabilis	(Sowerby I 1833)	suspension	attached	immobile	epifaunal	0	0	38.6895334683684	0.000304257516015896	7010818.35810839	16.96133355	0.339927389392456	FALSE	FALSE
100254	Arcidae	Lamarcka	truncata	(Sowerby 1833)	suspension	attached	immobile	epifaunal	0	0	52.9150262212918	0.000304257516015896	339876.60307335	17.2828208	0.396276032884056	FALSE	FALSE
111692	Arcidae	Lamarcka	turbatrix	(Oliver & von Cosel 1992)	suspension	attached	immobile	epifaunal	0	0	40.1497197997695	0.000304257516015896	3059615.06470288	11.10581093	0.419991229411021	FALSE	FALSE
113062	Arcidae	Lamarcka	volucris	(Reeve 1844)	suspension	attached	immobile	epifaunal	0	0	38.8580750938592	0.000304257516015896	3215215.78712871	6.18257559	0.472542412829424	FALSE	FALSE
100176	Arcidae	Larkinia	grandis	(Broderip & Sowerby 1829)	suspension	unattached	mobile	infaunal	0	0	140.644232018238	0.000304257516015896	4625013.47759645	14.67843744	0.372975004137472	TRUE	FALSE
100177	Arcidae	Larkinia	multicostata	(Sowerby 1833)	suspension	unattached	mobile	infaunal	0	0	126.419935136829	0.000304257516015896	4865208.58256364	16.96133355	0.347151206511247	TRUE	FALSE
101690	Arcidae	Litharca	lithodomus	(Sowerby 1833)	suspension	attached	immobile	infaunal	0	0	46.2493243193887	0.000304257516015896	1004805.19533326	11.08114584	0.442276119729527	FALSE	FALSE
101732	Arcidae	Lunarca	brevifrons	(Sowerby 1833)	suspension	attached	mobile	infaunal	0	0	34.6366857536919	0.000304257516015896	5178833.00115639	14.49458329	0.372737822806415	FALSE	FALSE
101733	Arcidae	Lunarca	ovalis	(Bruguiere 1789)	suspension	attached	mobile	infaunal	1	1	70.1227495182555	0.000304257516015896	23490549.7193307	19.45267739	0.288930246797472	TRUE	TRUE
100180	Arcidae	Mabellarca	dautzenbergi	(Lamy 1907)	suspension	attached	immobile	infaunal	11	11	26.0768096208106	0.000304257516015896	40229993.2579466	18.83936288	0.284961076577847	FALSE	FALSE
112369	Arcidae	Mimarcaria	aizoi	(Sakurai 1969)	suspension	attached	mobile	epifaunal	40	40	24.0595095544361	0.000304257516015896	1171551.32366828	17.42986675	0.370208532553307	FALSE	FALSE
101889	Arcidae	Mimarcaria	matsumotoi	Habe 1958	suspension	attached	mobile	epifaunal	54	54	8.53229160308062	0.000304257516015896	3405431.3058906	28.698333221	0.226584459025502	FALSE	FALSE
101890	Arcidae	Mimarcaria	saviolum	Iredale 1939	suspension	attached	mobile	epifaunal	150	150	8.48528137423857	0.000304257516015896	253761.956538181	11.2155173	0.468025160999525	FALSE	FALSE
100192	Arcidae	Mosambicarca	erythraeonensis	(Jonas in Philippi 1851)	suspension	attached	mobile	infaunal	1	1	78.7400787401181	0.000304257516015896	26530908.2870881	18.48323599	0.297064745899317	TRUE	FALSE
100203	Arcidae	Mosambicarca	mosambicana	(Bianconi 1856)	suspension	attached	mobile	infaunal	NA	NA	65.5209890035247	0.000304257516015896	18996.8803657222	8.33258739	0.550625223404804	FALSE	FALSE
112030	Arcidae	Nipponarca	adamsiana	(Dunker 1866)	suspension	attached	immobile	epifaunal	1	1	29.1787593978908	0.000304257516015896	4268369.24543653	28.973846251	0.219122868230721	FALSE	FALSE
100399	Arcidae	Nipponarca	allocostata	Oliver & von Cosel 1992a	suspension	attached	immobile	epifaunal	0	0	25.0998007960223	0.000304257516015896	45498.315900912	8.3112495	0.533587839019893	FALSE	FALSE
100400	Arcidae	Nipponarca	bistrigata	(Dunker 1866)	suspension	attached	immobile	epifaunal	0	0	37.8985487848809	0.000304257516015896	56871198.4532014	31.49719418	0.140483373330235	FALSE	FALSE
102467	Arcidae	Porterius	dalli	(E. A. Smith 1885)	suspension	attached	mobile	epifaunal	20	20	25.0998007960223	0.000304257516015896	1665232.94467302	29.498422962	0.232030258819341	FALSE	FALSE
112758	Arcidae	Potiarca	bataviensis	(Lamy 1907)	suspension	attached	mobile	infaunal	0	0	31.984371183439	0.000304257516015896	1587582.61198016	7.74121389	0.469547975938886	FALSE	FALSE
100142	Arcidae	Potiarca	camerunensis	Oliver & von Cosel 1992a	suspension	attached	mobile	infaunal	5	5	15.4919333848297	0.000304257516015896	660.149653146049	3.0797223	0.674168711508729	FALSE	FALSE
100146	Arcidae	Potiarca	eborensis	Oliver & von Cosel 1992a	suspension	attached	mobile	infaunal	18	18	29.3938769133981	0.000304257516015896	940295.101842811	6.9177598	0.488858045301062	FALSE	FALSE
112760	Arcidae	Potiarca	livingstonei	Iredale 1927	suspension	attached	mobile	infaunal	0	0	62.9920629920945	0.000304257516015896	2.42047633383179	1.36754711	0.803680438505624	FALSE	FALSE
100170	Arcidae	Potiarca	nux	(Sowerby 1833)	suspension	attached	mobile	infaunal	4	4	23.4435492193482	0.000304257516015896	5475867.54531913	14.34554281	0.373255653410669	FALSE	FALSE
100150	Arcidae	Potiarca	obesa	(Sowerby 1833)	suspension	attached	mobile	infaunal	10	10	37.0944739819828	0.000304257516015896	4565277.54828854	14.49458329	0.375231156033038	FALSE	FALSE
100172	Arcidae	Potiarca	pilula	(Reeve 1843)	suspension	attached	mobile	infaunal	0	0	39.2300904918661	0.000304257516015896	19972308.9269868	17.29550735	0.315594022111449	TRUE	FALSE
112756	Arcidae	Potiarca	sabinae	(Morlet 1889)	suspension	attached	mobile	infaunal	8	8	24.4948974278318	0.000304257516015896	1543425.22910025	11.73237266	0.426708503526589	FALSE	FALSE
100153	Arcidae	Potiarca	senegalensis	(Gmelin 1791)	suspension	attached	mobile	infaunal	0	0	27.9821371592664	0.000304257516015896	3290388.9030274	11.92624927	0.409632527408324	TRUE	FALSE
100155	Arcidae	Potiarca	subglobosa	(Dunker in Kobelt 1891)	suspension	attached	mobile	infaunal	17	17	31.8841653489628	0.000304257516015896	2934606.19959582	12.22768448	0.408617547793388	FALSE	FALSE
102583	Arcidae	Pseudoporterius	aleutica	Kamenev 2007	suspension	attached	immobile	infaunal	70	70	18.7616630392937	0.000304257516015896	573467.644893103	9.231374059	0.473478728335781	FALSE	FALSE
100185	Arcidae	Rasia	emarginata	(Sowerby 1833)	suspension	attached	mobile	epifaunal	0	0	37.0391684571887	0.000304257516015896	4848366.06999205	15.88000044	0.358977476840303	FALSE	FALSE
100186	Arcidae	Rasia	formosa	(Sowerby 1833)	suspension	attached	mobile	epifaunal	5	5	91.8351784448639	0.000304257516015896	4608276.35233059	15.84157504	0.360399497282914	FALSE	FALSE
110339	Arcidae	Samacar	kurilensis	Kamenev 2007	suspension	attached	immobile	infaunal	170	170	14.8842198317547	0.000304257516015896	14984.1857937014	11.494817519	0.520932851555458	FALSE	FALSE
102584	Arcidae	Samacar	strabo	(Hedley 1915)	suspension	attached	immobile	infaunal	100	100	12	0.000304257516015896	87282939.7285713	32.627575601	0.119722443271461	FALSE	FALSE
100361	Arcidae	Savignyarca	legumen	(Lamy 1907)	suspension	attached	mobile	epifaunal	0	0	33.8230690505755	0.000304257516015896	437510.165491474	8.8525456	0.482948355310259	FALSE	FALSE
100367	Arcidae	Savignyarca	obliquata	(Wood 1828)	suspension	attached	mobile	epifaunal	NA	5	38.7298334620742	0.000304257516015896	36525743.24812	20.68132576	0.266842732754866	FALSE	FALSE
110336	Arcidae	Savignyarca	scanzon	Iredale 1939	suspension	attached	mobile	epifaunal	0	0	32.4607455244022	0.000304257516015896	3337700.31087435	13.52833334	0.391930244009224	FALSE	FALSE
100381	Arcidae	Savignyarca	virescens	(Reeve 1844)	suspension	attached	mobile	epifaunal	0	0	38.8329756778952	0.000304257516015896	10344039.2801414	30.20290478	0.188256616015436	TRUE	FALSE
112532	Arcidae	Scapharca	aliena	(Iredale 1939)	suspension	attached	immobile	infaunal	NA	NA	71.8888030224457	0.000304257516015896	1285941.04928548	11.40082268	0.433922322097142	FALSE	FALSE
112377	Arcidae	Scapharca	ambigua	(Reeve 1844)	suspension	attached	immobile	infaunal	36	36	40.0749298190278	0.000304257516015896	319747.677485713	16.08494469	0.410508072680159	FALSE	FALSE
100188	Arcidae	Scapharca	broughtonii	(Schrenck 1867)	suspension	attached	immobile	infaunal	2	2	111.283421945948	0.000304257516015896	23187720.4537813	35.130334242	0.118718314366437	TRUE	FALSE
100189	Arcidae	Scapharca	cepoides	(Reeve 1844)	suspension	attached	immobile	infaunal	10	10	84.9588135510378	0.000304257516015896	3172398.5325242	15.78059592	0.36844495928587	FALSE	FALSE
100190	Arcidae	Scapharca	compacta	(Reeve 1844)	suspension	attached	immobile	infaunal	26	26	25.9229627936314	0.000304257516015896	122041.336183731	4.60305356	0.554398996414167	FALSE	FALSE
100165	Arcidae	Scapharca	cornea	(Reeve 1844)	suspension	attached	immobile	infaunal	0	0	38.8844441904472	0.000304257516015896	4101477.75454888	17.0319202	0.349760107405104	TRUE	FALSE
112841	Arcidae	Scapharca	disparilis	(Reeve 1844)	suspension	attached	immobile	infaunal	20	20	87.858522637249	0.000304257516015896	12013.0964414692	12.42277801	0.515212525515522	FALSE	FALSE
112370	Arcidae	Scapharca	globosa	(Reeve 1844)	suspension	attached	immobile	infaunal	5	5	72.1110255092798	0.000304257516015896	8290942.71957179	31.235597395	0.181402421805474	TRUE	FALSE
100193	Arcidae	Scapharca	guangdongensis	(Bernard, Cai & Morton 1993)	suspension	attached	immobile	infaunal	1	1	34.322004603461	0.000304257516015896	1717246.88538715	21.118122696	0.322543957973605	FALSE	FALSE
100195	Arcidae	Scapharca	hyphalopilema	Campbell 1962	suspension	attached	immobile	infaunal	60	60	81.0265388622765	0.000304257516015896	3855170.36383967	14.49458329	0.3785739929159	FALSE	FALSE
100196	Arcidae	Scapharca	inaequivalvis	(Bruguiere 1789)	suspension	attached	immobile	infaunal	0	0	96.7078073373603	0.000304257516015896	14879112.1652673	15.75297852	0.338187285838157	TRUE	FALSE
100197	Arcidae	Scapharca	indica	(Gmelin 1791)	suspension	attached	immobile	infaunal	0	0	48.8998977504043	0.000304257516015896	26213114.4546485	32.627575601	0.14350680729023	TRUE	FALSE
100198	Arcidae	Scapharca	jurata	Iredale 1939	suspension	attached	immobile	infaunal	NA	5	31.9233456893227	0.000304257516015896	92348.6997339149	8.66558535	0.515738075056286	FALSE	FALSE
100199	Arcidae	Scapharca	kafanovi	Lutaenko 1993	suspension	attached	immobile	infaunal	NA	NA	55.9449729645122	0.000304257516015896	1866033.77285531	19.11884612	0.342639809952365	FALSE	FALSE
100200	Arcidae	Scapharca	kagoshimensis	(Tokunaga 1906)	suspension	attached	immobile	infaunal	0	0	77.9134134793233	0.000304257516015896	5713769.92563237	31.201091862	0.189138647098777	TRUE	TRUE
100201	Arcidae	Scapharca	labiosa	(Sowerby 1833)	suspension	attached	immobile	infaunal	20	20	50.2533580967481	0.000304257516015896	3865211.53504637	12.20895835	0.403374936617519	FALSE	FALSE
112981	Arcidae	Scapharca	n.sp. 2	of Huber 2010	suspension	attached	immobile	infaunal	NA	NA	142.828568570857	0.000304257516015896	549749.741803012	17.21471834	0.387508276026928	FALSE	FALSE
100204	Arcidae	Scapharca	natalensis	(Krauss 1848)	suspension	attached	immobile	infaunal	0	0	65.4522726878143	0.000304257516015896	24657976.120579	18.24122648	0.301143749100979	TRUE	FALSE
111730	Arcidae	Scapharca	rufescens	(Reeve 1844)	suspension	attached	immobile	infaunal	0	0	52.1703939030558	0.000304257516015896	8585804.52632594	13.52833334	0.37324853571557	FALSE	FALSE
100206	Arcidae	Scapharca	satowi	(Dunker 1882)	suspension	attached	immobile	infaunal	10	10	74.5721127500086	0.000304257516015896	7203759.86663831	28.945789391	0.209079530220876	TRUE	FALSE
100207	Arcidae	Scapharca	secticostata	(Reeve 1844)	suspension	attached	immobile	infaunal	2	2	100.717426496113	0.000304257516015896	6554578.60845695	19.73802633	0.311065975677339	FALSE	FALSE
112842	Arcidae	Scapharca	talmiensis	(Kalishevich 1976)	suspension	attached	immobile	infaunal	1	1	67.0820393249937	0.000304257516015896	431421.734898167	24.342682106	0.314795928616884	FALSE	FALSE
100178	Arcidae	Scapharca	transversa	(Say 1822)	suspension	attached	immobile	infaunal	0.5	0.5	33.824251654693	0.000304257516015896	7619304.71543243	29.723857916	0.199510439393632	FALSE	FALSE
100210	Arcidae	Scapharca	troscheli	(Dunker 1882)	suspension	attached	immobile	infaunal	0	0	45.8257569495584	0.000304257516015896	7151971.8318614	28.945789391	0.209222189404408	TRUE	FALSE
100143	Arcidae	Sectiarca	concinna	(Sowerby 1833)	suspension	unattached	mobile	infaunal	5	5	39.9124040869502	0.000304257516015896	2808970.78274027	16.44182409	0.363660928718407	FALSE	FALSE
102674	Arcidae	Senilia	senilis	(Linnaeus 1758)	suspension	unattached	mobile	infaunal	0	0	112.649900133112	0.000304257516015896	5089545.9288986	12.64746575	0.39316602701937	TRUE	FALSE
100212	Arcidae	Tegillarca	addita	(Iredale 1939)	suspension	unattached	mobile	infaunal	10	10	36.796603104091	0.000304257516015896	67452.3498357844	9.52964392	0.512554438720126	FALSE	FALSE
113071	Arcidae	Tegillarca	aequilatera	(Dunker 1868)	suspension	unattached	mobile	infaunal	0	0	73.5662966309981	0.000304257516015896	2992071.52427315	10.1888309	0.43040325142453	FALSE	FALSE
100161	Arcidae	Tegillarca	bicors	(Jonas in Philippi 1845)	suspension	unattached	mobile	infaunal	NA	5	37.4966665185054	0.000304257516015896	169670.401329707	4.60564348	0.547855804908182	FALSE	FALSE
112627	Arcidae	Tegillarca	disessa	(Iredale 1939)	suspension	unattached	mobile	infaunal	15	15	18.3711730708738	0.000304257516015896	118.250135628815	6.01557706	0.676248399423452	FALSE	FALSE
100213	Arcidae	Tegillarca	granosa	(Linnaeus 1758)	suspension	unattached	mobile	infaunal	0	0	65.8179306876173	0.000304257516015896	52308359.8128347	31.49719418	0.142137011790089	TRUE	TRUE
100214	Arcidae	Tegillarca	nodifera	(Martens 1860)	suspension	unattached	mobile	infaunal	0	0	49.7795138586146	0.000304257516015896	8865985.54823203	26.980133422	0.226347607867849	TRUE	FALSE
100174	Arcidae	Tegillarca	rhombea	(Born 1778)	suspension	unattached	mobile	infaunal	0	0	24.7568172429333	0.000304257516015896	1607072.50582247	8.3467503	0.462722513226669	TRUE	FALSE
112425	Arcidae	Tegillarca	zanzibarensis	(Nyst 1848)	suspension	unattached	mobile	infaunal	0	0	46.3130651112621	0.000304257516015896	11570252.1469021	10.15973171	0.403977782896061	FALSE	FALSE
100240	Arcidae	Tetrarca	acuminata	(Krauss 1848)	suspension	attached	immobile	epifaunal	0	0	27.5680975041804	0.000304257516015896	58190.8822213534	9.76640906	0.512900280241468	FALSE	FALSE
100242	Arcidae	Tetrarca	boucardi	(Jousseaume 1894)	suspension	attached	immobile	epifaunal	0	0	52.9905651979671	0.000304257516015896	56995622.6830906	35.130334242	0.100935795472046	FALSE	FALSE
100244	Arcidae	Tetrarca	fernandezensis	(Hertlein & Strong 1943)	suspension	attached	immobile	epifaunal	0	0	30.9838667696593	0.000304257516015896	205.775830876144	5.9077063	0.666467587640075	FALSE	FALSE
112457	Arcidae	Tetrarca	ocellata	(Reeve 1844)	suspension	attached	immobile	epifaunal	13	13	23.3276659784043	0.000304257516015896	20358920.678188	17.21471834	0.316093379933737	FALSE	FALSE
100253	Arcidae	Tetrarca	tetragona	(Poli 1795)	suspension	attached	immobile	epifaunal	0	0	40.5758548893304	0.000304257516015896	32540980.4336997	30.547952356	0.161843622730519	FALSE	FALSE
100216	Arcidae	Tosarca	vellicata	(Reeve 1844)	suspension	unattached	mobile	infaunal	10	10	61.6400843607469	0.000304257516015896	60991556.0377588	22.58220356	0.236036072893742	FALSE	FALSE
103430	Arcidae	Trisidos	kiyonoi	(Makiyama 1931)	suspension	attached	immobile	infaunal	1	1	64.8074069840786	0.000304257516015896	7239998.37580262	28.698333221	0.211670988522333	FALSE	FALSE
103431	Arcidae	Trisidos	semitorta	(Lamarck 1819)	suspension	attached	immobile	infaunal	24	24	75.5777745107647	0.000304257516015896	35759236.2357596	16.32833353	0.314593647450134	TRUE	FALSE
112964	Arcidae	Trisidos	torta	(Mörch 1850)	suspension	attached	immobile	infaunal	1	1	85.4166260162505	0.000304257516015896	464770.324367137	9.42010928	0.475581919176614	FALSE	FALSE
103432	Arcidae	Trisidos	tortuosa	(Linnaeus 1758)	suspension	attached	immobile	infaunal	10	10	74.899933244296	0.000304257516015896	61984595.0762089	20.20474955	0.261567601458629	TRUE	FALSE
102404	Arcidae	Xenophorarca	irregularis	(Hayami & Kase 1993)	suspension	attached	immobile	epifaunal	4	4	3.18198051533946	0.000304257516015896	11426046.579916	9.18630757	0.414810138181696	FALSE	FALSE
104091	Arcidae	Xenophorarca	tenuis	(Hayami & Kase 1993)	suspension	attached	immobile	epifaunal	4	4	1.48323969741913	0.000304257516015896	3188902.75196459	9.18630757	0.440044297543797	FALSE	FALSE
100423	Arcidae	Xenophorarca	xenophoricola	(Kuroda 1929)	suspension	attached	immobile	epifaunal	50	50	13.1787708076285	0.000304257516015896	18949014.3741918	29.415000441	0.184854593285451	FALSE	FALSE
100269	Arcticidae	Arctica	islandica	(Linnaeus 1767)	non_suspension	unattached	mobile	infaunal	0	0	115.801554393713	0.000739244911658061	18794947.1387384	29.294941989	0.317260038298615	TRUE	TRUE
112770	Astartidae	Astarte	alaskensis	Dall 1903	suspension	unattached	mobile	infaunal	20	20	44.5477272147525	0.0010027561648682	19224038.504434	28.457093398	0.405245274297612	FALSE	FALSE
105350	Astartidae	Astarte	arctica	(Gray 1824)	suspension	unattached	mobile	infaunal	6	6	50.9607692249636	0.0010027561648682	44301123.7599173	21.44703032	0.464960946193099	FALSE	FALSE
112771	Astartidae	Astarte	belti	Høpner Petersen 2001	suspension	unattached	mobile	infaunal	10	10	33.0983383268707	0.0010027561648682	46391.3382353697	18.457541726	0.633139375053081	FALSE	FALSE
105323	Astartidae	Astarte	borealis	(Schumacher 1817)	suspension	unattached	mobile	infaunal	0	0	48.6312656631513	0.0010027561648682	72977753.284583	28.97249998	0.373264572071412	FALSE	FALSE
105338	Astartidae	Astarte	compacta	Carpenter 1864	suspension	unattached	mobile	infaunal	10	10	28.4604989415154	0.0010027561648682	4419262.18642367	18.973539825	0.537432626368323	FALSE	FALSE
112113	Astartidae	Astarte	concha	Huber 2010	suspension	unattached	mobile	infaunal	11	11	7.99749960925288	0.0010027561648682	4354985.61716021	19.73802633	0.529409802103079	FALSE	FALSE
105339	Astartidae	Astarte	crebricostata	M'Andrew & Forbes 1847	suspension	unattached	mobile	infaunal	NA	5	32.0780298646909	0.0010027561648682	1283156.97654716	18.541410062	0.566583091199848	FALSE	FALSE
105379	Astartidae	Astarte	crenata	(Gray 1824)	suspension	unattached	mobile	infaunal	9	9	31.859064644148	0.0010027561648682	73442034.2785134	29.47749977	0.367648143918951	FALSE	FALSE
105352	Astartidae	Astarte	elliptica	(Brown 1827)	suspension	unattached	mobile	infaunal	2	2	34.4572198530294	0.0010027561648682	21333074.1459812	22.25857149	0.470585637659317	FALSE	FALSE
105392	Astartidae	Astarte	esquimalti	(Baird 1863)	suspension	unattached	mobile	infaunal	50	50	21.1778185845474	0.0010027561648682	10979990.2046275	19.212926628	0.516834614723791	FALSE	FALSE
112772	Astartidae	Astarte	falsteri	Høpner Petersen 2001	suspension	unattached	mobile	infaunal	20	20	20.9594847264908	0.0010027561648682	12457.2522754171	17.145580856	0.673401978099881	FALSE	FALSE
105355	Astartidae	Astarte	hakodatensis	Yokoyama 1920	suspension	unattached	mobile	infaunal	23	23	12	0.0010027561648682	1633151.70072744	29.954939412	0.437710990168667	FALSE	FALSE
105332	Astartidae	Astarte	ioani	(Filatova 1957)	suspension	unattached	mobile	infaunal	126	126	31.4006369362152	0.0010027561648682	249379.543121374	14.003647169	0.648313276380068	FALSE	FALSE
105342	Astartidae	Astarte	longirostra	d'Orbigny 1846	suspension	unattached	mobile	infaunal	8	8	10	0.0010027561648682	31463419.2988082	14.54907408	0.546730643900395	FALSE	FALSE
105381	Astartidae	Astarte	lunulata	Barnard 1964	suspension	unattached	mobile	infaunal	227	227	4	0.0010027561648682	97403.3558007605	7.50439632	0.737570362322107	FALSE	FALSE
105310	Astartidae	Astarte	montagui	(Dillwyn 1817)	suspension	unattached	mobile	infaunal	5	5	17.8885438199983	0.0010027561648682	12934215.0427328	28.54068439	0.41217195276174	FALSE	FALSE
112773	Astartidae	Astarte	portlandica	Mighels 1843	suspension	unattached	mobile	infaunal	18	18	10.7833204533669	0.0010027561648682	3809.89074098859	15.80705334	0.711380888930011	FALSE	FALSE
105915	Astartidae	Astarte	quadrans	Gould 1841	suspension	unattached	mobile	infaunal	18	18	13.9642400437689	0.0010027561648682	270597.142038071	23.948089109	0.53856944639362	FALSE	FALSE
112774	Astartidae	Astarte	sericea	Posselt 1895	suspension	unattached	mobile	infaunal	NA	5	24.8547782126496	0.0010027561648682	1352814.12706013	9.524057157	0.663586583245775	FALSE	FALSE
105385	Astartidae	Astarte	smithii	Dall 1886	suspension	unattached	mobile	infaunal	99	99	6.48074069840786	0.0010027561648682	1188290.28664835	10.4142425	0.656471236603815	FALSE	FALSE
105312	Astartidae	Astarte	striata	(Leach in Ross 1819)	suspension	unattached	mobile	infaunal	10	10	40.8044115262063	0.0010027561648682	47312954.1780536	25.78065205	0.416539480289859	FALSE	FALSE
112081	Astartidae	Astarte	subaequilatera	Sowerby II, 1854	suspension	unattached	mobile	infaunal	7	7	32.3573793747269	0.0010027561648682	13330959.330779	31.950953759	0.374493546450082	FALSE	FALSE
105346	Astartidae	Astarte	sulcata	(da Costa 1778)	suspension	unattached	mobile	infaunal	5.5	5.5	27.1661554144122	0.0010027561648682	22135329.5807267	30.831560256	0.376638687038592	FALSE	FALSE
105347	Astartidae	Astarte	undata	Gould 1841	suspension	unattached	mobile	infaunal	1	1	35.1965907439911	0.0010027561648682	866194.905180122	29.945216325	0.450355645362125	FALSE	FALSE
112775	Astartidae	Astarte	vaigati	Høpner Petersen 2001	suspension	unattached	mobile	infaunal	NA	5	26.6082693913001	0.0010027561648682	281675.200072506	12.905033551	0.657850995480905	FALSE	FALSE
105391	Astartidae	Astarte	vernicosa	Dall 1903	suspension	unattached	mobile	infaunal	20	20	19.4935886896179	0.0010027561648682	14970094.0506303	30.297530498	0.390178842281731	FALSE	FALSE
112066	Astartidae	Astarte	warhami	Hancock 1846	suspension	unattached	mobile	infaunal	0	0	24.5356882927706	0.0010027561648682	9293168.98468434	11.544285736	0.603516321570034	FALSE	FALSE
110633	Astartidae	Bathycorbis	despecta	(Hedley 1904)	suspension	unattached	mobile	infaunal	146	146	3.24037034920393	0.0010027561648682	11820.3956820654	8.74879514	0.765740678058006	FALSE	FALSE
111971	Astartidae	Bathycorbis	percostata	(Hedley 1904)	suspension	unattached	mobile	infaunal	183	183	4.47213595499958	0.0010027561648682	100.540783174606	4.97381574	0.901043652646804	FALSE	FALSE
105314	Astartidae	Digitaria	digitaria	(Linnaeus 1758)	suspension	unattached	mobile	infaunal	9	9	8.43208159353312	0.0010027561648682	12136160.9365165	23.801666656	0.464960152607988	FALSE	FALSE
105308	Astartidae	Gonilia	calliglypta	(Dall 1903)	suspension	unattached	mobile	infaunal	9	9	7	0.0010027561648682	6372608.13007831	22.861666644	0.487918218229628	FALSE	FALSE
105320	Astartidae	Goodallia	gofasi	Giribet & Penas 1999	suspension	unattached	mobile	infaunal	132	132	1.5	0.0010027561648682	21.3043327074428	5.07333342	0.930641775158686	FALSE	FALSE
105318	Astartidae	Goodallia	macandrewi	(E.A. Smith 1881)	suspension	unattached	mobile	infaunal	128	128	2.0146960068457	0.0010027561648682	103605.178229367	7.02344426	0.741579421211933	FALSE	FALSE
105319	Astartidae	Goodallia	micalii	Giribet & Penas 1999	suspension	unattached	mobile	infaunal	10	10	1.3	0.0010027561648682	6080504.79898976	22.861666644	0.488845970451957	FALSE	FALSE
105316	Astartidae	Goodallia	pusilla	(Forbes 1844)	suspension	unattached	mobile	infaunal	3	3	2	0.0010027561648682	6398492.5772747	22.861666644	0.487838067974027	FALSE	FALSE
105315	Astartidae	Goodallia	triangularis	(Montagu 1803)	suspension	unattached	mobile	infaunal	5	5	3.89871773792359	0.0010027561648682	17804514.5777126	30.547952356	0.38402739970459	FALSE	FALSE
105321	Astartidae	Isocrassina	castanea	(Say 1822)	suspension	unattached	mobile	infaunal	1	1	28.8859827598093	0.0010027561648682	416463.155110111	27.58086234	0.490543779951233	FALSE	FALSE
105341	Astartidae	Laevastarte	fusca	(Poli 1791)	suspension	unattached	mobile	infaunal	30	30	23.5457002444183	0.0010027561648682	12061208.5639928	22.861666644	0.475303585379855	FALSE	FALSE
100046	Cardiidae	Acanthocardia	aculeata	(Linneaus 1758)	suspension	unattached	mobile	infaunal	0	0	104.213722704834	0.000484591603834102	10697093.4639029	28.242961288	0.263187767645209	TRUE	FALSE
112878	Cardiidae	Acanthocardia	deshayesii	(Payraudeau 1826)	suspension	unattached	mobile	infaunal	20	20	50	0.000484591603834102	6080504.79898976	22.861666644	0.332869644031963	FALSE	FALSE
100047	Cardiidae	Acanthocardia	echinata	(Linnaeus 1758)	suspension	unattached	mobile	infaunal	1	1	74.4580418759451	0.000484591603834102	18214112.8085713	30.547952356	0.227601352056767	TRUE	FALSE
100049	Cardiidae	Acanthocardia	paucicostata	(Sowerby II 1834)	suspension	unattached	mobile	infaunal	1	1	48.7339717240448	0.000484591603834102	10060317.7463424	28.242961288	0.264401277613274	TRUE	FALSE
100050	Cardiidae	Acanthocardia	spinosa	(Lightfoot 1786)	suspension	unattached	mobile	infaunal	7	7	98.488578017961	0.000484591603834102	6333688.0893251	22.861666644	0.332063021169198	TRUE	FALSE
100051	Cardiidae	Acanthocardia	tuberculata	(Linnaeus 1758)	suspension	unattached	mobile	infaunal	0	0	93.4879671401619	0.000484591603834102	10626272.0896938	26.516515127	0.282091345349741	TRUE	FALSE
100053	Cardiidae	Acrosterigma	amirante	Vidal 1999	suspension	unattached	mobile	infaunal	71	71	22.1643858475709	0.000484591603834102	119683.525522528	7.29783293	0.579767106079794	FALSE	FALSE
100054	Cardiidae	Acrosterigma	attenuatum	(Sowerby II, 1841)	suspension	unattached	mobile	infaunal	10	10	69.8521295308883	0.000484591603834102	64212375.9882804	20.47833343	0.312178279809842	TRUE	FALSE
100055	Cardiidae	Acrosterigma	biradiatum	(Bruguiere 1789)	suspension	unattached	mobile	infaunal	3	3	50.6691227474879	0.000484591603834102	92106418.4569865	32.627575601	0.172942503725759	FALSE	FALSE
100056	Cardiidae	Acrosterigma	burchardi	(Dunker 1877)	suspension	unattached	mobile	infaunal	0	0	86.3377090268209	0.000484591603834102	659216.267727323	22.043882304	0.385692280008646	FALSE	FALSE
105373	Cardiidae	Acrosterigma	capricorne	Vidal & Kirkendale 2007	suspension	unattached	mobile	infaunal	80	80	52.5885919187803	0.000484591603834102	228073.193932394	6.01626517	0.580952346849779	FALSE	FALSE
100057	Cardiidae	Acrosterigma	cygnorum	(Deshayes 1855)	suspension	unattached	mobile	infaunal	2	2	54.7334449856758	0.000484591603834102	2830179.77775223	17.747941233	0.403593962881024	FALSE	FALSE
100058	Cardiidae	Acrosterigma	dianthinum	(Mellvill & Standen 1899)	suspension	unattached	mobile	infaunal	2	2	15.7886034847924	0.000484591603834102	28517258.4379316	13.92500019	0.399484050014263	FALSE	FALSE
100059	Cardiidae	Acrosterigma	discus	Vidal 1998	suspension	unattached	mobile	infaunal	8	8	29.698484809835	0.000484591603834102	3540382.64482546	9.04142891	0.493835851416445	FALSE	FALSE
112890	Cardiidae	Acrosterigma	extremattenuatum	ter Poorten & Kirkendale in ter Poorten et al. 2017	suspension	unattached	mobile	infaunal	2	2	46.3195423120739	0.000484591603834102	1148827.03539368	10.69703316	0.498087832754786	FALSE	FALSE
100060	Cardiidae	Acrosterigma	hobbsae	Vidal 1999	suspension	unattached	mobile	infaunal	2	2	48.509792825779	0.000484591603834102	13440460.8028126	11.0952717	0.445126385874685	FALSE	FALSE
100061	Cardiidae	Acrosterigma	impolitum	(Sowerby II, 1834)	suspension	unattached	mobile	infaunal	0	0	49.9971999215956	0.000484591603834102	41088989.2287377	23.31780305	0.29013135310496	FALSE	FALSE
100062	Cardiidae	Acrosterigma	kerslakae	Healy & Lamprell 1992	suspension	unattached	mobile	infaunal	3.5	3.5	36.9702583166523	0.000484591603834102	93514.4304382022	12.36833337	0.52951242863636	FALSE	FALSE
100063	Cardiidae	Acrosterigma	maculosum	(Wood 1815)	suspension	unattached	mobile	infaunal	5	5	50.1348182404205	0.000484591603834102	87019619.4609929	34.40643638	0.154723647813799	FALSE	FALSE
100064	Cardiidae	Acrosterigma	magnum	(Linnaeus 1758)	suspension	unattached	mobile	infaunal	3	3	93.6783326068521	0.000484591603834102	18417987.7392052	17.72206152	0.366841530293755	FALSE	FALSE
100065	Cardiidae	Acrosterigma	marielae	Wilson & Stevenson 1977	suspension	unattached	mobile	infaunal	43	43	21.4941852602047	0.000484591603834102	176770.799104668	11.41478252	0.527290741682805	FALSE	FALSE
100066	Cardiidae	Acrosterigma	mauritianum	(Deshayes 1855)	suspension	unattached	mobile	infaunal	35	35	36.2532757140648	0.000484591603834102	1400513.13437079	6.94117955	0.53500960767702	FALSE	FALSE
100068	Cardiidae	Acrosterigma	oxygonum	(Sowerby II, 1834))	suspension	unattached	mobile	infaunal	3	3	39.7944719779017	0.000484591603834102	6566162.04687798	8.42583556	0.48831597777926	FALSE	FALSE
100069	Cardiidae	Acrosterigma	pristipleura	(Dall 1901)	suspension	unattached	mobile	infaunal	0	0	103.617903858358	0.000484591603834102	5091695.65493123	12.409825	0.45002524662882	FALSE	FALSE
100070	Cardiidae	Acrosterigma	profundum	Vidal 1999	suspension	unattached	mobile	infaunal	80	80	36.6135220922544	0.000484591603834102	19479401.1444934	12.11485522	0.426702734993908	FALSE	FALSE
100072	Cardiidae	Acrosterigma	punctolineatum	Healy & Lamprell 1992	suspension	unattached	mobile	infaunal	7	7	43.7681390968362	0.000484591603834102	22569713.3885337	14.22000015	0.400901237411506	FALSE	FALSE
100074	Cardiidae	Acrosterigma	selene	Vidal 1999	suspension	unattached	mobile	infaunal	40	40	38.6264158316559	0.000484591603834102	444380.827138084	6.77428956	0.559521463957581	FALSE	FALSE
101245	Cardiidae	Acrosterigma	seurati	Vidal 1999	suspension	unattached	mobile	infaunal	NA	NA	40.6502152515826	0.000484591603834102	117.039627152191	3.25878786	0.760710977920625	FALSE	FALSE
100076	Cardiidae	Acrosterigma	simplex	(Spengler 1799)	suspension	unattached	mobile	infaunal	0	0	51.8459255872629	0.000484591603834102	63946884.3897102	18.83936288	0.330081284366723	FALSE	FALSE
100077	Cardiidae	Acrosterigma	sorenseni	(Powell 1958)	suspension	unattached	mobile	infaunal	15	15	43.5907100194525	0.000484591603834102	29415.6974194609	5.88143935	0.6229153678427	FALSE	FALSE
111667	Cardiidae	Acrosterigma	suluanum	Vidal 1999	suspension	unattached	mobile	infaunal	113	113	38.501948002666	0.000484591603834102	1950780.75773332	25.976444044	0.321480249212451	FALSE	FALSE
100079	Cardiidae	Acrosterigma	transcendens	(Mellvill & Standen 1899)	suspension	unattached	mobile	infaunal	9	9	31.2537997689881	0.000484591603834102	83537218.3924632	22.138122876	0.288928727750494	FALSE	FALSE
111771	Cardiidae	Acrosterigma	triangulare	Raines & Huber 2012	suspension	unattached	mobile	infaunal	30	30	28.7749891398763	0.000484591603834102	200.09877726059	5.24500001	0.728510202153203	FALSE	FALSE
100080	Cardiidae	Acrosterigma	variegatum	(Sowerby II, 1840)	suspension	unattached	mobile	infaunal	0	0	56.3382640840131	0.000484591603834102	10792246.4318704	12.11485522	0.438379039960204	FALSE	FALSE
101186	Cardiidae	Afrocardium	exochum	(Melvill in Melvill & Standen 1907)	suspension	attached	immobile	epifaunal	10	10	11.7792189893897	0.000484591603834102	74249536.5130192	31.785575617	0.186359109586725	FALSE	FALSE
101187	Cardiidae	Afrocardium	richardi	(Audouin 1826)	suspension	attached	immobile	epifaunal	2	2	16.431676725155	0.000484591603834102	115948841.211809	32.627575601	0.168390763690773	FALSE	FALSE
101188	Cardiidae	Afrocardium	shepstonense	(Tomlin 1931)	suspension	attached	immobile	epifaunal	2	2	12.4899959967968	0.000484591603834102	1509788.7296521	13.24969375	0.464929453908305	FALSE	FALSE
100811	Cardiidae	Americardia	biangulata	(Broderip & Sowerby I 1829)	suspension	unattached	mobile	infaunal	0	0	48	0.000484591603834102	4792116.76398586	19.00784482	0.379481720033513	FALSE	FALSE
111790	Cardiidae	Americardia	columbella	Lee & Huber 2012	suspension	unattached	mobile	infaunal	20	20	43.0772561800308	0.000484591603834102	2255872.16762221	18.68876133	0.397848602307802	FALSE	FALSE
100813	Cardiidae	Americardia	guppyi	(Thiele 1910)	suspension	unattached	mobile	infaunal	1	1	18.5	0.000484591603834102	3190268.57437073	10.9556062	0.47508126640291	FALSE	FALSE
111789	Cardiidae	Americardia	lightbourni	Lee & Huber 2012	suspension	unattached	mobile	infaunal	10	10	32.2468603122847	0.000484591603834102	14365273.2194528	16.20817262	0.388216327611948	FALSE	FALSE
112768	Cardiidae	Americardia	lindamaesae	ter Poorten & Swinnen 2019	suspension	unattached	mobile	infaunal	0	0	32.1714158842908	0.000484591603834102	243.877854360325	3.6200002	0.742267242437086	FALSE	FALSE
100814	Cardiidae	Americardia	media	(Linnaeus 1758)	suspension	unattached	mobile	infaunal	1	1	58.1700954099269	0.000484591603834102	6196802.42822974	12.32206152	0.447095745216894	TRUE	FALSE
100812	Cardiidae	Americardia	planicostata	(Sowerby in Broderip & Sowerby 1833)	suspension	unattached	mobile	infaunal	0	0	49.6386945839634	0.000484591603834102	4075659.11850773	13.51896804	0.44236611156672	FALSE	FALSE
100815	Cardiidae	Americardia	speciosa	(Adams & Reeve 1850)	suspension	unattached	mobile	infaunal	6	6	34.8697576705087	0.000484591603834102	35.5415078383293	3.6200002	0.780348600688381	FALSE	FALSE
103427	Cardiidae	Apiocardia	obovalis	(Sowerby in Broderip & Sowerby 1833)	suspension	unattached	mobile	epifaunal	0	0	18.7082869338697	0.000484591603834102	4206104.24542275	13.48108642	0.442155087792504	FALSE	FALSE
100586	Cardiidae	Bucardium	ringens	(Bruguiere 1814)	suspension	unattached	mobile	infaunal	5	5	48.7442304278158	0.000484591603834102	4646942.31026563	12.43967933	0.451507875041673	TRUE	FALSE
100587	Cardiidae	Cardium	costatum	Linnaeus 1758	suspension	unattached	mobile	infaunal	0	0	100.707497238289	0.000484591603834102	3192734.3869321	11.5963716	0.468098729858185	TRUE	FALSE
104100	Cardiidae	Cardium	maxicostatum	ter Poorten 2007	suspension	unattached	mobile	infaunal	0	0	137.896265359146	0.000484591603834102	2601657.84278057	12.40454379	0.463359220533915	TRUE	FALSE
100598	Cardiidae	Cerastoderma	edule	(Linnaeus 1767)	suspension	unattached	mobile	infaunal	0	0	52.4552189967786	0.000484591603834102	11525168.9616079	27.821874096	0.266292123357579	TRUE	TRUE
100599	Cardiidae	Cerastoderma	glaucum	(Bruguiere 1789)	suspension	unattached	mobile	infaunal	0	0	57.9581745744291	0.000484591603834102	15160520.8035605	29.670030276	0.240775608305735	TRUE	FALSE
103421	Cardiidae	Chametrachea	crocea	(Lamarck 1819)	non_suspension	attached	immobile	epifaunal	0	0	215.816125440153	0.000484591603834102	50511958.5754509	23.662346895	0.282302563758531	TRUE	FALSE
112889	Cardiidae	Chametrachea	elongatissima	Bianconi 1856	non_suspension	attached	immobile	epifaunal	5	5	257.507281450448	0.000484591603834102	4130190.37628256	9.25504905	0.488466353225561	FALSE	FALSE
103422	Cardiidae	Chametrachea	maxima	(Roeding 1798)	non_suspension	attached	immobile	epifaunal	0	0	366.742416417845	0.000484591603834102	111797140.927824	32.627575601	0.169111733595594	TRUE	FALSE
112151	Cardiidae	Chametrachea	noae	(Roeding 1798)	non_suspension	attached	immobile	epifaunal	0	0	240.312296813958	0.000484591603834102	40222930.4749501	12.11485522	0.412366025168641	TRUE	FALSE
104178	Cardiidae	Chametrachea	rosewateri	(Sirenko & Scarlato 1991)	non_suspension	attached	immobile	epifaunal	8	8	173.216627377397	0.000484591603834102	224091.433172538	3.43809898	0.609333867605012	TRUE	FALSE
103423	Cardiidae	Chametrachea	squamosa	(Lamarck 1819)	non_suspension	attached	immobile	epifaunal	0	0	421.364450327742	0.000484591603834102	99655770.7454713	23.38757563	0.27185452993874	TRUE	FALSE
111668	Cardiidae	Chametrachea	squamosina	Sturany 1899	non_suspension	attached	immobile	epifaunal	0	0	251.077677223603	0.000484591603834102	264815.123891989	12.01680087	0.512753142888071	FALSE	FALSE
100705	Cardiidae	Ciliatocardium	ciliatum	(Fabricius 1780)	suspension	unattached	mobile	infaunal	2	2	84.5226596836612	0.000484591603834102	71421034.7014012	28.97249998	0.217714586691042	TRUE	FALSE
100706	Cardiidae	Ciliatocardium	likharevi	Kafanov in Scarlato 1981	suspension	unattached	mobile	infaunal	33	33	50.8045273573133	0.000484591603834102	613538.220388438	24.955378812	0.355454441835194	FALSE	FALSE
100707	Cardiidae	Clinocardium	nuttallii	(Conrad 1837)	suspension	unattached	mobile	infaunal	0	0	140.132080552599	0.000484591603834102	19516962.7614237	28.063360272	0.253251131354623	TRUE	TRUE
100748	Cardiidae	Corculum	cardissa	(Linnaeus 1758)	non_suspension	unattached	mobile	infaunal	0	0	73.2359201485173	0.000484591603834102	59836066.122322	17.29550735	0.34818192484275	TRUE	FALSE
105375	Cardiidae	Ctenocardia	fijianum	Vidal & Kirkendale 2007	suspension	unattached	mobile	infaunal	32	32	10.899541274751	0.000484591603834102	11734.3602215391	4.01844883	0.66134345638989	FALSE	FALSE
100816	Cardiidae	Ctenocardia	fornicata	(Sowerby 1840)	suspension	unattached	mobile	infaunal	3	3	38.4967531098403	0.000484591603834102	68352325.1348772	19.65217969	0.319925945691925	FALSE	FALSE
105376	Cardiidae	Ctenocardia	gustavi	Vidal & Kirkendale 2007	suspension	unattached	mobile	infaunal	1	1	27	0.000484591603834102	16346093.7405326	12.11485522	0.430170228017622	FALSE	FALSE
112992	Cardiidae	Ctenocardia	n. sp. non fornicata	ter Poorten	suspension	unattached	mobile	infaunal	0	0	28.3971829588782	0.000484591603834102	13015620.8036683	17.93957597	0.37134102413476	FALSE	FALSE
112879	Cardiidae	Ctenocardia	pilbaraensis	ter Poorten & Kirkendale in ter Poorten et al. 2017	suspension	unattached	mobile	infaunal	2	2	27.8935476409868	0.000484591603834102	242067.745298227	12.44008029	0.509926544299247	FALSE	FALSE
100073	Cardiidae	Ctenocardia	robillardi	(Sowerby III 1894)	suspension	unattached	mobile	infaunal	2	2	18.1989010657237	0.000484591603834102	46087960.8247667	13.97659111	0.389431400577455	FALSE	FALSE
100820	Cardiidae	Ctenocardia	virgo	(Reeve 1845)	suspension	unattached	mobile	infaunal	16	16	34.83102065688	0.000484591603834102	29029661.3576548	16.32833353	0.372999666877849	FALSE	FALSE
110291	Cardiidae	Dallocardia	delicatula	(E.A. Smith 1915)	suspension	unattached	mobile	infaunal	5	5	75.6486615876315	0.000484591603834102	908303.65707837	19.689058019	0.404959430829885	FALSE	FALSE
103386	Cardiidae	Dallocardia	muricata	(Linnaeus 1758)	suspension	unattached	mobile	infaunal	0	0	69.1548262957836	0.000484591603834102	19899350.7732476	19.91667863	0.341449118006259	TRUE	TRUE
103387	Cardiidae	Dallocardia	quadragenaria	(Conrad 1837)	suspension	unattached	mobile	infaunal	0	0	155.884572681199	0.000484591603834102	363012.395254244	13.088254092	0.49486649059942	TRUE	FALSE
106420	Cardiidae	Dallocardia	senticosa	(Sowerby 1833)	suspension	unattached	mobile	infaunal	0	0	58.4807660688538	0.000484591603834102	5335324.69667686	16.44182409	0.405259802559802	FALSE	FALSE
100932	Cardiidae	Dinocardium	robustum	(Lightfoot 1786)	suspension	unattached	mobile	infaunal	11	11	146.427797907365	0.000484591603834102	2625078.20560745	25.841265912	0.317079977887226	TRUE	FALSE
101555	Cardiidae	Discors	multipunctatum	(Sowerby in Broderip & Sowerby 1833)	suspension	unattached	mobile	infaunal	10	10	53.4920554849036	0.000484591603834102	27435793.3801386	18.26400787	0.353068973429372	FALSE	FALSE
101149	Cardiidae	Europicardium	caparti	(Nickles 1955)	suspension	unattached	mobile	infaunal	20	20	48.7339717240448	0.000484591603834102	3861618.30553725	11.92624927	0.460750939106927	TRUE	FALSE
111750	Cardiidae	Europicardium	nolfi	Swinnen 2010	suspension	unattached	mobile	infaunal	5	5	46.3680924774785	0.000484591603834102	185125.620769103	15.49586449	0.482002639497383	FALSE	FALSE
101150	Cardiidae	Europicardium	serrulatum	(Deshayes 1855)	suspension	unattached	mobile	infaunal	5	5	42.9534631898291	0.000484591603834102	2977632.76313255	12.43967933	0.46030827968423	TRUE	FALSE
105368	Cardiidae	Europicardium	vepris	(Vidal & Kirkendale 2007)	suspension	unattached	mobile	infaunal	NA	NA	20	0.000484591603834102	894946.521173622	7.05038912	0.542676898073748	FALSE	FALSE
101184	Cardiidae	Fragum	erugatum	(Tate 1889)	non_suspension	unattached	mobile	infaunal	1	1	19.7484176581315	0.000484591603834102	33926863.8915726	19.96500015	0.330374623966902	FALSE	FALSE
101194	Cardiidae	Fragum	fragum	(Linnaeus 1758)	non_suspension	unattached	mobile	infaunal	0	0	41.8700370193292	0.000484591603834102	83308585.702661	20.73666653	0.30422142843478	TRUE	FALSE
112962	Cardiidae	Fragum	funafutiense	Kirkendale, ter Poorten & Middelfart 2021	non_suspension	unattached	mobile	infaunal	0	0	9.9498743710662	0.000484591603834102	14390295.7923978	11.64120938	0.437840058863947	FALSE	FALSE
100048	Cardiidae	Fragum	grasi	ter Poorten 2009	non_suspension	unattached	mobile	infaunal	0	0	8	0.000484591603834102	17476680.1497863	8.34860913	0.469799539930315	FALSE	FALSE
112534	Cardiidae	Fragum	loochooanum	Kira 1959	non_suspension	unattached	mobile	infaunal	1	1	13.8996402831152	0.000484591603834102	23534872.7048578	20.0274568	0.33692682317514	FALSE	FALSE
101196	Cardiidae	Fragum	mundum	(Reeve 1845)	non_suspension	unattached	mobile	infaunal	0	0	10.899541274751	0.000484591603834102	87783501.7853066	15.82337468	0.356610778654484	FALSE	FALSE
101197	Cardiidae	Fragum	nivale	(Reeve 1845)	non_suspension	unattached	mobile	infaunal	0	0	28.4604989415154	0.000484591603834102	18240770.3864394	16.4720005	0.380625041021531	FALSE	FALSE
101198	Cardiidae	Fragum	scruposum	(Deshayes 1855)	non_suspension	unattached	mobile	infaunal	0	0	12.7867118525444	0.000484591603834102	3824302.27298025	21.476311777	0.357101863186924	FALSE	FALSE
101190	Cardiidae	Fragum	sueziense	(Issel 1869)	non_suspension	unattached	mobile	infaunal	3	3	11.3841995766062	0.000484591603834102	106071619.034173	31.280363497	0.184799903061219	FALSE	FALSE
101199	Cardiidae	Fragum	unedo	(Linnaeus 1758)	non_suspension	unattached	mobile	infaunal	0	0	73.8951960549534	0.000484591603834102	50018737.9935894	22.445833244	0.295724146931431	TRUE	FALSE
112557	Cardiidae	Fragum	vanuatuense	ter Poorten 2015	non_suspension	unattached	mobile	infaunal	8	8	6.64830805543786	0.000484591603834102	11241533.5219911	11.46809201	0.444605044814423	FALSE	FALSE
112075	Cardiidae	Fragum	whitleyi	Iredale 1929	non_suspension	unattached	mobile	infaunal	0	0	16.6808273176123	0.000484591603834102	65916017.5525808	16.80157899	0.351639124377397	FALSE	FALSE
100810	Cardiidae	Freneixicardia	victor	(Angas 1872)	suspension	unattached	mobile	infaunal	80	80	57.1839138219832	0.000484591603834102	58773945.243996	16.80157899	0.353906701814213	FALSE	FALSE
102029	Cardiidae	Frigidocardium	centumliratum	(Melvill & Standen 1907)	suspension	unattached	mobile	infaunal	40	40	28	0.000484591603834102	25880300.4897714	17.70477552	0.360303752328496	FALSE	FALSE
111838	Cardiidae	Frigidocardium	eos	(Kuroda 1929)	suspension	unattached	mobile	infaunal	30	30	29.3938769133981	0.000484591603834102	33364608.7687165	29.718333401	0.224653746488473	FALSE	FALSE
102030	Cardiidae	Frigidocardium	exasperatum	(Sowerby II, 1839)	suspension	unattached	mobile	infaunal	40	40	28.8889252136524	0.000484591603834102	2737474.15277363	21.425833064	0.364261513713803	FALSE	FALSE
100753	Cardiidae	Frigidocardium	helios	ter Poorten & Poutiers 2009	suspension	unattached	mobile	infaunal	40	40	10.8489630840924	0.000484591603834102	64450237.4294419	18.24122648	0.336429995483045	FALSE	FALSE
104070	Cardiidae	Frigidocardium	iris	Huber & ter Poorten 2007	suspension	unattached	mobile	infaunal	40	40	27.9983928110168	0.000484591603834102	3898446.04087016	9.95499994	0.481997327613442	FALSE	FALSE
102032	Cardiidae	Frigidocardium	kiranum	Sakurai & Habe 1966	suspension	unattached	mobile	infaunal	28	28	20	0.000484591603834102	74280181.2693965	23.38757563	0.277665257374702	FALSE	FALSE
100751	Cardiidae	Frigidocardium	sancticaroli	ter Poorten & Poutiers in ter Poorten 2009	suspension	unattached	mobile	infaunal	34	34	10.9444049632678	0.000484591603834102	17079959.4739131	10.88559166	0.442668077811046	FALSE	FALSE
102037	Cardiidae	Frigidocardium	thaanumi	(Pilsbry 1921)	suspension	unattached	mobile	infaunal	16	16	16.9705627484771	0.000484591603834102	4394003.73351382	8.25233327	0.498144956169974	FALSE	FALSE
102039	Cardiidae	Frigidocardium	torresi	(E. A. Smith 1885)	suspension	unattached	mobile	infaunal	27	27	9.48683298050514	0.000484591603834102	58193807.1937555	18.48323599	0.335817612320797	FALSE	FALSE
105131	Cardiidae	Frigidocardium	valdentatum	Poutiers 2006	suspension	unattached	mobile	infaunal	82	82	26.8421310629391	0.000484591603834102	1408842.82341682	7.83533749	0.525169873504964	FALSE	FALSE
101204	Cardiidae	Fulvia	aperta	(Bruguiere 1789)	suspension	unattached	mobile	infaunal	3	3	54.4426303552648	0.000484591603834102	36949088.4996388	27.673133382	0.244874201120653	FALSE	FALSE
101205	Cardiidae	Fulvia	australis	(Sowerby 1834)	suspension	unattached	mobile	infaunal	0	0	37.9275625370258	0.000484591603834102	90768228.6000173	32.627575601	0.173231881876358	FALSE	FALSE
101206	Cardiidae	Fulvia	boholensis	Vidal 1994	suspension	unattached	mobile	infaunal	10	10	35.5977527380592	0.000484591603834102	5255095.63058728	8.21767959	0.494983304938848	FALSE	FALSE
105367	Cardiidae	Fulvia	colorata	Vidal & Kirkendale 2007	suspension	unattached	mobile	infaunal	34	34	18.6547581061776	0.000484591603834102	24325591.9073644	12.11485522	0.42230982890776	FALSE	FALSE
111765	Cardiidae	Fulvia	congoensis	von Cosel 1995	suspension	unattached	mobile	infaunal	0	0	48.2700735445887	0.000484591603834102	1084021.33757101	8.82619833	0.519578128938265	TRUE	FALSE
101207	Cardiidae	Fulvia	dulcis	(Deshayes 1863)	suspension	unattached	mobile	infaunal	12	12	14.6969384566991	0.000484591603834102	39590354.4146925	13.71609799	0.395268598456722	FALSE	FALSE
101208	Cardiidae	Fulvia	fragiformis	Vidal 1994	suspension	unattached	mobile	infaunal	2	2	22.8495076533391	0.000484591603834102	3056195.13670371	10.54035522	0.480445355708294	FALSE	FALSE
101209	Cardiidae	Fulvia	fragilis	(Forsskal in Niebuhr 1775)	suspension	unattached	mobile	infaunal	0	0	83.9940474081348	0.000484591603834102	36992497.0280257	20.31424225	0.324866708710769	FALSE	FALSE
101216	Cardiidae	Fulvia	hungerfordi	(Sowerby III, 1901)	suspension	unattached	mobile	infaunal	0	0	21.4788267836025	0.000484591603834102	33322581.2581397	27.699502244	0.246630105609107	FALSE	FALSE
112640	Cardiidae	Fulvia	kaarei	ter Poorten & Hylleberg 2017	suspension	unattached	mobile	infaunal	6	6	42.6344930777885	0.000484591603834102	85131.489211395	6.77272413	0.592212406931696	FALSE	FALSE
100750	Cardiidae	Fulvia	laevigata	(Linnaeus 1758)	suspension	unattached	mobile	infaunal	0	0	53.9907399467724	0.000484591603834102	37701639.6286421	31.894151602	0.198578968944731	TRUE	FALSE
101210	Cardiidae	Fulvia	mutica	(Reeve 1845)	suspension	unattached	mobile	infaunal	5	5	97.1776723326917	0.000484591603834102	1473417.9892091	29.498422962	0.288733653360135	TRUE	FALSE
113046	Cardiidae	Fulvia	n. sp. non aperta	ter Poorten	suspension	unattached	mobile	infaunal	0	0	38.9	0.000484591603834102	996826.810042653	8.1321111	0.528783222718054	FALSE	FALSE
101211	Cardiidae	Fulvia	natalensis	(Krauss 1848)	suspension	unattached	mobile	infaunal	0	0	42.2137418384109	0.000484591603834102	204212.318772333	11.96332727	0.518472918513502	FALSE	FALSE
111912	Cardiidae	Fulvia	nienkeae	ter Poorten 2012	suspension	unattached	mobile	infaunal	9	9	40.8900966005217	0.000484591603834102	53282665.8369668	17.21471834	0.351353943869633	FALSE	FALSE
101213	Cardiidae	Fulvia	scalata	Vidal 1994	suspension	unattached	mobile	infaunal	10	10	21.1997641496315	0.000484591603834102	53586949.8457998	13.70307687	0.389424619346518	FALSE	FALSE
105369	Cardiidae	Fulvia	subquadrata	(Vidal & Kirkendale 2007)	suspension	unattached	mobile	infaunal	0	0	8.84872872225158	0.000484591603834102	4567283.15943718	10.8087798	0.469583085744486	FALSE	FALSE
101214	Cardiidae	Fulvia	tenuicostata	(Lamarck 1819)	suspension	unattached	mobile	infaunal	1	1	64.113961038139	0.000484591603834102	3939226.36059782	17.747941233	0.397056269445735	FALSE	FALSE
101219	Cardiidae	Fulvia	undatopicta	(Pilsbry 1904)	suspension	unattached	mobile	infaunal	2	2	19.2447395409759	0.000484591603834102	81117948.1996176	34.40643638	0.156112264743581	FALSE	FALSE
101397	Cardiidae	Goethemia	elegantula	("Beck" Muller 1842)	suspension	unattached	mobile	infaunal	15	15	13.0153755228192	0.000484591603834102	10822348.2175173	19.17184467	0.361590923249934	FALSE	FALSE
101476	Cardiidae	Hippopus	hippopus	(Linnaeus 1758)	non_suspension	attached	immobile	epifaunal	0	0	443.711618058396	0.000484591603834102	38385734.6009904	18.83936288	0.340172564601235	TRUE	FALSE
101477	Cardiidae	Hippopus	porcellanus	Rosewater 1972	non_suspension	attached	immobile	epifaunal	3	3	407.128972194316	0.000484591603834102	3087652.07946819	10.65100808	0.47903971352468	TRUE	FALSE
102024	Cardiidae	Keenaea	centifilosum	(Carpenter 1864)	suspension	unattached	mobile	infaunal	30	30	23.9791576165636	0.000484591603834102	2918823.14667805	20.533968328	0.37269075157926	FALSE	FALSE
102025	Cardiidae	Keenaea	samarangae	(Makiyama 1934)	suspension	unattached	mobile	infaunal	30	30	29.9866637023861	0.000484591603834102	1291129.04541325	28.422214465	0.303046957587283	FALSE	FALSE
101536	Cardiidae	Keenocardium	blandum	(Gould 1850)	suspension	unattached	mobile	infaunal	20	20	47.9583152331272	0.000484591603834102	4508097.89735891	17.685202278	0.395071306501098	TRUE	FALSE
101537	Cardiidae	Keenocardium	buelowi	(Rolle 1896)	suspension	unattached	mobile	infaunal	10	10	67.7096005009629	0.000484591603834102	1811673.62867659	29.156362172	0.288366668450929	TRUE	FALSE
101538	Cardiidae	Keenocardium	californiense	(Deshayes 1839)	suspension	unattached	mobile	infaunal	2	2	87.198050436922	0.000484591603834102	8645297.56987604	29.907978008	0.249294179192143	FALSE	FALSE
101546	Cardiidae	Laevicardium	angmagsalikense	Voskuil & Onverwagt 1992	suspension	unattached	mobile	infaunal	7	7	70.6540869306228	0.000484591603834102	2112473.68267151	19.43923825	0.390987017705725	FALSE	FALSE
100663	Cardiidae	Laevicardium	brasilianum	(Lamarck 1819)	suspension	unattached	mobile	infaunal	0	0	34.4963766213207	0.000484591603834102	2947879.2191189	13.6103454	0.447777798253118	FALSE	FALSE
111903	Cardiidae	Laevicardium	castaneum	Vidal 2005	suspension	unattached	mobile	infaunal	25	25	46.3141447076376	0.000484591603834102	4863511.59948594	18.00723584	0.390069274288429	FALSE	FALSE
101547	Cardiidae	Laevicardium	clarionense	(Hertlein & Strong 1947)	suspension	unattached	mobile	infaunal	20	20	45.2769256906871	0.000484591603834102	5330647.31455389	16.44182409	0.405277144440403	FALSE	FALSE
101548	Cardiidae	Laevicardium	crassum	(Gmelin 1791)	suspension	unattached	mobile	infaunal	2	2	76.0136829787901	0.000484591603834102	6482794.47242096	26.564935076	0.291336037638781	TRUE	FALSE
112970	Cardiidae	Laevicardium	devians	(Bucquoy, Dautzenberg & Dollfus 1892)	suspension	unattached	mobile	infaunal	20	20	61.3424812018555	0.000484591603834102	227481.538052553	15.188065999	0.481275600358717	FALSE	FALSE
101549	Cardiidae	Laevicardium	elatum	(Sowerby in Broderip & Sowerby 1833)	suspension	unattached	mobile	infaunal	0	0	190	0.000484591603834102	1309719.39751826	17.94966261	0.416635905490272	TRUE	FALSE
101550	Cardiidae	Laevicardium	elenense	(Sowerby II 1840)	suspension	unattached	mobile	infaunal	0	0	19.3649167310371	0.000484591603834102	5521952.00626338	16.44182409	0.404579987439231	FALSE	FALSE
101554	Cardiidae	Laevicardium	mortoni	(Conrad 1831)	suspension	unattached	mobile	infaunal	0	0	31.3496411462715	0.000484591603834102	8785161.54647216	30.207117531	0.245724211583415	FALSE	FALSE
101556	Cardiidae	Laevicardium	oblongum	(Gmelin 1791)	suspension	unattached	mobile	infaunal	6	6	82.0045730432151	0.000484591603834102	6102846.82517761	22.861666644	0.332797125330826	TRUE	FALSE
101557	Cardiidae	Laevicardium	pictum	(Ravenel 1861)	suspension	unattached	mobile	infaunal	6	6	29.6715351810451	0.000484591603834102	20143133.9320351	26.232600762	0.272533192459816	FALSE	FALSE
111665	Cardiidae	Laevicardium	pristis	(Bory de Saint-Vincent 1827)	suspension	unattached	mobile	infaunal	4	4	88.552526784954	0.000484591603834102	4775175.77454433	8.27075202	0.496299801112054	TRUE	FALSE
112074	Cardiidae	Laevicardium	senegalense	(Dautzenberg 1891)	suspension	unattached	mobile	infaunal	10	10	43.7835585579793	0.000484591603834102	7444872.21951202	13.7559305	0.427876685370238	FALSE	FALSE
101552	Cardiidae	Laevicardium	serratum	(Linnaeus 1758)	suspension	unattached	mobile	infaunal	0	0	60.8687111741328	0.000484591603834102	9262380.86517512	19.08009618	0.365666183221479	FALSE	FALSE
101558	Cardiidae	Laevicardium	substriatum	(Conrad 1837)	suspension	unattached	mobile	infaunal	0	0	27.342274960215	0.000484591603834102	4990953.20049986	18.08012746	0.388765257234145	FALSE	FALSE
101559	Cardiidae	Laevicardium	sybariticum	(Dall 1886)	suspension	unattached	mobile	infaunal	6	6	19.8355741031108	0.000484591603834102	36515331.5101749	19.91667863	0.329446258590193	FALSE	FALSE
102026	Cardiidae	Lophocardium	annettae	(Dall 1889)	suspension	unattached	mobile	infaunal	0	0	53.2249941286986	0.000484591603834102	1931982.88095614	17.82958357	0.410255284993587	FALSE	FALSE
102027	Cardiidae	Lophocardium	cumingii	(Broderip in Broderip & Sowerby 1833)	suspension	unattached	mobile	infaunal	10	10	48.3323907954076	0.000484591603834102	2497031.14567481	12.0263478	0.468283067801989	FALSE	FALSE
101200	Cardiidae	Lunulicardia	auricula	(Neibuhr in Forsskal 1775)	non_suspension	unattached	mobile	infaunal	1	1	46.7279359698243	0.000484591603834102	6605383.6542166	16.4720005	0.400709536815238	FALSE	FALSE
101201	Cardiidae	Lunulicardia	hemicardium	(Linnaeus 1758)	non_suspension	unattached	mobile	infaunal	0	0	49.0255035670211	0.000484591603834102	16937586.3971969	13.22500038	0.41739640090141	TRUE	FALSE
113047	Cardiidae	Lunulicardia	n. sp. aff. Auricula	ter Poorten	non_suspension	unattached	mobile	infaunal	1	1	24.512853771032	0.000484591603834102	9732068.07293564	10.54035522	0.457543630391824	FALSE	FALSE
106388	Cardiidae	Lunulicardia	orlini	Mienis 2009	non_suspension	unattached	mobile	infaunal	2	2	38.9871773792359	0.000484591603834102	6709.22783207391	8.61518966	0.622415154873179	FALSE	FALSE
101202	Cardiidae	Lunulicardia	retusa	(Linnaeus 1758)	non_suspension	unattached	mobile	infaunal	0	0	39.9937495116424	0.000484591603834102	75679702.5764173	23.662346895	0.274308504336348	FALSE	FALSE
112152	Cardiidae	Lunulicardia	tumorifera	(Lamarck 1819)	non_suspension	unattached	mobile	infaunal	0	0	62.7853486093691	0.000484591603834102	25719.194595605	10.09675994	0.579736034632488	FALSE	FALSE
101734	Cardiidae	Lyrocardium	aeolicum	(Born 1778)	suspension	unattached	mobile	infaunal	10	10	65	0.000484591603834102	867813.323940364	10.68034057	0.503815948469756	FALSE	FALSE
101735	Cardiidae	Lyrocardium	anaxium	Oliver & Chesney 1997	suspension	unattached	mobile	infaunal	4	4	68.3888879862803	0.000484591603834102	13307604.8219965	16.4720005	0.386859807236259	FALSE	FALSE
101736	Cardiidae	Lyrocardium	aurantiacum	(Adams & Reeve 1850)	suspension	unattached	mobile	infaunal	5	5	44.6486281984117	0.000484591603834102	23730794.610831	14.22000015	0.39990935164281	FALSE	FALSE
101737	Cardiidae	Lyrocardium	lyratum	(Sowerby II, 1840)	suspension	unattached	mobile	infaunal	3	3	72.1633563520988	0.000484591603834102	85248656.9364254	29.976666501	0.203296589769147	FALSE	FALSE
102453	Cardiidae	Maoricardium	pseudolatum	Voskuil & Onverwagt 1991	suspension	unattached	mobile	infaunal	0	0	65.665820637528	0.000484591603834102	46189139.3913214	13.52833334	0.394262099666572	TRUE	FALSE
102454	Cardiidae	Maoricardium	pseudolima	(Lamarck 1819)	suspension	unattached	mobile	infaunal	1	1	168.665349138464	0.000484591603834102	5532855.26410942	11.67454659	0.456377212121507	TRUE	FALSE
102455	Cardiidae	Maoricardium	setosum	(Redfield 1846)	suspension	unattached	mobile	infaunal	0	0	81.9587701225439	0.000484591603834102	18628031.1725076	17.84893174	0.365237811617369	TRUE	FALSE
103390	Cardiidae	Mexicardia	procera	(Sowerby I, 1833)	suspension	unattached	mobile	infaunal	0	0	111.552678139075	0.000484591603834102	6076451.68363672	16.96133355	0.397039154515998	TRUE	TRUE
105134	Cardiidae	Microcardium	aequiliratum	Poutiers 1981	suspension	unattached	mobile	infaunal	130	130	25.7390753524675	0.000484591603834102	10108458.095504	10.60686728	0.456070129371812	FALSE	FALSE
105136	Cardiidae	Microcardium	gilchristi	(Sowerby III, 1904)	suspension	unattached	mobile	infaunal	54	54	16.3951212255354	0.000484591603834102	1518413.55183498	13.24969375	0.464816822323692	FALSE	FALSE
113048	Cardiidae	Microcardium	n. sp. 1	ter Poorten	suspension	unattached	mobile	infaunal	87	87	11.5	0.000484591603834102	1473837.95679045	4.64875801	0.558926867204654	FALSE	FALSE
113049	Cardiidae	Microcardium	n. sp. 2	ter Poorten	suspension	unattached	mobile	infaunal	140	140	14.7478812037526	0.000484591603834102	31413.980370972	2.5732278	0.657587130295399	FALSE	FALSE
106432	Cardiidae	Microcardium	panamense	(Dall 1908)	suspension	unattached	mobile	infaunal	30	30	18	0.000484591603834102	4949849.27164301	17.18226211	0.39869156739821	TRUE	FALSE
102034	Cardiidae	Microcardium	pazianum	(Dall 1916)	suspension	unattached	mobile	infaunal	20	20	19	0.000484591603834102	5129512.18508684	16.17446967	0.408944675829253	FALSE	FALSE
102035	Cardiidae	Microcardium	peramabile	(Dall 1881)	suspension	unattached	mobile	infaunal	33	33	20.9499403340439	0.000484591603834102	11808313.6049924	29.769609118	0.244633846405861	FALSE	FALSE
112994	Cardiidae	Microcardium	pseudocancellatum	ter Poorten 2021	suspension	unattached	mobile	infaunal	150	150	11.689311356962	0.000484591603834102	117.816347615265	5.99066112	0.730875606747187	FALSE	FALSE
112993	Cardiidae	Microcardium	pseudonomurai	ter Poorten 2021	suspension	unattached	mobile	infaunal	80	80	22.3776674387658	0.000484591603834102	1721547.47654956	20.745591367	0.380828782822059	FALSE	FALSE
102036	Cardiidae	Microcardium	sakuraii	(Habe 1961)	suspension	unattached	mobile	infaunal	100	100	17.4928556845359	0.000484591603834102	1763986.04993546	21.928353256	0.367486699432539	FALSE	FALSE
112891	Cardiidae	Microcardium	scabrosum	Poutiers in ter Poorten et al. 2017	suspension	unattached	mobile	infaunal	100	100	12.0490663538716	0.000484591603834102	254381.742702701	9.76619067	0.53801956905257	FALSE	FALSE
101192	Cardiidae	Microcardium	tenuilamellosum	Poutiers 1981	suspension	unattached	mobile	infaunal	125	125	12.7984374046209	0.000484591603834102	1612836.15531149	4.76312762	0.555901294701661	FALSE	FALSE
102038	Cardiidae	Microcardium	tinctum	(Dall 1881)	suspension	unattached	mobile	infaunal	13	13	18.9208879284245	0.000484591603834102	20737671.2967533	17.72206152	0.364496022869819	FALSE	FALSE
112969	Cardiidae	Microcardium	trapezoidale	Poutiers 2006	suspension	unattached	mobile	infaunal	168	168	18.5008107930436	0.000484591603834102	85743.210259539	7.71998467	0.581770951270479	FALSE	FALSE
101195	Cardiidae	Microcardium	velatum	ter Poorten & Poutiers in ter Poorten 2009	suspension	unattached	mobile	infaunal	75	75	16.5	0.000484591603834102	326762.000809814	4.89540234	0.586030325234707	FALSE	FALSE
101866	Cardiidae	Microfragum	festivum	(Deshayes 1855)	suspension	unattached	mobile	infaunal	0	0	18	0.000484591603834102	33328523.9712261	22.445833244	0.303751507484296	FALSE	FALSE
105377	Cardiidae	Microfragum	subfestivum	Vidal & Kirkendale 2007	suspension	unattached	mobile	infaunal	6	6	14.6458185158768	0.000484591603834102	36304438.3648363	13.76134367	0.396489833731249	FALSE	FALSE
111965	Cardiidae	Nemocardium	australojaponicum	ter Poorten 2013	suspension	unattached	mobile	infaunal	10	10	72.9383301152419	0.000484591603834102	229280.174761278	19.742718516	0.431595594337198	FALSE	FALSE
102041	Cardiidae	Nemocardium	bechei	(Reeve 1847)	suspension	unattached	mobile	infaunal	10	10	66	0.000484591603834102	5061057.81297412	11.93891355	0.455264962229874	FALSE	FALSE
111967	Cardiidae	Nemocardium	enigmaticum	ter Poorten 2013	suspension	unattached	mobile	infaunal	30	30	63.286649461004	0.000484591603834102	1997024.2481107	10.25669357	0.491943193701958	TRUE	FALSE
111966	Cardiidae	Nemocardium	fulvum	ter Poorten 2013	suspension	unattached	mobile	infaunal	70	70	79.012024401353	0.000484591603834102	39587840.5815795	13.52833334	0.397311482805334	FALSE	FALSE
111839	Cardiidae	Nemocardium	probatum	(Iredale 1927)	suspension	unattached	mobile	infaunal	36	36	79.4858477969506	0.000484591603834102	6624100.66424674	13.92500019	0.428347988048152	FALSE	FALSE
102129	Cardiidae	Papillicardium	papillosum	(Poli 1791)	suspension	unattached	mobile	infaunal	1	1	24.1350367722943	0.000484591603834102	30253403.1233673	26.516515127	0.261403685512681	FALSE	FALSE
102172	Cardiidae	Papillicardium	turtoni	(Sowerby III 1894)	suspension	unattached	mobile	infaunal	8	8	15.6524758424985	0.000484591603834102	2001535.56947873	16.20874989	0.427179846977782	FALSE	FALSE
102130	Cardiidae	Papyridea	aspersa	(Sowerby 1833)	suspension	unattached	mobile	infaunal	0	0	58.8848877047414	0.000484591603834102	5411249.05243876	17.82958357	0.389890831511648	FALSE	FALSE
112846	Cardiidae	Papyridea	clenchi	ter Poorten 2019	suspension	unattached	mobile	infaunal	30	30	37.4466286867056	0.000484591603834102	3960887.9948893	13.7488947	0.440430830128207	FALSE	FALSE
102134	Cardiidae	Papyridea	crockeri	Strong & Hertlein 1937	suspension	unattached	mobile	infaunal	30	30	57.4456264653803	0.000484591603834102	5170697.86925879	16.03421359	0.410311604388224	FALSE	FALSE
112847	Cardiidae	Papyridea	curvicostata	ter Poorten 2019	suspension	unattached	mobile	infaunal	7	7	56.1248608016091	0.000484591603834102	413445.805803899	9.74785622	0.528615564663445	FALSE	FALSE
110595	Cardiidae	Papyridea	hiulca	(Reeve 1845)	suspension	unattached	mobile	infaunal	0	0	59.1607978309962	0.000484591603834102	2544399.32914675	13.10606791	0.45617133524345	FALSE	FALSE
105428	Cardiidae	Papyridea	lata	(Born 1778)	suspension	unattached	mobile	infaunal	4	4	39.9749921826134	0.000484591603834102	18327044.0514642	19.08009618	0.352173032369669	FALSE	FALSE
102137	Cardiidae	Papyridea	semisulcata	(Gray 1825)	suspension	unattached	mobile	infaunal	0	0	14.6969384566991	0.000484591603834102	16362432.9683689	16.83244032	0.378854568170791	FALSE	FALSE
102138	Cardiidae	Papyridea	soleniformis	(Bruguiere 1789)	suspension	unattached	mobile	infaunal	0.3	0.3	54.2756851638006	0.000484591603834102	34335398.0223891	19.91667863	0.3306633684181	FALSE	FALSE
105130	Cardiidae	Parvicardium	carrozzai	van Aartsen & Goud 2001	suspension	unattached	mobile	infaunal	29	29	10	0.000484591603834102	6080504.79898976	22.861666644	0.332869644031963	FALSE	FALSE
102164	Cardiidae	Parvicardium	exiguum	(Gmelin 1791)	suspension	unattached	mobile	infaunal	0	0	19.0787840283389	0.000484591603834102	15531681.8029623	30.547952356	0.230751419647141	FALSE	FALSE
112887	Cardiidae	Parvicardium	hauniense	(Petersen & Russell 1971)	suspension	unattached	mobile	infaunal	0	0	8.09938269252663	0.000484591603834102	202300.465210781	19.595869537	0.435667678324145	FALSE	FALSE
102165	Cardiidae	Parvicardium	minimum	(Philippi 1836)	suspension	unattached	mobile	infaunal	4	4	12	0.000484591603834102	20453321.3341307	30.547952356	0.225308747704692	FALSE	FALSE
102167	Cardiidae	Parvicardium	pinnulatum	(Conrad 1831)	suspension	unattached	mobile	infaunal	1	1	17.4441967427566	0.000484591603834102	19100310.6007333	30.272270659	0.229659578662045	FALSE	FALSE
102169	Cardiidae	Parvicardium	scabrum	(Philippi 1844)	suspension	unattached	mobile	infaunal	1	1	17.4928556845359	0.000484591603834102	17617494.4747272	30.547952356	0.228259864820867	FALSE	FALSE
102170	Cardiidae	Parvicardium	scriptum	(Bucquoy, Dautzenberg & Dollfus 1892)	suspension	unattached	mobile	infaunal	1	1	10.7888831674089	0.000484591603834102	8010941.89607729	22.861666644	0.327417930695103	FALSE	FALSE
105141	Cardiidae	Parvicardium	trapezium	Cecalupo & Quadri 1996	suspension	unattached	mobile	infaunal	1.5	1.5	3.13049516849971	0.000484591603834102	249469.964075096	14.105577	0.491221464358202	FALSE	FALSE
102173	Cardiidae	Parvicardium	vroomi	van Aartsen et al. 1984	suspension	unattached	mobile	infaunal	3	3	4.89897948556636	0.000484591603834102	635545.64734997	8.17116163	0.537258123901589	FALSE	FALSE
103424	Cardiidae	Persikima	derasa	(Roeding 1798)	non_suspension	unattached	immobile	epifaunal	1.6	1.6	468.533349933599	0.000484591603834102	35403959.4284115	14.35022024	0.39058339406534	TRUE	FALSE
103391	Cardiidae	Phlogocardia	belcheri	(Broderip & Sowerby I 1829)	suspension	unattached	mobile	infaunal	14	14	51.8297212031861	0.000484591603834102	4560854.78785038	16.17446967	0.411267966177353	FALSE	FALSE
112880	Cardiidae	Pratulum	occidentale	Poutiers in ter Poorten et al. 2017	suspension	unattached	mobile	infaunal	20	20	12.0498962651137	0.000484591603834102	329452.933894325	13.02853361	0.497433862543412	FALSE	FALSE
102042	Cardiidae	Pratulum	pulchellum	(Gray 1843)	suspension	unattached	mobile	infaunal	18	18	27.459060435492	0.000484591603834102	1444568.82423492	14.513740292	0.45205818150102	FALSE	FALSE
102043	Cardiidae	Pratulum	thetidis	(Hedley 1902)	suspension	unattached	mobile	infaunal	8	8	17.4413302244984	0.000484591603834102	4648985.46023546	18.105999963	0.389887354236941	FALSE	FALSE
100588	Cardiidae	Procardium	indicum	(Lamarck 1819)	suspension	unattached	mobile	infaunal	20	20	105.290075505719	0.000484591603834102	36544767.4385222	22.861666644	0.297408470689861	TRUE	FALSE
105372	Cardiidae	Pseudofulvia	arago	Vidal & Kirkendale 2007	suspension	unattached	mobile	infaunal	100	100	25.0818659592942	0.000484591603834102	45248.3412894751	4.44628776	0.630005434972028	FALSE	FALSE
105371	Cardiidae	Pseudofulvia	caledonica	Vidal & Kirkendale 2007	suspension	unattached	mobile	infaunal	3	3	12.7334205930692	0.000484591603834102	65963038.5815596	23.38757563	0.280013245845541	FALSE	FALSE
101217	Cardiidae	Pseudofulvia	lineonotata	(Vidal 1994)	suspension	unattached	mobile	infaunal	4	4	15.3720525630119	0.000484591603834102	62741926.7820461	17.31007525	0.347085880351625	FALSE	FALSE
101553	Cardiidae	Pseudofulvia	lobulatum	(Deshayes 1855)	suspension	unattached	mobile	infaunal	2	2	32.9393381840012	0.000484591603834102	32363262.3828735	15.15610201	0.383596342441192	FALSE	FALSE
102693	Cardiidae	Serripes	groenlandicus	(Mohr 1786)	suspension	unattached	mobile	infaunal	1	1	120.124934963562	0.000484591603834102	68075727.1546068	28.97249998	0.218663112060542	TRUE	FALSE
102694	Cardiidae	Serripes	laperousii	(Deshayes 1839)	suspension	unattached	mobile	infaunal	2	2	131.635861375235	0.000484591603834102	12362644.9794016	27.441866378	0.269037104186543	FALSE	FALSE
103392	Cardiidae	Trachycardium	consors	(Sowerby 1833)	suspension	unattached	mobile	infaunal	0	0	85.7183177623079	0.000484591603834102	5515179.17806718	16.65583349	0.40227725705996	TRUE	FALSE
103393	Cardiidae	Trachycardium	egmontianum	(Shuttleworth 1856)	suspension	unattached	mobile	infaunal	0	0	87.5184551966041	0.000484591603834102	1282757.27314619	19.43923825	0.40085053401054	FALSE	FALSE
103394	Cardiidae	Trachycardium	isocardia	(Linnaeus 1758)	suspension	unattached	mobile	infaunal	1	1	100.26464980241	0.000484591603834102	6244716.51378465	17.72206152	0.388227415739881	TRUE	FALSE
103426	Cardiidae	Tridacna	gigas	(Linnaeus 1758)	non_suspension	attached	immobile	epifaunal	3	3	1067.63289570901	0.000484591603834102	32766105.1192311	18.83936288	0.343302394891381	TRUE	FALSE
111669	Cardiidae	Tridacna	mbalavuana	Ladd 1934	non_suspension	attached	immobile	epifaunal	14	14	421.034440396507	0.000484591603834102	829956.999741057	6.40745448	0.5511584024776	TRUE	FALSE
106013	Cardiidae	Trifaricardium	morrisoni	ter Poorten & Huber 2007	suspension	unattached	mobile	infaunal	154	154	11.7995762635783	0.000484591603834102	116.973643156372	4.74090913	0.744606520290819	FALSE	FALSE
102045	Cardiidae	Trifaricardium	nomurai	Kuroda & Habe 1951	suspension	unattached	mobile	infaunal	50	50	22.3776674387658	0.000484591603834102	577729.116614968	20.604193557	0.40395543112323	FALSE	FALSE
103428	Cardiidae	Trigoniocardia	antillarum	(d'Orbigny 1853)	suspension	unattached	mobile	epifaunal	5	5	12.8996123972777	0.000484591603834102	5708981.75463056	10.5928948	0.467518771958174	FALSE	FALSE
103429	Cardiidae	Trigoniocardia	granifera	(Broderip & Sowerby I 1829)	suspension	unattached	mobile	epifaunal	0	0	17.4928556845359	0.000484591603834102	5772017.4731989	16.65583349	0.401377257260759	FALSE	FALSE
103465	Cardiidae	Vasticardium	angulatum	(Lamarck 1819)	suspension	unattached	mobile	infaunal	0	0	102.364544643153	0.000484591603834102	66579823.3956969	16.80157899	0.351441000777342	TRUE	FALSE
103466	Cardiidae	Vasticardium	assimile	(Reeve 1844)	suspension	unattached	mobile	infaunal	1	1	63.7385283796229	0.000484591603834102	25452456.4969692	18.24122648	0.354800344457724	FALSE	FALSE
112149	Cardiidae	Vasticardium	berschaueri	Thach 2014	suspension	unattached	mobile	infaunal	1	1	104.815838497815	0.000484591603834102	2432029.77583696	13.23210396	0.455693999008518	FALSE	FALSE
111959	Cardiidae	Vasticardium	compunctum	Kira 1959	suspension	unattached	mobile	infaunal	2	2	52.0076917388188	0.000484591603834102	1244459.83321837	12.07712284	0.481500629560743	FALSE	FALSE
112024	Cardiidae	Vasticardium	coralense	(Vidal 1993)	suspension	unattached	mobile	infaunal	0	0	97.1339281610705	0.000484591603834102	331.016441618698	5.34911119	0.717425491525333	FALSE	FALSE
105085	Cardiidae	Vasticardium	dupuchense	(Reeve 1845)	suspension	unattached	mobile	infaunal	0	0	66.62131790951	0.000484591603834102	1395528.59322833	10.44277816	0.497006034276517	FALSE	FALSE
103467	Cardiidae	Vasticardium	elongatum elongatum	(Bruguiere 1789)	suspension	unattached	mobile	infaunal	9	9	127.008661121988	0.000484591603834102	5644894.13533933	10.8087798	0.465394598576112	TRUE	FALSE
105151	Cardiidae	Vasticardium	enode	(Sowerby II 1840)	suspension	unattached	mobile	infaunal	0	0	128.2084240602	0.000484591603834102	12031711.6280798	10.54035522	0.453349478968244	TRUE	FALSE
102031	Cardiidae	Vasticardium	fidele	(Vidal 1992)	suspension	unattached	mobile	infaunal	15	15	65.9151727601468	0.000484591603834102	2578847.53633588	8.22297879	0.509000920080176	FALSE	FALSE
103469	Cardiidae	Vasticardium	flavum	(Linnaeus 1758)	suspension	unattached	mobile	infaunal	2	2	69.9356847396235	0.000484591603834102	6752531.36650434	10.97763304	0.460016022320442	TRUE	FALSE
111497	Cardiidae	Vasticardium	fultoni	(Sowerby III, 1916)	suspension	unattached	mobile	infaunal	0	0	37.6570046604878	0.000484591603834102	228796.012062608	10.56673169	0.531411013544692	FALSE	FALSE
111762	Cardiidae	Vasticardium	hawaiiensis	(Dall, Bartsch & Rehder 1938)	suspension	unattached	mobile	infaunal	0	0	81.7498623852053	0.000484591603834102	172402.601523834	3.59198342	0.612845434392661	FALSE	FALSE
112104	Cardiidae	Vasticardium	hyllebergi	Thach 2014	suspension	unattached	mobile	infaunal	1	1	78.9138771066281	0.000484591603834102	12886.1944145898	5.61027768	0.642183548712675	FALSE	FALSE
112025	Cardiidae	Vasticardium	indioceanum	(Vidal 1993)	suspension	unattached	mobile	infaunal	0	0	95.0115782418122	0.000484591603834102	18885701.7344802	10.1888309	0.448257061942393	FALSE	FALSE
111760	Cardiidae	Vasticardium	insulare	Vidal 1997	suspension	unattached	mobile	infaunal	2	2	88.6160256387071	0.000484591603834102	6670895.03540226	9.77548922	0.473327842741638	FALSE	FALSE
103470	Cardiidae	Vasticardium	lacunosum	(Reeve 1845)	suspension	unattached	mobile	infaunal	0	0	54.8452368032084	0.000484591603834102	225922.204215766	20.27306019	0.426120734380086	FALSE	FALSE
103471	Cardiidae	Vasticardium	luteomarginatum	(Voskuil & Onvervagt 1991)	suspension	unattached	mobile	infaunal	15	15	88.034084308295	0.000484591603834102	8750248.60833414	8.73389537	0.479288585355218	FALSE	FALSE
111761	Cardiidae	Vasticardium	marerubrum	(Voskuil & Onverwagt 1991)	suspension	unattached	mobile	infaunal	1	1	84.0642611339682	0.000484591603834102	2606668.94210582	11.96375041	0.468114068975501	FALSE	FALSE
111488	Cardiidae	Vasticardium	mendanaense	(Sowerby III 1897)	suspension	unattached	mobile	infaunal	10	10	59.7385972383015	0.000484591603834102	1214.45390978052	1.28599076	0.73590313977952	FALSE	FALSE
101218	Cardiidae	Vasticardium	mindanense	(Reeve 1844)	suspension	unattached	mobile	infaunal	5	5	48.9101216518626	0.000484591603834102	23122421.5074547	11.53950021	0.429568847922797	FALSE	FALSE
113042	Cardiidae	Vasticardium	neokenyanum	Hylleberg 2015	suspension	unattached	mobile	infaunal	5	5	76.9207384259928	0.000484591603834102	1378296.97540083	7.22786793	0.532208512032931	FALSE	FALSE
112445	Cardiidae	Vasticardium	ngai	Thach 2016	suspension	unattached	mobile	infaunal	15	15	41.3804301572615	0.000484591603834102	161840.724998066	11.42761724	0.528895945254504	FALSE	FALSE
112026	Cardiidae	Vasticardium	okinawaense	(Kuroda 1960)	suspension	unattached	mobile	infaunal	0	0	108.337435819757	0.000484591603834102	487700.051973045	19.993833527	0.413941650963738	FALSE	FALSE
103472	Cardiidae	Vasticardium	orbita	(Broderip & Sowerby 1833)	suspension	unattached	mobile	infaunal	8	8	108.627804912002	0.000484591603834102	15053440.8766411	7.97792924	0.476781342915134	TRUE	FALSE
103474	Cardiidae	Vasticardium	papuanum	Vidal 1996	suspension	unattached	mobile	infaunal	5	5	100.214769370587	0.000484591603834102	12012692.870957	11.78905509	0.439803220734905	FALSE	FALSE
103475	Cardiidae	Vasticardium	pectiniforme	(Born 1780)	suspension	unattached	mobile	infaunal	0	0	70.4471433061696	0.000484591603834102	89244862.5902458	23.38757563	0.274036200896613	TRUE	FALSE
100840	Cardiidae	Vasticardium	philippinense	(Hedley 1899)	suspension	unattached	mobile	infaunal	5	5	106.130108828739	0.000484591603834102	36062240.2539117	18.83936288	0.341407156862546	FALSE	FALSE
103476	Cardiidae	Vasticardium	rhegminum	(Oliver & Chesney 1997)	suspension	unattached	mobile	infaunal	0	0	54.5724289362312	0.000484591603834102	10287.0612451601	8.59017381	0.614236291659451	FALSE	FALSE
103477	Cardiidae	Vasticardium	rubicundum	(Reeve 1845)	suspension	unattached	mobile	infaunal	2	2	56.0107132609468	0.000484591603834102	3987276.41969024	10.86587304	0.471647610920672	FALSE	FALSE
112881	Cardiidae	Vasticardium	serricostatum	(Melvill & Standen 1899)	suspension	unattached	mobile	infaunal	5	5	76.2627038597505	0.000484591603834102	387615.479858986	7.48066126	0.554543127956262	FALSE	FALSE
103478	Cardiidae	Vasticardium	sewelli	(Prashad 1932)	suspension	unattached	mobile	infaunal	10	10	64.4173889567095	0.000484591603834102	18409265.2568129	11.64120938	0.432970067589716	FALSE	FALSE
105154	Cardiidae	Vasticardium	subrugosum	(Sowerby 1839)	suspension	unattached	mobile	infaunal	0	0	69.0912440183269	0.000484591603834102	16688300.7826502	27.097778372	0.266846146822615	TRUE	FALSE
113040	Cardiidae	Vasticardium	terpoorteni	Hylleberg 2015	suspension	unattached	mobile	infaunal	3	3	61.9063809312093	0.000484591603834102	143453.64147134	5.9476191	0.590866416833893	FALSE	FALSE
103479	Cardiidae	Vasticardium	thomassini	Vidal 1998	suspension	unattached	mobile	infaunal	12	12	32.5345969699949	0.000484591603834102	2682001.94636553	9.77548922	0.49134444758526	FALSE	FALSE
103480	Cardiidae	Vasticardium	vertebratum	(Jonas 1844)	suspension	unattached	mobile	infaunal	8	8	88.3566635857194	0.000484591603834102	8139203.82301329	18.92333346	0.369926696945464	FALSE	FALSE
111486	Cardiidae	Vasticardium	wilsoni	(Voskuil & Onverwagt 1991)	suspension	unattached	mobile	infaunal	0	0	93.9255023941847	0.000484591603834102	3475202.59727431	11.66106073	0.465719119822987	FALSE	FALSE
103515	Cardiidae	Vepricardium	asiaticum	(Bruguiere 1789)	suspension	unattached	mobile	infaunal	5	5	57.8968911082452	0.000484591603834102	14973596.5675705	19.90297842	0.34722138617983	TRUE	FALSE
103516	Cardiidae	Vepricardium	burnupi	(Sowerby III 1897)	suspension	unattached	mobile	infaunal	30	30	46.9359137548211	0.000484591603834102	4124483.60101993	13.24969375	0.445058563492111	FALSE	FALSE
103517	Cardiidae	Vepricardium	coronatum	(Schroeter 1786)	suspension	unattached	mobile	infaunal	0	0	46.9382573174591	0.000484591603834102	15560454.8014655	19.62972707	0.34943239669864	TRUE	FALSE
103518	Cardiidae	Vepricardium	incarnatum	(Reeve 1844)	suspension	unattached	mobile	infaunal	2	2	63.2455532033676	0.000484591603834102	3253282.19353121	7.88372666	0.508096118274981	FALSE	FALSE
103519	Cardiidae	Vepricardium	multispinosum	(Sowerby II, 1839)	suspension	unattached	mobile	infaunal	10	10	77.4596669241483	0.000484591603834102	20861754.8351021	16.83583347	0.374014325024127	FALSE	FALSE
103520	Cardiidae	Vepricardium	rubrohamatum	Voskuil & Onverwagt 1988	suspension	unattached	mobile	infaunal	18	18	53.6488583289524	0.000484591603834102	897581.655350164	6.50235705	0.548577702864814	FALSE	FALSE
103521	Cardiidae	Vepricardium	sinense	(Sowerby II, 1839)	suspension	unattached	mobile	infaunal	3	3	54.799635035281	0.000484591603834102	8550747.31196871	19.73384628	0.360138406184885	TRUE	FALSE
105115	Cardiidae	Vepricardium	vidali	Ter Poorten & Dekker 2002	suspension	unattached	mobile	infaunal	NA	NA	54.6985374575957	0.000484591603834102	771925.66483222	11.05890882	0.502014788670882	FALSE	FALSE
102695	Cardiidae	Yagudinella	notabilis	(Sowerby III, 1915)	suspension	unattached	mobile	infaunal	50	50	93.8765146349181	0.000484591603834102	9480486.05112186	28.341534072	0.264503226260256	FALSE	FALSE
111873	Carditidae	Akardita	monodi	(Nickles 1953)	suspension	unattached	mobile	infaunal	50	50	17.8009831189179	0.000537490730206968	159289.417746441	8.79294061	0.57378139843068	FALSE	FALSE
100594	Carditidae	Arcturellina	abyssicola	(Hinds 1843)	suspension	unattached	mobile	infaunal	183	183	18.4390889145858	0.000537490730206968	8594902.51457699	11.53950021	0.465060008511535	FALSE	FALSE
112717	Carditidae	Arcturellina	confrerta	(E.A. Smith 1906)	suspension	unattached	mobile	infaunal	75	75	22.6246546934975	0.000537490730206968	20887.4347226062	3.6768316	0.669580107646608	FALSE	FALSE
112716	Carditidae	Arcturellina	elegantula	(Deshayes 1854)	suspension	unattached	mobile	infaunal	40	40	13.4476763792114	0.000537490730206968	538280.703549011	7.24372118	0.566550336356771	FALSE	FALSE
110770	Carditidae	Arcturellina	pelseneeri	(Prashad 1932)	suspension	unattached	mobile	infaunal	73	73	14.247806848775	0.000537490730206968	6596904.550617	7.88558495	0.510021482496228	FALSE	FALSE
111817	Carditidae	Arcturellina	pulcherrima	(Sowerby III 1904)	suspension	unattached	mobile	infaunal	70	70	11	0.000537490730206968	16281.9312391816	7.72632459	0.630473786722255	FALSE	FALSE
100425	Carditidae	Austrocardiella	isosceles	(Cotton 1930)	suspension	unattached	mobile	infaunal	52	52	1.03295692068934	0.000537490730206968	559296.181317999	10.03532302	0.535439030510789	FALSE	FALSE
100429	Carditidae	Austrocardiella	pouli	Middelfart 2002	suspension	unattached	mobile	infaunal	40	40	0.931987124374581	0.000537490730206968	185399.920033552	7.68769213	0.582797809653293	FALSE	FALSE
100739	Carditidae	Austrocardiella	trifoliata	(Hedley 1906)	suspension	unattached	mobile	infaunal	4	4	1.37237021244269	0.000537490730206968	2194226.83229998	18.976903573	0.411186906488599	FALSE	FALSE
100416	Carditidae	Bathycardita	raouli	(Angas 1872)	suspension	unattached	mobile	infaunal	73	73	35.4400902933387	0.000537490730206968	66431.2980542665	11.995567828	0.556250359726128	FALSE	FALSE
100417	Carditidae	Beguina	gubernaculum	(Reeve 1843)	suspension	attached	immobile	epifaunal	0	0	27.1108834234519	0.000537490730206968	8634561.6050473	20.31424225	0.369558231394772	FALSE	FALSE
100419	Carditidae	Beguina	semiorbiculata	(Linnaeus 1758)	suspension	attached	immobile	epifaunal	3	3	78.6765530510838	0.000537490730206968	34491639.6071418	18.05192038	0.366773282950738	TRUE	FALSE
110672	Carditidae	Benthocardiella	burtonae	Middelfart 2002	suspension	unattached	mobile	infaunal	3	3	1.42	0.000537490730206968	13132.8587601982	10.66277058	0.602794706409477	FALSE	FALSE
110673	Carditidae	Benthocardiella	darwinensis	Middelfart 2002	suspension	unattached	mobile	infaunal	NA	5	1.12178429299041	0.000537490730206968	502.637962067383	6.29661194	0.714787472537258	FALSE	FALSE
113051	Carditidae	Benthocardiella	finisterra	Güller & Zelaya 2022	suspension	unattached	mobile	infaunal	2	2	1.17473401244707	0.000537490730206968	185.776125231987	3.962370195	0.759848694016162	FALSE	FALSE
100424	Carditidae	Benthocardiella	hamatadens	Powell 1930	suspension	unattached	mobile	infaunal	11	11	0.899944442729661	0.000537490730206968	352572.880445854	12.106406823	0.522042941319907	FALSE	FALSE
112898	Carditidae	Benthocardiella	io	(Bartsch 1915)	suspension	unattached	mobile	infaunal	NA	5	2.4454038521275	0.000537490730206968	103.12190776733	4.86632922	0.761658394476607	FALSE	FALSE
113050	Carditidae	Benthocardiella	ituartei	Güller & Zelaya 2022	suspension	unattached	mobile	infaunal	30	30	0.614979674460872	0.000537490730206968	56257.4913844653	6.140170145	0.623204869005093	FALSE	FALSE
111939	Carditidae	Benthocardiella	obliquata chathamensis	Powell 1933	suspension	unattached	mobile	infaunal	11	11	1.01734949746879	0.000537490730206968	4116.44941206421	5.33983609	0.683611495247556	FALSE	FALSE
100426	Carditidae	Benthocardiella	obliquata obliquata	Powell 1930	suspension	unattached	mobile	infaunal	11	11	0.920869154657707	0.000537490730206968	352572.880445854	12.106406823	0.522042941319907	FALSE	FALSE
100427	Carditidae	Benthocardiella	orbicula	Powell 1930	suspension	unattached	mobile	infaunal	11	11	1.04995237987253	0.000537490730206968	352572.880445854	12.106406823	0.522042941319907	FALSE	FALSE
100428	Carditidae	Benthocardiella	pusilla	Powell 1930	suspension	unattached	mobile	infaunal	18	18	0.8	0.000537490730206968	352572.880445854	12.106406823	0.522042941319907	FALSE	FALSE
106403	Carditidae	Benthocardiella	rakiura	Powell 1939	suspension	unattached	mobile	infaunal	NA	NA	1.17473401244707	0.000537490730206968	84.6301854346008	3.01839692	0.785659068026871	FALSE	FALSE
111940	Carditidae	Benthocardiella	striatula	Powell 1931	suspension	unattached	mobile	infaunal	155	155	0.549909083394701	0.000537490730206968	27721.4647091589	4.29887698	0.657219580022458	FALSE	FALSE
100507	Carditidae	Cardiocardita	ajar	(Bruguière 1792)	suspension	unattached	mobile	infaunal	1	1	37.9473319220206	0.000537490730206968	2136149.0420146	12.43967933	0.482798767410686	TRUE	FALSE
100509	Carditidae	Cardiocardita	gabonensis	von Cosel 1995	suspension	unattached	mobile	infaunal	2	2	24.7943541960665	0.000537490730206968	1627749.46329384	9.44298247	0.520757187961907	FALSE	FALSE
100510	Carditidae	Cardiocardita	lacunosa	(Reeve 1843)	suspension	unattached	mobile	infaunal	11	11	19.9749843554382	0.000537490730206968	5014474.37555347	13.19842904	0.457676192639251	FALSE	FALSE
100511	Carditidae	Cardiocardita	obesa	von Cosel 1995	suspension	unattached	mobile	infaunal	18	18	23.6926148831234	0.000537490730206968	841.146914408548	8.3112495	0.682700798278719	FALSE	FALSE
100576	Carditidae	Cardiocardita	tankervillii	(Wood 1828)	suspension	unattached	mobile	infaunal	2	2	56.4800849857718	0.000537490730206968	2187517.35212947	11.5963716	0.491498490944283	TRUE	FALSE
100512	Carditidae	Cardita	aoteana	Finlay 1927	suspension	attached	immobile	epifaunal	0	0	30.0873727666608	0.000537490730206968	1444568.82423492	14.513740292	0.467981716267659	FALSE	FALSE
100513	Carditidae	Cardita	aviculina	Lamarck 1819	suspension	attached	immobile	epifaunal	0	0	20.899760764181	0.000537490730206968	4264321.13390515	16.57552616	0.424159931227139	FALSE	FALSE
100515	Carditidae	Cardita	caliculaeformis	Deshayes in Maillard 1863	suspension	attached	immobile	epifaunal	1	1	27.8280434094817	0.000537490730206968	2117793.14283172	13.52260961	0.47119433846565	FALSE	FALSE
100516	Carditidae	Cardita	calyculata	(Linnaeus 1758)	suspension	attached	immobile	epifaunal	0	0	24.4948974278318	0.000537490730206968	15342382.5241611	22.861666644	0.330493018058037	FALSE	FALSE
112731	Carditidae	Cardita	excisa	Philippi 1847	suspension	attached	immobile	epifaunal	3	3	10.1980390271856	0.000537490730206968	41048.9267011794	3.43599318	0.658840123220053	FALSE	FALSE
100521	Carditidae	Cardita	ffinchi	(Melvill 1898)	suspension	attached	immobile	epifaunal	18	18	53.3221342408572	0.000537490730206968	2702070.73544751	20.31424225	0.392529137592479	FALSE	FALSE
112254	Carditidae	Cardita	hawaiensis	(Dall, Bartsch & Rehder 1938)	suspension	attached	immobile	epifaunal	9	9	25.1266790483741	0.000537490730206968	779091.000688569	3.59198342	0.59894604902893	FALSE	FALSE
101312	Carditidae	Cardita	kyushuensis	(Okutani 1963)	suspension	attached	immobile	epifaunal	7	7	23.3216637485408	0.000537490730206968	11805753.5779899	28.698333221	0.272210015066984	FALSE	FALSE
100522	Carditidae	Cardita	leana	Dunker 1860	suspension	attached	immobile	epifaunal	0	0	25.8340860105404	0.000537490730206968	6815157.90569151	28.300978407	0.287394401570235	FALSE	FALSE
100524	Carditidae	Cardita	muricata	Sowerby 1833	suspension	attached	immobile	epifaunal	0	0	25.3791252804347	0.000537490730206968	55741203.0594741	19.64053477	0.340008839325159	FALSE	FALSE
112255	Carditidae	Cardita	n. sp. 1 of Huber 2010a	Huber 2010	suspension	attached	immobile	epifaunal	5	5	12.2474487139159	0.000537490730206968	315331.126197348	24.634772374	0.388025062363888	FALSE	FALSE
112130	Carditidae	Cardita	n.sp. 2 of Huber 2010a:654	Huber 2010	suspension	attached	immobile	epifaunal	0	0	5.80947501931113	0.000537490730206968	6466.92186900305	1.3381667	0.718191540282743	FALSE	FALSE
100418	Carditidae	Cardita	pica	Reeve 1843	suspension	attached	immobile	epifaunal	20	20	28.5954541841881	0.000537490730206968	12513267.2103174	16.02500057	0.408860652513037	FALSE	FALSE
100532	Carditidae	Cardita	variegata	Bruguiere 1792	suspension	attached	immobile	epifaunal	0	0	37.0472671056854	0.000537490730206968	119010779.393278	32.627575601	0.183798925620489	FALSE	FALSE
100534	Carditidae	Cardita	vinsoni	Viader 1951	suspension	attached	immobile	epifaunal	10	10	5.88897274573418	0.000537490730206968	20140.8869296783	4.82453236	0.657820407821333	FALSE	FALSE
100535	Carditidae	Carditamera	affinis	(Sowerby 1833)	suspension	unattached	mobile	infaunal	0	0	66.7293039076536	0.000537490730206968	5437285.23222049	16.44182409	0.420809038992124	FALSE	FALSE
111920	Carditidae	Carditamera	bajaensis	Gonzalez & Giribet 2012	suspension	unattached	mobile	infaunal	0	0	54.5435605731786	0.000537490730206968	116903.835293243	16.44182409	0.49672956076021	FALSE	FALSE
100536	Carditidae	Carditamera	contigua	(Dautzenberg 1910)	suspension	unattached	mobile	infaunal	2	2	6.22093240599832	0.000537490730206968	2704629.4604766	12.43967933	0.478133220528377	FALSE	FALSE
100538	Carditidae	Carditamera	gracilis	(Shuttleworth 1856)	suspension	unattached	mobile	infaunal	3	3	28.2488937836511	0.000537490730206968	4094557.29697192	13.5702424	0.457640652328099	FALSE	FALSE
100539	Carditidae	Carditamera	micella	Penna 1971	suspension	unattached	mobile	infaunal	24	24	6.50768776140958	0.000537490730206968	1135918.77683043	13.6103454	0.482557356975302	FALSE	FALSE
100541	Carditidae	Carditamera	plata	(Ihering 1907)	suspension	unattached	mobile	infaunal	0	0	7.34846922834953	0.000537490730206968	804455.262920149	19.689058019	0.423283623867175	FALSE	FALSE
100542	Carditidae	Carditamera	radiata	(Sowerby 1833)	suspension	unattached	mobile	infaunal	0	0	37.1913968546491	0.000537490730206968	4186282.35444904	13.48108642	0.458172024125864	FALSE	FALSE
121912	Carditidae	Carditamera	rolani	von Cosel 1995	suspension	unattached	mobile	infaunal	2	2	2.85306852353742	0.000537490730206968	6000.58591458665	3.4005137	0.697246783814036	FALSE	FALSE
111812	Carditidae	Carditella	capensis	E.A. Smith 1885	suspension	unattached	mobile	infaunal	5	5	5.01746948172084	0.000537490730206968	840247.945988282	11.32622366	0.51335482866269	FALSE	FALSE
100543	Carditidae	Carditella	exulata	E.A. Smith 1885	suspension	unattached	mobile	infaunal	74	74	3.3166247903554	0.000537490730206968	1431570.67877363	15.394692059	0.458581546374922	FALSE	FALSE
105902	Carditidae	Carditella	galapagana	Coan 2003	suspension	unattached	mobile	infaunal	29	29	2.33666428910958	0.000537490730206968	717173.173834375	8.94489612	0.5423793899636	FALSE	FALSE
100544	Carditidae	Carditella	hawaiensis	Dall, Bartsch & Rehder 1938	suspension	unattached	mobile	infaunal	66	66	3.46410161513775	0.000537490730206968	2792053.79780403	6.32310621	0.544011781485157	FALSE	FALSE
100545	Carditidae	Carditella	iejimensis	Hayami & Kase 1993	suspension	unattached	mobile	infaunal	20	20	3.3	0.000537490730206968	5630679.4895081	8.71578514	0.50412582831111	FALSE	FALSE
100571	Carditidae	Carditella	laticosta	E.A. Smith 1904	suspension	unattached	mobile	infaunal	20	20	5.80947501931113	0.000537490730206968	28921.3777786583	11.53663892	0.577683091079238	FALSE	FALSE
105903	Carditidae	Carditella	marieta	Coan 2003	suspension	unattached	mobile	infaunal	7	7	5.00799361021957	0.000537490730206968	868581.331361203	8.05812489	0.548234234286195	FALSE	FALSE
111964	Carditidae	Carditella	mawsoni	Dell 1972	suspension	unattached	mobile	infaunal	100	100	6.87386354243376	0.000537490730206968	115973.1251754	1.876956522	0.655256359894122	FALSE	FALSE
100546	Carditidae	Carditella	naviformis	(Reeve 1843)	suspension	unattached	mobile	infaunal	0	0	6.10532554414586	0.000537490730206968	3210866.84443157	24.098666609	0.347968587174268	FALSE	FALSE
100549	Carditidae	Carditella	semen	(Reeve 1843)	suspension	unattached	mobile	infaunal	0	0	10.0312013238694	0.000537490730206968	1402207.3370285	12.80689511	0.487129320006727	FALSE	FALSE
112658	Carditidae	Carditella	similis	Thiele & Jaeckel 1931	suspension	unattached	mobile	infaunal	50	50	7.85015923405379	0.000537490730206968	99089.6792856057	10.49853849	0.564621856403789	FALSE	FALSE
112659	Carditidae	Carditella	subradiata of Jaeckel & Thiele non Tate	Theile & Jaeckel 1931	suspension	unattached	mobile	infaunal	25	25	3.64691650576209	0.000537490730206968	197556.393477792	11.69277368	0.537993462192618	FALSE	FALSE
100551	Carditidae	Carditella	subtrigona	Tate 1887	suspension	unattached	mobile	infaunal	31	31	9.48683298050514	0.000537490730206968	17242.5186893252	9.77644138	0.607048758175938	FALSE	FALSE
100552	Carditidae	Carditella	tegulata	(Reeve 1843)	suspension	unattached	mobile	infaunal	4	4	6.48074069840786	0.000537490730206968	446087.828745774	17.490000069	0.458853631030695	FALSE	FALSE
100553	Carditidae	Carditella	tridacnula	Oliver & Chesney 1997	suspension	unattached	mobile	infaunal	6	6	2.87228132326901	0.000537490730206968	2506.97379138959	5.57451631	0.69086525863177	FALSE	FALSE
112660	Carditidae	Carditella	valdiviae	Jaeckel & Thiele 1931	suspension	unattached	mobile	infaunal	80	80	6.70820393249937	0.000537490730206968	53585.3855006979	10.56049389	0.576103378095303	FALSE	FALSE
100555	Carditidae	Carditella	vincentensis	Verco 1908	suspension	unattached	mobile	infaunal	27	27	3	0.000537490730206968	1276952.33949152	12.34666685	0.49398368818604	FALSE	FALSE
100556	Carditidae	Carditellona	angasi	(E.A. Smith 1885)	suspension	unattached	mobile	infaunal	64	64	6.5	0.000537490730206968	321938.416780093	13.33563117	0.510474438891996	FALSE	FALSE
112393	Carditidae	Carditellona	pulchella	(Lynge 1909)	suspension	unattached	mobile	infaunal	2	2	2.73861278752583	0.000537490730206968	5913134.4271946	26.955015094	0.304836696746306	FALSE	FALSE
100558	Carditidae	Carditellona	torresi	(E.A Smith 1885)	suspension	unattached	mobile	infaunal	5	5	4.89897948556636	0.000537490730206968	104163.276290571	9.48499902	0.574655083681197	FALSE	FALSE
112419	Carditidae	Carditellopsis	concinna	(Melvill 1918)	suspension	unattached	mobile	infaunal	NA	5	1.87082869338697	0.000537490730206968	44.7992975847931	6.52129776	0.760148158587349	FALSE	FALSE
100559	Carditidae	Carditellopsis	elegantula	(Tate & May 1901)	suspension	unattached	mobile	infaunal	26	26	4.14728827066554	0.000537490730206968	910576.511081704	17.831666763	0.441029596406498	FALSE	FALSE
100560	Carditidae	Carditellopsis	infans	(E.A. Smith 1885)	suspension	unattached	mobile	infaunal	NA	5	2.54950975679639	0.000537490730206968	1262435.84180384	15.74695642	0.457237248475418	FALSE	FALSE
100561	Carditidae	Carditellopsis	martyni	Oliver & Chesney 1997	suspension	unattached	mobile	infaunal	6	6	3.49428104193123	0.000537490730206968	2506.97379138959	5.57451631	0.69086525863177	FALSE	FALSE
100550	Carditidae	Carditellopsis	shimojiensis	(Hayami & Kase 1993)	suspension	unattached	mobile	infaunal	NA	NA	3.24961536185438	0.000537490730206968	348092.798185399	6.73627401	0.580687076610904	FALSE	FALSE
100562	Carditidae	Carditellopsis	toneana	(Yokoyama 1922)	suspension	unattached	mobile	infaunal	20	20	15.959949874608	0.000537490730206968	6573818.5184263	26.679502064	0.305738153210066	FALSE	FALSE
100554	Carditidae	Carditellopsis	valida	(Verco 1908)	suspension	unattached	mobile	infaunal	40	40	3.7	0.000537490730206968	1276952.33949152	12.34666685	0.49398368818604	FALSE	FALSE
100564	Carditidae	Cardites	antiquatus	(Linnaeus 1758)	suspension	unattached	mobile	infaunal	0	0	38.1916221179462	0.000537490730206968	6399358.31586926	22.861666644	0.347782601199333	TRUE	FALSE
100565	Carditidae	Cardites	bicolor	(Lamarck 1819)	suspension	unattached	mobile	infaunal	6	6	48.442543285835	0.000537490730206968	17541720.4752934	20.31424225	0.355543232769389	TRUE	FALSE
100566	Carditidae	Cardites	canaliculatus	(Reeve 1843)	suspension	unattached	mobile	infaunal	10	10	20.976176963403	0.000537490730206968	1049658.76264172	5.15493953	0.576057431938456	FALSE	FALSE
112690	Carditidae	Cardites	cooperi	(Mellvill 1909)	suspension	unattached	mobile	infaunal	15	15	21.4368841019398	0.000537490730206968	1386239.19221708	6.56721992	0.555201887606486	FALSE	FALSE
100569	Carditidae	Cardites	crassicostata	(Sowerby I 1825)	suspension	unattached	mobile	infaunal	0	0	79.5984296327509	0.000537490730206968	35006900.144328	16.68122822	0.381384091913102	FALSE	FALSE
112764	Carditidae	Cardites	cumingii	(Deshayes 1854)	suspension	unattached	mobile	infaunal	13	13	38.7089137021436	0.000537490730206968	957.016529514893	2.21768332	0.746406473949676	FALSE	FALSE
100537	Carditidae	Cardites	floridana	(Conrad 1838)	suspension	unattached	mobile	infaunal	0	0	30.199337741083	0.000537490730206968	17001225.3370806	15.69852423	0.406350318948442	FALSE	FALSE
100570	Carditidae	Cardites	grayi	(Dall 1903)	suspension	unattached	mobile	infaunal	0	0	41.7013189239861	0.000537490730206968	4654703.45840318	11.5817259	0.47672723300809	FALSE	FALSE
100572	Carditidae	Cardites	laticostata	(Sowerby 1833)	suspension	unattached	mobile	infaunal	0	0	56.2316636780382	0.000537490730206968	5524413.33877821	15.88000044	0.426603610217483	FALSE	FALSE
100573	Carditidae	Cardites	nitida	(Reeve 1843)	suspension	unattached	mobile	infaunal	10	10	36.3714173493418	0.000537490730206968	32349.3663316006	4.64875801	0.650362564182742	FALSE	FALSE
100574	Carditidae	Cardites	ovalis	(Reeve 1843)	suspension	unattached	mobile	infaunal	13	13	36.1994475095961	0.000537490730206968	2375810.5573126	6.20144269	0.548526734645798	FALSE	FALSE
100575	Carditidae	Cardites	rufus	(Deshayes in Laborde & Linant 1834)	suspension	unattached	mobile	infaunal	2	2	52.820450584977	0.000537490730206968	9919499.07524187	16.20928593	0.411449773556275	FALSE	FALSE
100577	Carditidae	Cardites	umbonatus	(Sowerby III 1904)	suspension	unattached	mobile	infaunal	20	20	39.7994974842648	0.000537490730206968	2590051.91448504	11.5963716	0.488158688449456	FALSE	FALSE
100578	Carditidae	Carditopsis	bernardi	(Dall 1903)	suspension	unattached	mobile	infaunal	10	10	1.79722007556114	0.000537490730206968	3075909.92870799	9.90636377	0.503135356159279	FALSE	FALSE
100580	Carditidae	Carditopsis	coxi	(Eames & Wilkins 1957)	suspension	unattached	mobile	infaunal	NA	NA	2.0976176963403	0.000537490730206968	134.917670857544	14.71298243	0.64927844601548	FALSE	FALSE
100582	Carditidae	Carditopsis	flabellum	(Reeve 1843)	suspension	unattached	mobile	infaunal	10	10	3.79473319220206	0.000537490730206968	2383888.86407352	20.692552429	0.390892858235077	FALSE	FALSE
100583	Carditidae	Carditopsis	gofasi	Salas & von Cosel 1991	suspension	unattached	mobile	infaunal	5	5	3.89871773792359	0.000537490730206968	39232.9467466742	9.9428258	0.588983788621771	FALSE	FALSE
100584	Carditidae	Carditopsis	majeeda	(Biggs 1973)	suspension	unattached	mobile	infaunal	0	0	2.39791576165636	0.000537490730206968	227734.660589639	20.31424225	0.441438490239549	FALSE	FALSE
100548	Carditidae	Carditopsis	rugosa	(Sowerby III, 1892)	suspension	unattached	mobile	infaunal	40	40	8.94427190999916	0.000537490730206968	72086.8320933998	11.53663892	0.559624967180357	FALSE	FALSE
100585	Carditidae	Carditopsis	smithii	(Dall 1896)	suspension	unattached	mobile	infaunal	0	0	2	0.000537490730206968	12816361.3800743	17.72206152	0.389934712122753	FALSE	FALSE
100595	Carditidae	Centrocardita	aculeata	(Poli 1795)	suspension	unattached	mobile	infaunal	32	32	21.6783301939979	0.000537490730206968	15385186.2498635	22.861666644	0.330437931275647	FALSE	FALSE
100563	Carditidae	Centrocardita	akabana	(Sturany 1899)	suspension	unattached	mobile	infaunal	50	50	29.4404483661509	0.000537490730206968	152493.735729082	11.18039243	0.548683894558063	FALSE	FALSE
100851	Carditidae	Centrocardita	belcheri	(Deshayes 1854)	suspension	unattached	mobile	infaunal	NA	NA	10	0.000537490730206968	23.9172222106323	2.42652897	0.81708112853124	FALSE	FALSE
111725	Carditidae	Centrocardita	donghaiensis	(Xu 2012)	suspension	unattached	mobile	infaunal	100	100	11.6601886777187	0.000537490730206968	2298.37443630647	11.1469698	0.631991808663961	FALSE	FALSE
101311	Carditidae	Centrocardita	hirasei	(Dall 1918)	suspension	unattached	mobile	infaunal	40	40	33.3166624979154	0.000537490730206968	4543202.58203163	22.218446862	0.361549959504496	FALSE	FALSE
101313	Carditidae	Centrocardita	millegrana	(Nomura & Zinbo 1934)	suspension	unattached	mobile	infaunal	50	50	31.306548835667	0.000537490730206968	1209357.3988521	20.745591367	0.403734703205181	FALSE	FALSE
100641	Carditidae	Centrocardita	n. sp. cf. hirasei	of Lamprell & Whitehead 1992	suspension	unattached	mobile	infaunal	93	93	18.9736659610103	0.000537490730206968	113.871708629486	6.29223141	0.744193412935257	FALSE	FALSE
105074	Carditidae	Centrocardita	pileolata	(Oliver & Holmes 2004)	suspension	unattached	mobile	infaunal	17	17	3.84480168539289	0.000537490730206968	720.59547765387	4.56530997	0.726490263270882	FALSE	FALSE
111723	Carditidae	Centrocardita	pseudocardita	(Poutiers 1981)	suspension	unattached	mobile	infaunal	20	20	13.3266649991661	0.000537490730206968	3343362.85710815	17.0319202	0.42400819282714	FALSE	FALSE
100870	Carditidae	Centrocardita	rosulenta	(Tate 1887)	suspension	unattached	mobile	infaunal	18	18	18.3030052177231	0.000537490730206968	13341003.7618918	21.06885968	0.352750568142248	FALSE	FALSE
101314	Carditidae	Centrocardita	sagamiensis	(Kuroda & Habe 1961)	suspension	unattached	mobile	infaunal	60	60	27.8783069787245	0.000537490730206968	4276706.14847999	19.54606761	0.39180288189736	FALSE	FALSE
102463	Carditidae	Centrocardita	soyoae	(Habe 1958)	suspension	unattached	mobile	infaunal	50	50	15.4272486205415	0.000537490730206968	770340.923706625	22.143474394	0.397452710663509	FALSE	FALSE
112335	Carditidae	Centrocardita	squamigera	(Deshayes 1832)	suspension	unattached	mobile	infaunal	0	0	25.8607811173599	0.000537490730206968	602946.834895478	9.97830363	0.534573113847762	FALSE	FALSE
100849	Carditidae	Coanicardita	bailyi	(J. Burch 1944)	suspension	unattached	mobile	infaunal	30	30	13.490737563232	0.000537490730206968	321301.220741015	13.088254092	0.513203427559901	FALSE	FALSE
100873	Carditidae	Coanicardita	ventricosa	(Gould 1850)	suspension	unattached	mobile	infaunal	20	20	25.4558441227157	0.000537490730206968	9032157.88911577	32.422265115	0.237013455398444	FALSE	FALSE
100711	Carditidae	Condylocardia	ameliae	Salas & von Cosel 1991	suspension	unattached	mobile	infaunal	40	40	1.93390796058137	0.000537490730206968	118.866433630987	7.16179486	0.733889555925864	FALSE	FALSE
100712	Carditidae	Condylocardia	angolensis	Salas & von Cosel 1991	suspension	unattached	mobile	infaunal	10	10	2.14476105895272	0.000537490730206968	2265.5470565271	8.20559791	0.664258790100535	FALSE	FALSE
100713	Carditidae	Condylocardia	boucheti	Salas & von Cosel 1991	suspension	unattached	mobile	infaunal	NA	5	1.3228756555323	0.000537490730206968	115.07521964016	7.30900011	0.73292986130966	FALSE	FALSE
100714	Carditidae	Condylocardia	bravensis	Salas & Rolan 1990	suspension	unattached	mobile	infaunal	5	5	1.89736659610103	0.000537490730206968	124799.877851692	5.72802754	0.611931977152934	FALSE	FALSE
100715	Carditidae	Condylocardia	carditoides	Salas & Rolan 1990	suspension	unattached	mobile	infaunal	1	1	1.6431676725155	0.000537490730206968	124799.877851692	5.72802754	0.611931977152934	FALSE	FALSE
100724	Carditidae	Condylocardia	chathamensis	Powell 1933	suspension	unattached	mobile	infaunal	NA	NA	1.42302494707577	0.000537490730206968	4172878.46854679	17.123475512	0.418630500800356	FALSE	FALSE
110670	Carditidae	Condylocardia	cometa	Middelfart 2002	suspension	unattached	mobile	infaunal	51	51	1.34499070628759	0.000537490730206968	13629.987399778	9.639529663	0.613186102995828	FALSE	FALSE
100718	Carditidae	Condylocardia	digueti	Lamy 1917	suspension	unattached	mobile	infaunal	0	0	2	0.000537490730206968	5710301.71204957	16.17446967	0.422747375983331	FALSE	FALSE
105805	Carditidae	Condylocardia	elongata	Coan 2003	suspension	unattached	mobile	infaunal	1	1	2.13541565040626	0.000537490730206968	2325698.44688726	9.31431475	0.515100936759806	FALSE	FALSE
105800	Carditidae	Condylocardia	fernandina	Coan 2003	suspension	unattached	mobile	infaunal	0	0	1.99749843554382	0.000537490730206968	3921.04367961891	5.16148757	0.686512342773636	FALSE	FALSE
105901	Carditidae	Condylocardia	geigeri	Coan 2003	suspension	unattached	mobile	infaunal	9	9	2	0.000537490730206968	4464.07211222208	5.33974599	0.682009502819015	FALSE	FALSE
100719	Carditidae	Condylocardia	hippopus	(Morch 1861)	suspension	unattached	mobile	infaunal	3	3	2.29782505861521	0.000537490730206968	757891.155442871	7.33018533	0.558844797690007	FALSE	FALSE
102634	Carditidae	Condylocardia	isoceles	(Hedley 1909)	suspension	unattached	mobile	infaunal	9	9	4	0.000537490730206968	253761.956538181	11.2155173	0.538232316571975	FALSE	FALSE
105806	Carditidae	Condylocardia	kaiserae	Coan 2003	suspension	unattached	mobile	infaunal	12	12	2.78388218141501	0.000537490730206968	2461197.56163866	9.31431475	0.513981261068813	FALSE	FALSE
105804	Carditidae	Condylocardia	koolsae	Coan 2003	suspension	unattached	mobile	infaunal	17	17	1.93390796058137	0.000537490730206968	255.94043008437	3.93892553	0.753768427652808	FALSE	FALSE
102569	Carditidae	Condylocardia	limaeformis	Cotton 1930	suspension	unattached	mobile	infaunal	0	0	1.54919333848297	0.000537490730206968	5441980.0535692	17.123475512	0.413380146239147	FALSE	FALSE
100723	Carditidae	Condylocardia	notoaustralis	Cotton 1930	suspension	unattached	mobile	infaunal	4	4	1.64481001942474	0.000537490730206968	1309779.997559	18.105999963	0.430858616260887	FALSE	FALSE
102568	Carditidae	Condylocardia	pectinata	(Tate & May 1900)	suspension	unattached	mobile	infaunal	6	6	1.68463645929916	0.000537490730206968	1984444.86697621	14.866104973	0.457871975167379	FALSE	FALSE
105370	Carditidae	Condylocardia	pectinata chathamensis	Powell 1933	suspension	unattached	mobile	infaunal	32	32	1	0.000537490730206968	4116.44941206421	5.33983609	0.683611495247556	FALSE	FALSE
100725	Carditidae	Condylocardia	rectangularis	Cotton 1930	suspension	unattached	mobile	infaunal	9	9	2.09711706873984	0.000537490730206968	213192.015663865	10.357693593	0.551004179247127	FALSE	FALSE
100727	Carditidae	Condylocardia	sanctipauli	Munier-Chalmas in Bernard 1896	suspension	unattached	mobile	infaunal	NA	NA	1.14490174250894	0.000537490730206968	19.3083903867607	4.93142855	0.79407700833245	FALSE	FALSE
105879	Carditidae	Condylocardia	sparsa	Coan 2003	suspension	unattached	mobile	infaunal	0	0	2.0976176963403	0.000537490730206968	24612.7829039543	4.519889	0.657168215399852	FALSE	FALSE
100730	Carditidae	Condylocardia	tridacniformis	Salas & Rolan 1990	suspension	unattached	mobile	infaunal	1	1	2.52586618806302	0.000537490730206968	124799.877851692	5.72802754	0.611931977152934	FALSE	FALSE
100731	Carditidae	Condylocardia	verdensis	Salas & Rolan 1990	suspension	unattached	mobile	infaunal	1	1	1.3490737563232	0.000537490730206968	1164796.38749349	11.07927474	0.509582167317276	FALSE	FALSE
110674	Carditidae	Condylocuna	annieae	Middelfart 2002	suspension	unattached	mobile	infaunal	31	31	1.179618582424	0.000537490730206968	68.0220811429901	5.32377619	0.764911390913725	FALSE	FALSE
100733	Carditidae	Condylocuna	concentrica	(Bernard 1897)	suspension	unattached	mobile	infaunal	18	18	1.04880884817015	0.000537490730206968	1444568.82423492	14.513740292	0.467981716267659	FALSE	FALSE
103572	Carditidae	Condylocuna	jimbecki	Middelfart 2002	suspension	unattached	mobile	infaunal	0	0	0.989949493661167	0.000537490730206968	68.0220811429901	5.32377619	0.764911390913725	FALSE	FALSE
102345	Carditidae	Condylocuna	mernoo	(Dell 1952)	suspension	unattached	mobile	infaunal	NA	5	1.19582607431014	0.000537490730206968	444046.978876502	12.887358372	0.508990384899421	FALSE	FALSE
100737	Carditidae	Condylocuna	projecta	(Hedley 1902)	suspension	unattached	mobile	infaunal	0	0	1.20266371026983	0.000537490730206968	7731233.10336117	20.278500053	0.372131830966727	FALSE	FALSE
100738	Carditidae	Condylocuna	torquata	(Marwick 1928)	suspension	unattached	mobile	infaunal	NA	NA	1.6431676725155	0.000537490730206968	4116.44941206421	5.33983609	0.683611495247556	FALSE	FALSE
103573	Carditidae	Condylocuna	tricosa	Middelfart 2002	suspension	unattached	mobile	infaunal	0	0	0.839047078536121	0.000537490730206968	1211076.19430681	16.29197539	0.452132300887111	FALSE	FALSE
111815	Carditidae	Coripia	agulhasensis	(Jaeckel & Thiele 1931)	suspension	unattached	mobile	infaunal	60	60	5.9791303715507	0.000537490730206968	40223.2822839523	7.67391622	0.613161499830436	FALSE	FALSE
100754	Carditidae	Coripia	corbis	(Philippi 1836)	suspension	unattached	mobile	infaunal	9	9	6.6932802122726	0.000537490730206968	8010941.89607729	22.861666644	0.343341465461742	FALSE	FALSE
111816	Carditidae	Coripia	elata	(Sowerby III 1892)	suspension	unattached	mobile	infaunal	40	40	6.2449979983984	0.000537490730206968	246637.034563998	12.87589888	0.52074152523516	FALSE	FALSE
111813	Carditidae	Coripia	fortisculpta	(Barnard 1964)	suspension	unattached	mobile	infaunal	30	30	3.39852909359329	0.000537490730206968	1358.57977904688	5.99921471	0.698360784260009	FALSE	FALSE
102564	Carditidae	Coripia	jozinae	(van Aartsen 1985)	suspension	unattached	mobile	infaunal	9	9	7	0.000537490730206968	6080504.79898976	22.861666644	0.348793178798602	FALSE	FALSE
111814	Carditidae	Coripia	nuculoides	(Barnard 1964)	suspension	unattached	mobile	infaunal	27	27	5.24404424085076	0.000537490730206968	2032.22235781627	6.30373925	0.687087356095615	FALSE	FALSE
103584	Carditidae	Crassacuna	crassisculpta	Middelfart 2002b	suspension	unattached	mobile	infaunal	23	23	2.05363093081498	0.000537490730206968	2072287.15031125	11.66106073	0.491865085805914	FALSE	FALSE
101867	Carditidae	Crassacuna	praecalva	(Hedley 1909)	suspension	unattached	mobile	infaunal	0	0	2.21817492547364	0.000537490730206968	25749529.5008479	16.83583347	0.385775751751954	FALSE	FALSE
103585	Carditidae	Crassacuna	pusilla	(Lynge 1909)	suspension	unattached	mobile	infaunal	9	9	1.95989795652733	0.000537490730206968	851718.93549398	8.78054807	0.540766716366965	FALSE	FALSE
100777	Carditidae	Crassicardia	crassidens	(Broderip & Sowerby 1829)	suspension	unattached	mobile	infaunal	1	1	43.4741302385683	0.000537490730206968	17267099.0081821	27.779950648	0.274678044376139	FALSE	FALSE
100856	Carditidae	Crassicardia	crebricostata	(Krause 1885)	suspension	unattached	mobile	infaunal	5	5	30.9838667696593	0.000537490730206968	13950646.2913983	25.727688638	0.301210028216352	FALSE	FALSE
100859	Carditidae	Crassicardia	incisa	(Dall 1903)	suspension	unattached	mobile	infaunal	1	1	10.9544511501033	0.000537490730206968	3932562.49738285	16.584341195	0.425665499714377	FALSE	FALSE
100869	Carditidae	Crassicardia	rjabininae	(Scarlato 1955)	suspension	unattached	mobile	infaunal	5	5	29.2916370317536	0.000537490730206968	1250401.08675522	22.715246192	0.381658062214853	FALSE	FALSE
106447	Carditidae	Cuna	carditelloides	Suter 1911	suspension	unattached	mobile	infaunal	183	183	2.73861278752583	0.000537490730206968	444046.978876502	12.887358372	0.508990384899421	FALSE	FALSE
103544	Carditidae	Cuna	compressidens	Powell 1933	suspension	unattached	mobile	infaunal	11	11	1.32476412994918	0.000537490730206968	352572.880445854	12.106406823	0.522042941319907	FALSE	FALSE
110635	Carditidae	Cuna	concentrica	Hedley 1902	suspension	unattached	mobile	infaunal	4	4	2.3	0.000537490730206968	8813478.45078434	20.077091033	0.371731335945595	FALSE	FALSE
102141	Carditidae	Cuna	cuneata	(Laseron 1953)	suspension	unattached	mobile	infaunal	4	4	2.43721152139079	0.000537490730206968	286.435384203884	6.41223532	0.724649523166704	FALSE	FALSE
103545	Carditidae	Cuna	delta	(Tate & May 1900)	suspension	unattached	mobile	infaunal	4	4	2.39165214862028	0.000537490730206968	11352444.4122088	20.125621153	0.36619820034431	FALSE	FALSE
103577	Carditidae	Cuna	deltoides	Middelfart 2002b	suspension	unattached	mobile	infaunal	30	30	1	0.000537490730206968	15213.8375828727	5.10708327	0.660295270068366	FALSE	FALSE
103575	Carditidae	Cuna	gambiensis	Nickles1955	suspension	unattached	mobile	infaunal	16	16	3.4	0.000537490730206968	975897.839436591	13.69124961	0.484679913401707	FALSE	FALSE
100833	Carditidae	Cuna	iriomotensis	Habe 1992	suspension	unattached	mobile	infaunal	10	10	2.2494443758404	0.000537490730206968	112.396703929443	5.99162782	0.747719769854569	FALSE	FALSE
103546	Carditidae	Cuna	laqueus	Finlay 1927	suspension	unattached	mobile	infaunal	27	27	2.6	0.000537490730206968	444046.978876502	12.887358372	0.508990384899421	FALSE	FALSE
103578	Carditidae	Cuna	libbyae	Middelfart 2002b	suspension	unattached	mobile	infaunal	115	115	1.84932420089069	0.000537490730206968	5318086.65486387	14.31359102	0.44438832572629	FALSE	FALSE
103547	Carditidae	Cuna	manawatawhia	Powell 1937	suspension	unattached	mobile	infaunal	92	92	2.7459060435492	0.000537490730206968	352572.880445854	12.106406823	0.522042941319907	FALSE	FALSE
103548	Carditidae	Cuna	mayi	Powell 1930	suspension	unattached	mobile	infaunal	18	18	2.01246117974981	0.000537490730206968	352572.880445854	12.106406823	0.522042941319907	FALSE	FALSE
103579	Carditidae	Cuna	microconcentrica	Middelfart 2002b	suspension	unattached	mobile	infaunal	NA	NA	1.24899959967968	0.000537490730206968	5279.59015030609	4.59057239	0.686837934995496	FALSE	FALSE
103580	Carditidae	Cuna	navicula	Middelfart 2002b	suspension	unattached	mobile	infaunal	58	58	1.72336879396141	0.000537490730206968	265790.488578937	11.360300813	0.535742333326415	FALSE	FALSE
103581	Carditidae	Cuna	ramus	Middelfart 2002b	suspension	unattached	mobile	infaunal	31	31	2.43721152139079	0.000537490730206968	248038.42429491	10.72000014	0.544071314846246	FALSE	FALSE
101869	Carditidae	Cuna	saza	(Laseron 1953)	suspension	unattached	mobile	infaunal	4	4	2.24819927942342	0.000537490730206968	8277702.90483058	15.18024701	0.426216456470681	FALSE	FALSE
100837	Carditidae	Cuna	solida	Cotton 1931	suspension	unattached	mobile	infaunal	4	4	2.0976176963403	0.000537490730206968	8287.4749966223	8.58499995	0.63448976427664	FALSE	FALSE
103582	Carditidae	Cuna	vitrea	(Laseron 1953)	suspension	unattached	mobile	infaunal	15	15	1.29614813968157	0.000537490730206968	171350.943484915	13.46500003	0.521537288027319	FALSE	FALSE
103550	Carditidae	Cuna	waikukuensis	Powell 1937	suspension	unattached	mobile	infaunal	29	29	1.79722007556114	0.000537490730206968	352572.880445854	12.106406823	0.522042941319907	FALSE	FALSE
110675	Carditidae	Cunanax	compressa	(Hedley & May 1908)	suspension	unattached	mobile	infaunal	33	33	9	0.000537490730206968	108028.335912661	10.357693593	0.564445585639552	FALSE	FALSE
110676	Carditidae	Cunanax	crassidentata	(Cotton 1930)	suspension	unattached	mobile	infaunal	58	58	7.25337852314354	0.000537490730206968	12597.7821878735	7.05075822	0.642891816944788	FALSE	FALSE
100839	Carditidae	Cunanax	pisum	(Hedley 1908)	suspension	unattached	mobile	infaunal	4	4	6.4880274352071	0.000537490730206968	821802.953032415	15.34392232	0.470107906227727	FALSE	FALSE
110689	Carditidae	Cunanax	subradiata	(Tate 1889)	suspension	unattached	mobile	infaunal	2	2	4.41497451861276	0.000537490730206968	6542377.05445088	18.75922177	0.391952847360413	FALSE	FALSE
100847	Carditidae	Cyclocardia	astartoides	(Martens 1878)	suspension	unattached	mobile	infaunal	18	18	36.2215405525497	0.000537490730206968	34614561.1585423	7.830267381	0.477846447989424	FALSE	FALSE
100850	Carditidae	Cyclocardia	beebei	(Hertlein 1958)	suspension	unattached	mobile	infaunal	23	23	27.2213151776324	0.000537490730206968	4248322.05516412	11.5817259	0.478533541190652	FALSE	FALSE
100853	Carditidae	Cyclocardia	borealis	(Conrad 1831)	suspension	unattached	mobile	infaunal	8	8	40	0.000537490730206968	21280759.2687471	29.546993169	0.251331908798237	FALSE	FALSE
100874	Carditidae	Cyclocardia	compressa	(Reeve 1843)	suspension	unattached	mobile	infaunal	12	12	14.9492474726991	0.000537490730206968	2143826.85374565	20.199724369	0.398350221637289	FALSE	FALSE
104343	Carditidae	Cyclocardia	gouldii	(Dall 1903)	suspension	unattached	mobile	infaunal	155	155	22.1810730128188	0.000537490730206968	140008.927862334	20.244408658	0.451816689478894	FALSE	FALSE
100862	Carditidae	Cyclocardia	isaotakii	(Tiba 1972)	suspension	unattached	mobile	infaunal	10	10	44.8998886412873	0.000537490730206968	1036537.34069454	27.579236022	0.332479166649712	FALSE	FALSE
105345	Carditidae	Cyclocardia	kurilensis	Savitzky 1981	suspension	unattached	mobile	infaunal	35	35	23.219603786456	0.000537490730206968	980695.926687736	17.548806777	0.44263840834086	FALSE	FALSE
100863	Carditidae	Cyclocardia	moniliata	(Dall 1903)	suspension	unattached	mobile	infaunal	106	106	7.9	0.000537490730206968	158943.010467442	14.13413954	0.515747774348543	FALSE	FALSE
112356	Carditidae	Cyclocardia	nipponensis	Huber 2010	suspension	unattached	mobile	infaunal	16	16	16.2849623886578	0.000537490730206968	595009.264228462	28.973540254	0.328293480538796	FALSE	FALSE
105917	Carditidae	Cyclocardia	novangliae	(Morse 1869)	suspension	unattached	mobile	infaunal	18	18	19.2873015219859	0.000537490730206968	216187.017163736	24.029231077	0.402073067914669	FALSE	FALSE
100864	Carditidae	Cyclocardia	ovata	(Riabinina 1952)	suspension	unattached	mobile	infaunal	18	18	24.454038521275	0.000537490730206968	6702226.75588378	19.324593148	0.385328076408877	FALSE	FALSE
105416	Carditidae	Cyclocardia	ripensis	Popov & Scarlato 1980	suspension	unattached	mobile	infaunal	146	146	37.4165738677394	0.000537490730206968	616372.094047463	14.815053208	0.481546064259139	FALSE	FALSE
102969	Carditidae	Cyclocardia	scarlatoi	Savitzky 1981	suspension	unattached	mobile	infaunal	50	50	20.3113268892015	0.000537490730206968	167956.395712757	17.548806777	0.477528306950786	FALSE	FALSE
100875	Carditidae	Cyclocardia	spurca	(Sowerby 1833)	suspension	unattached	mobile	infaunal	0	0	28.4604989415154	0.000537490730206968	231835.518124222	9.23439395	0.56156056391593	FALSE	FALSE
100871	Carditidae	Cyclocardia	thouarsii	(d'Orbigny 1842)	suspension	unattached	mobile	infaunal	102	102	20.1171568567728	0.000537490730206968	163632.538692262	7.949391083	0.582421705986395	FALSE	FALSE
106417	Carditidae	Cyclocardia	umnaka	(Willett 1932)	suspension	unattached	mobile	infaunal	50	50	10.5470374987482	0.000537490730206968	27200.4745674912	8.427878784	0.612698678174967	FALSE	FALSE
100872	Carditidae	Cyclocardia	velutina	(E.A. Smith 1881)	suspension	unattached	mobile	infaunal	5	5	19.4	0.000537490730206968	2601734.16440186	25.777249969	0.333876198077915	FALSE	FALSE
112672	Carditidae	Glans	afra	von Cosel & Gofas 2018	suspension	attached	immobile	epifaunal	0	0	21.7944947177034	0.000537490730206968	5108854.3851677	13.19842904	0.457307501235714	FALSE	FALSE
101309	Carditidae	Glans	carpenteri	(Lamy 1922)	suspension	attached	immobile	epifaunal	0	0	11.6189500386223	0.000537490730206968	1312830.35622312	20.533968328	0.404412496363341	FALSE	FALSE
101310	Carditidae	Glans	dominguensis	(d'Orbigny 1853)	suspension	attached	immobile	epifaunal	0	0	6	0.000537490730206968	5836720.1651837	19.73802633	0.383566650025605	FALSE	FALSE
101315	Carditidae	Glans	trapezia	(Linnaeus 1767)	suspension	attached	immobile	epifaunal	0	0	13.6747943311773	0.000537490730206968	6080504.79898976	22.861666644	0.348793178798602	FALSE	FALSE
100533	Carditidae	Glans	vaughani	(Viader 1951)	suspension	attached	immobile	epifaunal	10	10	5	0.000537490730206968	5792.36813297986	4.71892635	0.683609522410189	FALSE	FALSE
105919	Carditidae	Glyptoactis	wendellwoodringi	Weisbord 1964	suspension	unattached	mobile	infaunal	54	54	9.33380951166243	0.000537490730206968	443949.583682971	7.20760924	0.57075256401027	FALSE	FALSE
101402	Carditidae	Goniocuna	dalli	(Vanatta 1904)	suspension	unattached	mobile	infaunal	0	0	2.44948974278318	0.000537490730206968	97978.8672986045	15.38171091	0.511748369712944	FALSE	FALSE
101430	Carditidae	Hamacuna	hamata	(Hedley & May 1908)	suspension	unattached	mobile	infaunal	183	183	4.69041575982343	0.000537490730206968	35175.1075731391	10.858885657	0.581181895568646	FALSE	FALSE
101431	Carditidae	Hamacuna	otagoensis	Powell 1927	suspension	unattached	mobile	infaunal	91	91	1.2913171570145	0.000537490730206968	444046.978876502	12.887358372	0.508990384899421	FALSE	FALSE
103574	Carditidae	Isodontocardia	microcardia	Middelfart 2002	suspension	unattached	mobile	infaunal	0	0	1.55479902238199	0.000537490730206968	175654.106947827	4.87367527	0.614463260863819	FALSE	FALSE
101522	Carditidae	Jesonia	crassicosta	(Lamarck 1819)	suspension	attached	immobile	epifaunal	0	0	72.552463776222	0.000537490730206968	42213172.8138432	21.06885968	0.329974708361075	FALSE	FALSE
112911	Carditidae	Jesonia	rufescens	(Lamarck 1819)	suspension	attached	immobile	epifaunal	0	0	33.203915431768	0.000537490730206968	4662062.96194897	12.50524945	0.466654210150933	TRUE	FALSE
102459	Carditidae	Kolmeris	marshalli	(Marwick 1924)	suspension	unattached	mobile	infaunal	27	27	6.39296488336984	0.000537490730206968	724568.657526981	12.887358372	0.499308807822883	FALSE	FALSE
102460	Carditidae	Kolmeris	paucicostata	(Laws 1940)	suspension	unattached	mobile	infaunal	27	27	8.1700673191841	0.000537490730206968	352572.880445854	12.106406823	0.522042941319907	FALSE	FALSE
101583	Carditidae	Lazariella	regularis	(Sowerby III, 1913)	suspension	unattached	mobile	infaunal	15	15	22.2261107708929	0.000537490730206968	1236835.38172219	11.5963716	0.502773049589825	FALSE	FALSE
111726	Carditidae	Megacardita	chinensis	Xu 2011	suspension	unattached	mobile	infaunal	162	162	15.1492574075431	0.000537490730206968	117.816347615265	5.99066112	0.746799141513826	FALSE	FALSE
101839	Carditidae	Megacardita	coreensis	(Deshayes 1854)	suspension	unattached	mobile	infaunal	20	20	34.6410161513775	0.000537490730206968	1301546.93108795	27.205999877	0.332035905441257	FALSE	FALSE
101840	Carditidae	Megacardita	ferruginosa	(Adams & Reeve 1850)	suspension	unattached	mobile	infaunal	0	0	24.1867732448956	0.000537490730206968	12082553.0309975	31.201091862	0.244538430080129	FALSE	FALSE
101841	Carditidae	Megacardita	incrassata	(Sowerby 1825)	suspension	unattached	mobile	infaunal	0	0	42.573465914816	0.000537490730206968	16103089.0272397	18.48833338	0.377088920315536	FALSE	FALSE
101842	Carditidae	Megacardita	koreana	Habe & Ito 1965	suspension	unattached	mobile	infaunal	20	20	30.1044847157363	0.000537490730206968	53228.7082406533	24.66397049	0.422883537029868	FALSE	FALSE
100525	Carditidae	Megacardita	nodulosa	(Lamarck 1819)	suspension	unattached	mobile	infaunal	0	0	75.545218247087	0.000537490730206968	15992592.8416767	28.876333417	0.264272810219202	FALSE	FALSE
100527	Carditidae	Megacardita	preissii	(Menke 1843)	suspension	unattached	mobile	infaunal	0	0	25.0399680510978	0.000537490730206968	6141754.12077356	13.92500019	0.445766414832588	FALSE	FALSE
101870	Carditidae	Milneria	kelseyi	Dall 1916	suspension	attached	immobile	epifaunal	0	0	13.6821051011897	0.000537490730206968	477447.756547883	21.952706892	0.40898577536526	FALSE	FALSE
101871	Carditidae	Milneria	minima	(Dall 1871)	suspension	attached	immobile	epifaunal	0	0	6.32455532033676	0.000537490730206968	635172.406226217	16.300378925	0.464801532803332	FALSE	FALSE
103586	Carditidae	Mimicuna	cuniformis	Middelfart 2002b	suspension	unattached	mobile	infaunal	31	31	0.963742704252541	0.000537490730206968	191.436050504951	5.32377619	0.744452258950547	FALSE	FALSE
111945	Carditidae	Miodontiscus	annakensis	(Oinomikado 1939)	suspension	unattached	mobile	infaunal	7	7	18.5472369909914	0.000537490730206968	510624.596941161	22.630090892	0.400292027152497	FALSE	FALSE
101892	Carditidae	Miodontiscus	prolongatus	(Carpenter 1864)	suspension	unattached	mobile	infaunal	5	5	11.4891252930761	0.000537490730206968	16914532.2014517	25.334367462	0.301677604996235	FALSE	FALSE
102086	Carditidae	Ovacuna	atkinsoni	(Tenison-Woods 1877)	suspension	unattached	mobile	infaunal	4	4	2.94642155843321	0.000537490730206968	10234247.9367467	20.077091033	0.368776171855477	FALSE	FALSE
100846	Carditidae	Pleuromeris	armilla	(Dall 1903)	suspension	unattached	mobile	infaunal	44	44	21.2132034355964	0.000537490730206968	209377.449261913	16.93115972	0.479885636123676	FALSE	FALSE
111963	Carditidae	Pleuromeris	benthicola	Powell 1937	suspension	unattached	mobile	infaunal	30	30	2.4454038521275	0.000537490730206968	1142.05290187399	6.64411455	0.694781338357201	FALSE	FALSE
100852	Carditidae	Pleuromeris	bimaculata	(Deshayes 1852)	suspension	unattached	mobile	infaunal	8	8	14.2828568570857	0.000537490730206968	169029.228445721	12.47537917	0.532567511699762	FALSE	FALSE
102458	Carditidae	Pleuromeris	latiuscula	Powell 1937	suspension	unattached	mobile	infaunal	25	25	2.2	0.000537490730206968	23611.3816371544	7.60853332	0.624405632269503	FALSE	FALSE
102456	Carditidae	Pleuromeris	micella	Olsson & McGinty 1958	suspension	unattached	mobile	infaunal	NA	5	1.54919333848297	0.000537490730206968	121.484663352859	1.8682075	0.791017732697562	FALSE	FALSE
102461	Carditidae	Pleuromeris	pygmaea	(Kuroda & Habe 1951)	suspension	unattached	mobile	infaunal	0	0	7	0.000537490730206968	369920.28891791	20.492997641	0.42990300856472	FALSE	FALSE
102464	Carditidae	Pleuromeris	tridentata	(Say 1826)	suspension	unattached	mobile	infaunal	1	1	7.48331477354788	0.000537490730206968	4592584.32557888	27.653599681	0.302237940440833	FALSE	FALSE
102465	Carditidae	Pleuromeris	zelandica	(Deshayes 1854)	suspension	unattached	mobile	infaunal	9	9	9.74679434480896	0.000537490730206968	1098146.77793213	14.513740292	0.473403103347515	FALSE	FALSE
100514	Carditidae	Powellina	brookesi	(Finlay 1927)	suspension	attached	immobile	infaunal	0	0	10.2469507659596	0.000537490730206968	352572.880445854	12.106406823	0.522042941319907	FALSE	FALSE
102481	Carditidae	Propecuna	obliquissima	(Tate 1886)	suspension	unattached	mobile	infaunal	2	2	4.37835585579793	0.000537490730206968	5445099.89939525	19.866999853	0.383537541831655	FALSE	FALSE
102563	Carditidae	Pteromeris	columnaria	Hedley & May 1908	suspension	unattached	mobile	infaunal	73	73	7.48331477354788	0.000537490730206968	3440.564036041	7.31949613	0.665632304992192	FALSE	FALSE
102457	Carditidae	Pteromeris	guanica	(Olsson 1961)	suspension	unattached	mobile	infaunal	NA	NA	3.24961536185438	0.000537490730206968	177715.963094588	5.16064191	0.611112232767026	FALSE	FALSE
102565	Carditidae	Pteromeris	perplana	(Conrad 1841)	suspension	unattached	mobile	infaunal	2	2	6.48074069840786	0.000537490730206968	2093189.08198221	19.52534378	0.406155629187825	FALSE	FALSE
102462	Carditidae	Pteromeris	sanmartini	(Klappenbach 1970)	suspension	unattached	mobile	infaunal	0	0	3.46410161513775	0.000537490730206968	7979.5673035293	14.85118882	0.567103977332995	FALSE	FALSE
100271	Carditidae	Purpurocardia	amabilis	(Deshayes 1854)	suspension	unattached	mobile	infaunal	18	18	19.3390796058137	0.000537490730206968	2772249.67938866	16.57552616	0.432674483843985	FALSE	FALSE
100854	Carditidae	Purpurocardia	cavatica	(Hedley 1902)	suspension	unattached	mobile	infaunal	73	73	15.4272486205415	0.000537490730206968	1295135.41717614	17.831666763	0.434063855926571	FALSE	FALSE
100866	Carditidae	Purpurocardia	purpurata	(Deshayes 1854)	suspension	unattached	mobile	infaunal	1	1	48.4767985741633	0.000537490730206968	1444568.82423492	14.513740292	0.467981716267659	FALSE	FALSE
100867	Carditidae	Purpurocardia	quoyi	(Deshayes 1852)	suspension	unattached	mobile	infaunal	40	40	39.4588393138977	0.000537490730206968	1673417.56300341	22.045270767	0.383181125893215	FALSE	FALSE
100868	Carditidae	Purpurocardia	reinga	(Powell 1933)	suspension	unattached	mobile	infaunal	NA	NA	29.8496231131986	0.000537490730206968	352572.880445854	12.106406823	0.522042941319907	FALSE	FALSE
102580	Carditidae	Saltocuna	particula	(Hedley 1902)	suspension	unattached	mobile	infaunal	46	46	2.14476105895272	0.000537490730206968	229217.237206849	10.64931825	0.546400187692345	FALSE	FALSE
102920	Carditidae	Strophocardia	megastropha	(Gray 1825)	suspension	unattached	mobile	infaunal	0	0	55.4797260267208	0.000537490730206968	5724521.20007381	16.44182409	0.419791165083522	FALSE	FALSE
103317	Carditidae	Thecalia	concamerata	(Gmelin 1791)	suspension	attached	immobile	infaunal	0	0	17.1464281994822	0.000537490730206968	1093650.31927202	15.78159995	0.459698361426755	FALSE	FALSE
103531	Carditidae	Vimentum	calva	(Tate 1887)	suspension	unattached	mobile	infaunal	NA	NA	4.69041575982343	0.000537490730206968	2288478.2286911	16.30119296	0.439449234370199	FALSE	FALSE
103533	Carditidae	Vimentum	dilectum	(E.A. Smith 1885)	suspension	unattached	mobile	infaunal	13	13	9.48683298050514	0.000537490730206968	1226650.96498944	13.22695985	0.485206596238104	FALSE	FALSE
103534	Carditidae	Vimentum	insignis	(E. A. Smith 1885)	suspension	unattached	mobile	infaunal	51	51	3.5	0.000537490730206968	121.287765722992	3.43527272	0.774010572865069	FALSE	FALSE
103535	Carditidae	Vimentum	jaffaensis	Cotton & Godfrey 1938	suspension	unattached	mobile	infaunal	27	27	2.24499443206436	0.000537490730206968	119769.341721614	11.41976611	0.550857288712664	FALSE	FALSE
100113	Carditidae	Warrana	besnardi	(Klappenbach 1963)	suspension	unattached	mobile	infaunal	10	10	1.53674981698388	0.000537490730206968	1717359.1186089	18.31326844	0.423247954495931	FALSE	FALSE
103587	Carditidae	Warrana	brucemarshalli	Middelfart 2002	suspension	unattached	mobile	infaunal	8	8	2.09978570335165	0.000537490730206968	849.384620577133	5.45096959	0.713608894086343	FALSE	FALSE
110680	Carditidae	Warrana	cessens	(Verco 1908)	suspension	unattached	mobile	infaunal	37	37	1.5499677415998	0.000537490730206968	85216.3767515601	11.32333342	0.558635914863854	FALSE	FALSE
110681	Carditidae	Warrana	comma	(Verco 1908)	suspension	unattached	mobile	infaunal	2	2	3.09838667696593	0.000537490730206968	1507702.61894919	12.0393589	0.494040709825586	FALSE	FALSE
103556	Carditidae	Warrana	dielasma	Laseron 1953	suspension	unattached	mobile	infaunal	4	4	1.5499677415998	0.000537490730206968	1217308.79102805	14.5701116	0.470753215456675	FALSE	FALSE
110682	Carditidae	Warrana	edentata	(Verco 1908)	suspension	unattached	mobile	infaunal	9	9	1.38481045634412	0.000537490730206968	9886105.66287011	20.077091033	0.369460490310135	FALSE	FALSE
110683	Carditidae	Warrana	flava	(Hedley 1906)	suspension	unattached	mobile	infaunal	31	31	1.86445702551708	0.000537490730206968	47869.2615988359	8.26705963	0.603271072321401	FALSE	FALSE
103588	Carditidae	Warrana	flexuosa	Middelfart 2002	suspension	unattached	mobile	infaunal	68	68	1.68961534083945	0.000537490730206968	87153.5437806294	7.17562124	0.603290953844614	FALSE	FALSE
103571	Carditidae	Warrana	gemmula	(Turton 1932)	suspension	unattached	mobile	infaunal	55	55	2.23606797749979	0.000537490730206968	8064.93348409152	7.10028512	0.651171780661926	FALSE	FALSE
103589	Carditidae	Warrana	lunata	Middelfart 2002	suspension	unattached	mobile	infaunal	8	8	2.67106720244924	0.000537490730206968	18828776.8806108	21.06885968	0.345938035799983	FALSE	FALSE
110684	Carditidae	Warrana	minuta	(Laseron 1953)	suspension	unattached	mobile	infaunal	4	4	0.999199679743744	0.000537490730206968	3396605.97744503	14.31359102	0.453253111347367	FALSE	FALSE
103590	Carditidae	Warrana	pauciconcentrica	Middelfart 2002	suspension	unattached	mobile	infaunal	40	40	0.96917490681507	0.000537490730206968	802873.571685444	10.70562234	0.521002486255674	FALSE	FALSE
103591	Carditidae	Warrana	pellucida	Middelfart 2002	suspension	unattached	mobile	infaunal	0	0	1.89784087847217	0.000537490730206968	7006847.82505161	14.46733341	0.437263856994908	FALSE	FALSE
103592	Carditidae	Warrana	punicea	Middelfart 2002	suspension	unattached	mobile	infaunal	8	8	1.37171425595858	0.000537490730206968	784024.227216512	15.18234355	0.47279531998093	FALSE	FALSE
103593	Carditidae	Warrana	triangulata	Middelfart 2002	suspension	unattached	mobile	infaunal	23	23	0.904986187739901	0.000537490730206968	119.190937912231	8.17524597	0.72281605225513	FALSE	FALSE
103594	Carditidae	Warrana	westralis	Middelfart 2002	suspension	unattached	mobile	infaunal	44	44	1.20896650077659	0.000537490730206968	157062.072209638	7.47479618	0.588392462286124	FALSE	FALSE
103596	Carditidae	Westaustrocuna	albanyensis	Middelfart 2002	suspension	unattached	mobile	infaunal	52	52	0.933541643420367	0.000537490730206968	132930.565275596	7.873514	0.587355417560562	FALSE	FALSE
103595	Carditidae	Westaustrocuna	keegani	Middelfart 2002	suspension	unattached	mobile	infaunal	3	3	1.07833204533669	0.000537490730206968	476880.086728558	15.83159087	0.475566272266874	FALSE	FALSE
106281	Chamidae	Amphichama	argentata	(Kuroda & Habe in Habe 1958)	suspension	attached	immobile	epifaunal	20	20	16.5408585025083	0.00027300765913149	6558639.83303997	28.698333221	0.204218530323326	FALSE	FALSE
106282	Chamidae	Amphichama	scutulina	(Poutiers 1981)	suspension	attached	immobile	epifaunal	20	20	15.3362316101447	0.00027300765913149	13452493.4901678	15.63100013	0.332099818077441	FALSE	FALSE
106285	Chamidae	Arcinella	arcinella	(Linnaeus 1767)	suspension	attached	immobile	epifaunal	2	2	49.9099188538711	0.00027300765913149	15910450.4159657	17.72206152	0.30604492430463	FALSE	FALSE
106286	Chamidae	Arcinella	brasiliana	(Nicol 1953)	suspension	attached	immobile	epifaunal	6	6	57.8619045659577	0.00027300765913149	1597641.45145839	17.85315087	0.350065829801607	FALSE	FALSE
106287	Chamidae	Arcinella	californica	Dall 1903	suspension	attached	immobile	epifaunal	10	10	70.5705320937854	0.00027300765913149	4448782.50156149	17.19340653	0.33699029576444	FALSE	FALSE
106283	Chamidae	Arcinella	cornuta	Conrad 1866	suspension	attached	immobile	epifaunal	6	6	46.3368104210896	0.00027300765913149	3583675.66400981	19.73802633	0.313597436049289	FALSE	FALSE
106337	Chamidae	Carditochama	mindoroensis	Matsukuma 1996	suspension	attached	immobile	epifaunal	92	92	10.3	0.00027300765913149	9542.46746069092	3.13064173	0.611394891252671	FALSE	FALSE
106289	Chamidae	Chama	ambigua	Lischke 1870	suspension	attached	immobile	epifaunal	0	0	79.1132100220943	0.00027300765913149	6566189.37343157	30.949522155	0.179717841464373	FALSE	FALSE
106290	Chamidae	Chama	arcana	Bernard 1976	suspension	attached	immobile	epifaunal	0	0	77.6642775025945	0.00027300765913149	2866851.32060152	22.745402531	0.285309956177528	TRUE	FALSE
106291	Chamidae	Chama	asperella	Lamarck 1819	suspension	attached	immobile	epifaunal	0	0	107.828567643273	0.00027300765913149	169190058.164306	35.476609712	0.0662503464084397	FALSE	FALSE
106294	Chamidae	Chama	buddiana	C.B. Adams 1852	suspension	attached	immobile	epifaunal	0	0	134.768319719436	0.00027300765913149	4554147.16415342	16.44182409	0.344699673543963	TRUE	FALSE
106295	Chamidae	Chama	cerinorhodon	Hamada & Matsukuma 2005	suspension	attached	immobile	epifaunal	0	0	25.2428207615552	0.00027300765913149	2281524.42560137	26.521526854	0.248766351894923	FALSE	FALSE
106296	Chamidae	Chama	cerion	Matsukuma, Paulay & Hamada 2003	suspension	attached	immobile	epifaunal	0	0	22.289010745208	0.00027300765913149	37737845.5221265	12.11485522	0.349936640720337	FALSE	FALSE
112423	Chamidae	Chama	chinensis	Chenu 1846	suspension	attached	immobile	epifaunal	0	0	115.749730021283	0.00027300765913149	100359919.255883	32.627575601	0.107555295121716	TRUE	FALSE
111890	Chamidae	Chama	circinata	Monterosato 1878	suspension	attached	immobile	epifaunal	45	45	40.2808887687449	0.00027300765913149	9840633.54985701	22.861666644	0.259660116718196	FALSE	FALSE
106297	Chamidae	Chama	congregata	Conrad 1833	suspension	attached	immobile	epifaunal	0	0	33.466401061363	0.00027300765913149	22110752.8715566	19.08009618	0.284771629185471	FALSE	FALSE
111929	Chamidae	Chama	coralloides	Reeve 1846	suspension	attached	immobile	epifaunal	0	0	89.4427190999916	0.00027300765913149	3536077.6847811	16.44182409	0.349702539844956	FALSE	FALSE
106333	Chamidae	Chama	crenulata	Lamarck 1819	suspension	attached	immobile	epifaunal	0	0	52.4404424085076	0.00027300765913149	6706251.54092213	13.19842904	0.372314176908901	FALSE	FALSE
111769	Chamidae	Chama	croceata	Lamarck 1819	suspension	attached	immobile	epifaunal	0	0	112.561094522042	0.00027300765913149	115310523.86986	32.627575601	0.104809557753455	TRUE	FALSE
106300	Chamidae	Chama	dunkeri	Lischke 1870	suspension	attached	immobile	epifaunal	1	1	70.4130669691358	0.00027300765913149	25522433.1733693	31.906857202	0.14246465474822	FALSE	FALSE
106301	Chamidae	Chama	echinata	Broderip 1835	suspension	attached	immobile	epifaunal	0	0	38.8844441904472	0.00027300765913149	6601951.69261584	17.19340653	0.329185361849197	FALSE	FALSE
106302	Chamidae	Chama	florida	Lamarck 1819	suspension	attached	immobile	epifaunal	0	0	18.9736659610103	0.00027300765913149	13421881.9660826	13.7488947	0.352609634165904	FALSE	FALSE
106331	Chamidae	Chama	frondosa	Broderip 1835	suspension	attached	immobile	epifaunal	0	0	82.1583836257749	0.00027300765913149	6182139.9514796	16.44182409	0.338656649287314	FALSE	FALSE
106304	Chamidae	Chama	gryphoides	Linnaeus 1758	suspension	attached	immobile	epifaunal	0	0	34.7108052341054	0.00027300765913149	20811232.2667824	28.473881196	0.18382746337947	FALSE	FALSE
111930	Chamidae	Chama	hicksi	Valentich-Scott & Coan 2010	suspension	attached	immobile	epifaunal	12	12	88.994381845148	0.00027300765913149	510468.203432635	15.78059592	0.395161076889643	FALSE	FALSE
111792	Chamidae	Chama	inermis	Dall 1871	suspension	attached	immobile	epifaunal	0	0	74.0445811656734	0.00027300765913149	3036801.0547838	15.88000044	0.358821094496974	FALSE	FALSE
106305	Chamidae	Chama	inezae	(Bayer 1943)	suspension	attached	immobile	epifaunal	18	18	24.4948974278318	0.00027300765913149	2198088.91444694	8.15091651	0.449252877375785	FALSE	FALSE
106326	Chamidae	Chama	isaacooki	Healy, Lamprell & Stanisic 1993	suspension	attached	immobile	epifaunal	10	10	32.4037034920393	0.00027300765913149	1768425.29020475	11.35772777	0.418684646144875	FALSE	FALSE
106307	Chamidae	Chama	lactuca	Dall 1886	suspension	attached	immobile	epifaunal	18	18	19.3649167310371	0.00027300765913149	2995460.01052239	19.43923825	0.320391312991377	FALSE	FALSE
106308	Chamidae	Chama	lazarus	Linnaeus 1758	suspension	attached	immobile	epifaunal	0	0	159.367499823521	0.00027300765913149	92576224.2161518	32.627575601	0.109151548226105	TRUE	FALSE
106309	Chamidae	Chama	limbula	Lamarck 1819	suspension	attached	immobile	epifaunal	0	0	85.9313679630436	0.00027300765913149	152750612.206386	32.882575626	0.0964772378394793	FALSE	FALSE
106310	Chamidae	Chama	linguafelis	Reeve 1847	suspension	attached	immobile	epifaunal	NA	5	28.4604989415154	0.00027300765913149	2716504.41717691	9.41253842	0.431347835559966	FALSE	FALSE
106311	Chamidae	Chama	lobata	Broderip 1835	suspension	attached	immobile	epifaunal	10	10	45.4312667664022	0.00027300765913149	6295095.07575641	18.63217951	0.314482162324836	FALSE	FALSE
106312	Chamidae	Chama	macerophylla	Gmelin 1791	suspension	attached	immobile	epifaunal	0	0	84.3208159353312	0.00027300765913149	24061878.6917241	19.08009618	0.283099564388723	TRUE	FALSE
106313	Chamidae	Chama	multisquamosa	Reeve 1846	suspension	attached	immobile	epifaunal	NA	NA	45.9891291502677	0.00027300765913149	1901053.59317274	6.78297826	0.466997521620882	FALSE	FALSE
106314	Chamidae	Chama	pacifica	Broderip 1835	suspension	attached	immobile	epifaunal	0	0	82.1583836257749	0.00027300765913149	133001948.986215	35.476609712	0.0710087984169405	TRUE	FALSE
106315	Chamidae	Chama	pellucida	Broderip 1835	suspension	attached	immobile	epifaunal	0	0	67.4536878161602	0.00027300765913149	1986260.19414868	12.44407904	0.404575513834593	FALSE	FALSE
106350	Chamidae	Chama	pulchella	Reeve 1846	suspension	attached	immobile	epifaunal	0	0	47.3286382647969	0.00027300765913149	31101301.0922877	13.6316665	0.337268129817109	FALSE	FALSE
106319	Chamidae	Chama	rubropicta	Bartsch & Rehder 1939	suspension	attached	immobile	epifaunal	0	0	25.6476119746069	0.00027300765913149	14.5388520723495	3.85028042	0.731828593599848	FALSE	FALSE
106349	Chamidae	Chama	ruderalis	Lamarck 1819	suspension	attached	immobile	epifaunal	0	0	34.0881210981186	0.00027300765913149	57932308.9933504	27.673133382	0.172291427849875	FALSE	FALSE
106321	Chamidae	Chama	sarda	Reeve 1847	suspension	attached	immobile	epifaunal	0	0	34.322004603461	0.00027300765913149	22114513.5233448	15.94622821	0.31884387755697	FALSE	FALSE
106329	Chamidae	Chama	sordida	Broderip 1835	suspension	attached	immobile	epifaunal	15	15	31.1897419033887	0.00027300765913149	4231149.9497191	16.44182409	0.346154234315332	FALSE	FALSE
106324	Chamidae	Chama	speruvianinuosa	Broderip 1835	suspension	attached	immobile	epifaunal	0	0	74.5257002650763	0.00027300765913149	11955104.9185725	17.72206152	0.3116962845323	FALSE	FALSE
106336	Chamidae	Chama	tinctoria	Bernard 1976	suspension	attached	immobile	epifaunal	15	15	36.0887794196479	0.00027300765913149	2389429.73848281	10.6522377	0.420404814164307	FALSE	FALSE
106332	Chamidae	Chama	venosa	Reeve 1837	suspension	attached	immobile	epifaunal	0	0	47.8685700642917	0.00027300765913149	4924340.99446039	16.03421359	0.347586489372974	FALSE	FALSE
106375	Chamidae	Chama	yaroni	Delsaerdt, 1986	suspension	attached	immobile	epifaunal	1.5	1.5	49.4368283772331	0.00027300765913149	770635.885949406	11.56039235	0.432904694686305	FALSE	FALSE
106338	Chamidae	Eopseuma	palaeodontica	Matsukuma 1996	suspension	attached	immobile	epifaunal	58	58	28.0342647486964	0.00027300765913149	29990.3834178534	4.68885731	0.571809792877379	FALSE	FALSE
106339	Chamidae	Eopseuma	phyllotrapezium	Matsukuma, 1996	suspension	attached	immobile	epifaunal	8	8	57.7581163127746	0.00027300765913149	1072334.69342157	10.4815217	0.438103199840703	FALSE	FALSE
106340	Chamidae	Eopseuma	pusilla	(Odhner 1919)	suspension	attached	immobile	epifaunal	12	12	13.6095554666565	0.00027300765913149	16442.7703545352	3.59645998	0.595570951942062	FALSE	FALSE
106348	Chamidae	Pseudochama	aurantia	(Kuroda & Habe in Kuroda et al., 1971)	suspension	attached	immobile	epifaunal	20	20	23.5533437116686	0.00027300765913149	2060127.78006334	28.047999861	0.234186796516377	FALSE	FALSE
106352	Chamidae	Pseudochama	clarionensis	Willett 1938	suspension	attached	immobile	epifaunal	27	27	23	0.00027300765913149	5554018.54113833	11.97444444	0.389350476570915	FALSE	FALSE
106341	Chamidae	Pseudochama	corbierei	(Jonas 1846)	suspension	attached	immobile	epifaunal	1	1	75.8946638440411	0.00027300765913149	6347100.35039099	16.4720005	0.337807847439428	FALSE	FALSE
106342	Chamidae	Pseudochama	corrugata	(Broderip 1834)	suspension	attached	immobile	epifaunal	0	0	70.728353579028	0.00027300765913149	5654502.08543203	15.68736911	0.348624056077887	FALSE	FALSE
106343	Chamidae	Pseudochama	cristella	(Lamarck 1819)	suspension	attached	immobile	epifaunal	0	0	82.7042925125413	0.00027300765913149	54120222.5631959	19.08009618	0.267072308480902	FALSE	FALSE
106344	Chamidae	Pseudochama	exogyra	(Conrad 1837)	suspension	attached	immobile	epifaunal	0	0	58.9151932866217	0.00027300765913149	2098904.65637472	30.153333588	0.210926076048135	TRUE	FALSE
106351	Chamidae	Pseudochama	granti	Strong 1934	suspension	attached	immobile	epifaunal	46	46	25.9287485235983	0.00027300765913149	1725330.94021956	29.671641788	0.220039039453578	FALSE	FALSE
106353	Chamidae	Pseudochama	gryphina	(Lamarck 1819)	suspension	attached	immobile	epifaunal	0	0	49.967589495592	0.00027300765913149	26762577.3442878	28.242961288	0.181365294217644	FALSE	FALSE
106354	Chamidae	Pseudochama	janus	Reeve 1847	suspension	attached	immobile	epifaunal	0	0	46.8454907114868	0.00027300765913149	4155794.29555624	15.88000044	0.352618451982138	FALSE	FALSE
106355	Chamidae	Pseudochama	panamensis	(Reeve 1847)	suspension	attached	immobile	epifaunal	0	0	46.1735855224608	0.00027300765913149	2636034.8080543	10.6522377	0.418462728005441	FALSE	FALSE
106347	Chamidae	Pseudochama	retroversa	(Lischke 1870)	suspension	attached	immobile	epifaunal	0	0	37.4165738677394	0.00027300765913149	30814537.729655	27.088333207	0.191132376279022	FALSE	FALSE
106376	Chamidae	Pseudochama	rianae	Delsaerdt 1986	suspension	attached	immobile	epifaunal	NA	5	39.1152144312159	0.00027300765913149	1954321.91110561	16.4720005	0.361099074949264	FALSE	FALSE
106356	Chamidae	Pseudochama	saavedrai	Hertlein & Strong 1946	suspension	attached	immobile	epifaunal	0	0	59.791303715507	0.00027300765913149	4765294.01760463	16.44182409	0.343803560453004	FALSE	FALSE
112021	Chamidae	Pseudochama	subspinosa	(Chenu 1846)	suspension	attached	immobile	epifaunal	1	1	27.9284800875379	0.00027300765913149	1224372.69261832	9.25400005	0.448828803005285	FALSE	FALSE
104112	Cleidothaeridae	Cleidothaerus	albidus	(Lamarck 1819)	suspension	attached	immobile	epifaunal	0	0	62.3297681689897	0	5015451.07669239	17.123475512	0.253200146776606	FALSE	FALSE
104397	Cleidothaeridae	Cleidothaerus	pliciferus	(Odhner 1917)	suspension	attached	immobile	epifaunal	14	14	18.7616630392937	0	2574771.50219441	10.69703316	0.336260666478603	FALSE	FALSE
111690	Corbulidae	Anisocorbula	cadenati	(Nickles 1955)	suspension	attached	mobile	infaunal	15	15	9.16515138991168	0.000601513179495221	1225280.18856949	11.5963716	0.522230488085378	FALSE	FALSE
106066	Corbulidae	Anisocorbula	crispa	(Hinds 1844)	suspension	attached	mobile	infaunal	NA	NA	8.94427190999916	0.000601513179495221	120.007764752747	3.46587302	0.793159466612988	FALSE	FALSE
106204	Corbulidae	Anisocorbula	laticosta	(Lamy 1941)	suspension	attached	mobile	infaunal	10	10	7.34846922834953	0.000601513179495221	3605376.33248289	12.43967933	0.491721208515574	FALSE	FALSE
104074	Corbulidae	Anisocorbula	macgillivrayi	(E.A. Smith 1885)	suspension	attached	mobile	infaunal	10	10	22.9085137012422	0.000601513179495221	11757997.1513033	11.9570835	0.473595300243796	FALSE	FALSE
104348	Corbulidae	Anisocorbula	moretonensis	Lamprell & Healy 1997	suspension	attached	mobile	infaunal	10	10	2.56904651573303	0.000601513179495221	385.365052356293	9.00955882	0.709813689114879	FALSE	FALSE
104927	Corbulidae	Anisocorbula	nipponica	Habe 1961	suspension	attached	mobile	infaunal	10	10	8.24621125123532	0.000601513179495221	5117565.75125714	26.653133202	0.330248089310523	FALSE	FALSE
112167	Corbulidae	Anisocorbula	ovalina	(Lamarck 1818)	suspension	attached	mobile	infaunal	76	76	15.119523802025	0.000601513179495221	60881625.2922235	32.627575601	0.216323999585577	FALSE	FALSE
104934	Corbulidae	Anisocorbula	pallida	(Hinds 1843)	suspension	attached	mobile	infaunal	5	5	9.79795897113271	0.000601513179495221	4498533.8337408	16.22622398	0.44617264438748	FALSE	FALSE
112927	Corbulidae	Anisocorbula	roumei	Dautzenberg 1910	suspension	attached	mobile	infaunal	1.5	1.5	7.68114574786861	0.000601513179495221	2263826.75465856	11.5963716	0.510092344836685	FALSE	FALSE
105299	Corbulidae	Anisocorbula	rugifera	(E. A. Smith 1903)	suspension	attached	mobile	infaunal	86	86	11.6189500386223	0.000601513179495221	17282197.0316302	13.07097836	0.453868259417588	FALSE	FALSE
105356	Corbulidae	Anisocorbula	scaphoides	(Reeve 1843)	suspension	attached	mobile	infaunal	3	3	16.2480768092719	0.000601513179495221	52431636.7914741	32.482212212	0.220859031443795	FALSE	FALSE
105929	Corbulidae	Anisocorbula	sulculosa	(H. Adams 1870)	suspension	attached	mobile	infaunal	NA	5	7.58946638440411	0.000601513179495221	4032100.41315172	20.31424225	0.403886622612142	FALSE	FALSE
105930	Corbulidae	Anisocorbula	taitensis	(Lamarck 1818)	suspension	attached	mobile	infaunal	0	0	16.9115345252878	0.000601513179495221	94162150.986596	32.627575601	0.207701428289354	FALSE	FALSE
105936	Corbulidae	Anisocorbula	venusta	(Gould 1861)	suspension	attached	mobile	infaunal	0	0	7.74596669241483	0.000601513179495221	9497847.28181437	31.476604892	0.265573739057928	FALSE	FALSE
105937	Corbulidae	Anisocorbula	verconis	(Finlay 1927)	suspension	attached	mobile	infaunal	16	16	7.90569415042095	0.000601513179495221	1134326.61165664	12.34666685	0.515597340657535	FALSE	FALSE
103567	Corbulidae	Anisocorbula	zelandica	(Quoy & Gaimard 1835)	suspension	attached	mobile	infaunal	0	0	11.0227038425243	0.000601513179495221	600035.30407279	12.106406823	0.530801078505109	FALSE	FALSE
106144	Corbulidae	Caryocorbula	amethystina	Olsson 1961	suspension	attached	mobile	infaunal	0	0	24.8374716909753	0.000601513179495221	3923165.29580539	11.09382478	0.504684898530424	FALSE	FALSE
106157	Corbulidae	Caryocorbula	biradiata	(Sowerby 1833)	suspension	attached	mobile	infaunal	0	0	17.5099971444886	0.000601513179495221	5280769.05421159	16.30010538	0.442199359572091	FALSE	FALSE
100647	Corbulidae	Caryocorbula	chittyana	(C.B. Adams 1852)	suspension	attached	mobile	infaunal	0.9	0.9	7.4766302570075	0.000601513179495221	12887129.0989595	19.91667863	0.385234861025214	FALSE	FALSE
112928	Corbulidae	Caryocorbula	chudeaui	Dautzenberg 1910	suspension	attached	mobile	infaunal	1	1	8.05543294925853	0.000601513179495221	3296278.96771909	12.40454379	0.493875504990524	FALSE	FALSE
106158	Corbulidae	Caryocorbula	colimensis	(Coan 2002)	suspension	attached	mobile	infaunal	29	29	11.8321595661992	0.000601513179495221	378826.322384886	10.6522377	0.555706382112217	FALSE	FALSE
101118	Corbulidae	Caryocorbula	contracta	(Say 1822)	suspension	attached	mobile	infaunal	2	2	10.1833196944808	0.000601513179495221	16843954.8726907	29.902510216	0.271361156162173	FALSE	FALSE
101860	Corbulidae	Caryocorbula	cymella	(Dall 1881)	suspension	attached	mobile	infaunal	36	36	10.0623058987491	0.000601513179495221	16030704.2287318	16.20817262	0.421242806524908	FALSE	FALSE
102095	Corbulidae	Caryocorbula	dietziana	(C.B. Adams 1852)	suspension	attached	mobile	infaunal	1	1	12.8452325786651	0.000601513179495221	18392315.9235251	19.91667863	0.378201670571713	FALSE	FALSE
106133	Corbulidae	Caryocorbula	eburnea	(Hinds 1843)	suspension	attached	mobile	infaunal	1	1	2.9698484809835	0.000601513179495221	565158.713961829	5.01225799	0.609122189388447	FALSE	FALSE
106159	Corbulidae	Caryocorbula	ira	(Dall 1908)	suspension	attached	mobile	infaunal	15	15	10.9087121146357	0.000601513179495221	6077150.70871154	16.56007771	0.43659524960006	FALSE	FALSE
105996	Corbulidae	Caryocorbula	lavalleana	(d'Orbigny 1853)	suspension	attached	mobile	infaunal	20	20	6.75277720645365	0.000601513179495221	584762.954229937	5.68977176	0.601081107227671	FALSE	FALSE
104046	Corbulidae	Caryocorbula	lineata	(Lynge 1909)	suspension	attached	mobile	infaunal	19	19	12.8452325786651	0.000601513179495221	499413.570087375	14.71683691	0.506046323866617	FALSE	FALSE
106155	Corbulidae	Caryocorbula	luteola	(Carpenter 1864)	suspension	attached	mobile	infaunal	0	0	8.06225774829855	0.000601513179495221	4196224.01281541	21.074285932	0.394833529390996	FALSE	FALSE
106156	Corbulidae	Caryocorbula	marmorata	(Hinds 1843)	suspension	attached	mobile	infaunal	0	0	6.32455532033676	0.000601513179495221	31206873.1335442	19.89553489	0.367977693853218	FALSE	FALSE
106146	Corbulidae	Caryocorbula	nasuta	(Sowerby 1833)	suspension	attached	mobile	infaunal	0	0	13.7477270848675	0.000601513179495221	6792641.62287891	17.82958357	0.420590712571545	FALSE	FALSE
106148	Corbulidae	Caryocorbula	otra	(Coan 2002)	suspension	attached	mobile	infaunal	0	0	20.7749849578766	0.000601513179495221	3765229.62602392	14.49458329	0.46851975111081	FALSE	FALSE
106147	Corbulidae	Caryocorbula	ovulata	(Sowerby 1833)	suspension	attached	mobile	infaunal	0	0	22.463303408003	0.000601513179495221	1347543.55844494	11.06514198	0.526126081084977	FALSE	FALSE
106145	Corbulidae	Caryocorbula	porcella	(Dall 1916)	suspension	attached	mobile	infaunal	27	27	8.42614977317636	0.000601513179495221	407916.546355555	20.06426133	0.45190338074904	FALSE	FALSE
105654	Corbulidae	Caryocorbula	smithiana	(Brazier 1880)	suspension	attached	mobile	infaunal	2	2	14.4499134945508	0.000601513179495221	14206610.8770545	21.06885968	0.370779404898637	FALSE	FALSE
105747	Corbulidae	Caryocorbula	solidula	(Reeve 1843)	suspension	attached	mobile	infaunal	1	1	5.73585215987999	0.000601513179495221	22759704.3914944	18.05192038	0.394265097150843	FALSE	FALSE
112107	Corbulidae	Caryocorbula	swiftiana	(C.B. Adams 1852)	suspension	attached	mobile	infaunal	0	0	9.4233751915118	0.000601513179495221	30572917.7978849	23.134561579	0.33316446489794	FALSE	FALSE
106214	Corbulidae	Caryocorbula	tryoni	(E.A. Smith 1880)	suspension	attached	mobile	infaunal	36	36	5.70087712549569	0.000601513179495221	5334933.35688952	21.680666646	0.383492916587491	FALSE	FALSE
112108	Corbulidae	Caryocorbula	uruguayensis	(Marshall 1928)	suspension	attached	mobile	infaunal	3	3	8.77496438739212	0.000601513179495221	933387.62718433	19.715611937	0.439327437761041	FALSE	FALSE
110756	Corbulidae	Corbula	niasensis	Thiele & Jaeckel 1931	suspension	attached	mobile	infaunal	3	3	2.33666428910958	0.000601513179495221	30651.5242139047	2.62280045	0.692729313896737	FALSE	FALSE
106215	Corbulidae	Corbula	patagonica	d'Orbigny 1846	suspension	attached	mobile	infaunal	15	15	14.2828568570857	0.000601513179495221	2215382.6847561	22.207200038	0.395144913104057	FALSE	FALSE
106149	Corbulidae	Corbula	speciosa	Reeve 1843	suspension	attached	mobile	infaunal	0	0	18.8944436276912	0.000601513179495221	3527455.20167446	16.44182409	0.44863654940742	FALSE	FALSE
105916	Corbulidae	Corbula	sulcata	Lamarck 1801	suspension	attached	mobile	infaunal	2	2	21.5638586528478	0.000601513179495221	3539073.19065645	12.44488623	0.492031596764374	FALSE	FALSE
112929	Corbulidae	Erodona	adusta	(Reeve 1844)	suspension	unattached	mobile	infaunal	0	0	17.7383764758785	0.000601513179495221	1122241.39415042	11.84076575	0.521309964447737	FALSE	FALSE
106150	Corbulidae	Hexacorbula	esmeralda	(Olsson 1961)	suspension	attached	mobile	infaunal	5	5	16.9558249578132	0.000601513179495221	1981.01285558228	4.39824899	0.72758287298027	FALSE	FALSE
105653	Corbulidae	Hexacorbula	sinensis	(Bernard, Cai & Morton 1993)	suspension	attached	mobile	infaunal	5	5	18.6359866924185	0.000601513179495221	2430288.03239901	15.30833335	0.468327995613905	FALSE	FALSE
100041	Corbulidae	Juliacorbula	aequivalvis	(Philippi 1836)	suspension	attached	mobile	infaunal	2	2	15.7162336455017	0.000601513179495221	17798032.2925681	17.72206152	0.402713920123855	FALSE	FALSE
106151	Corbulidae	Juliacorbula	bicarinata	(Sowerby 1833)	suspension	attached	mobile	infaunal	0	0	11.4017542509914	0.000601513179495221	19401699.2184104	17.22527384	0.406409824951817	FALSE	FALSE
106197	Corbulidae	Lentidium	mediterraneum	(Costa 1839)	suspension	attached	mobile	infaunal	0	0	8.93308457365092	0.000601513179495221	7871348.2966497	22.861666644	0.362960891224444	FALSE	FALSE
110323	Corbulidae	Minicorbula	densesculpta	(Thiele & Jaeckel 1931)	suspension	attached	mobile	infaunal	10	10	4.89897948556636	0.000601513179495221	14571381.5067062	23.086991885	0.348334292456816	FALSE	FALSE
105913	Corbulidae	Minicorbula	subquadrata	(Melvill & Standen 1907)	suspension	attached	mobile	infaunal	73	73	3.67423461417477	0.000601513179495221	14340866.0390659	20.31424225	0.378798639150421	FALSE	FALSE
103198	Corbulidae	Notocorbula	fortisulcata	(E.A. Smith 1879)	suspension	attached	mobile	infaunal	0	0	19.4730583114209	0.000601513179495221	15506853.4709141	16.99217439	0.413375010050837	FALSE	FALSE
103229	Corbulidae	Notocorbula	hydropica	Iredale 1930	suspension	attached	mobile	infaunal	40	40	23.5265807120372	0.000601513179495221	6970241.63309057	13.22500038	0.470147579462619	FALSE	FALSE
105932	Corbulidae	Notocorbula	tunicata	(Hinds 1843)	suspension	attached	mobile	infaunal	0	0	22.2261107708929	0.000601513179495221	45931242.6013232	22.599333483	0.330936121613112	FALSE	FALSE
106160	Corbulidae	Panamicorbula	ventricosa	(Adams & Reeve 1850)	suspension	attached	mobile	infaunal	0	0	31.2489999839995	0.000601513179495221	5445909.62127919	13.69256685	0.469943153055318	FALSE	FALSE
111948	Corbulidae	Potamocorbula	amurensis	(Schrenck 1861)	suspension	attached	mobile	infaunal	0	0	22.4258779092369	0.000601513179495221	2194765.31143137	29.795282002	0.312821994659623	FALSE	FALSE
102673	Corbulidae	Potamocorbula	fasciata	(Reeve 1843)	suspension	attached	mobile	infaunal	0	0	12.6427845034233	0.000601513179495221	3569365.82058328	16.5510202	0.447215684219591	TRUE	FALSE
103256	Corbulidae	Potamocorbula	laevis	(Hinds 1843)	suspension	attached	mobile	infaunal	0	0	19.1702895126808	0.000601513179495221	6201217.57045132	31.476604892	0.274003183849673	FALSE	FALSE
112883	Corbulidae	Potamocorbula	nimbosa	(Hanley 1843)	suspension	attached	mobile	infaunal	0	0	27.2763633939717	0.000601513179495221	24284756.8887912	31.645737032	0.245172514407392	FALSE	FALSE
105298	Corbulidae	Potamocorbula	rubromuscula	Zhuang & Cai 1983	suspension	attached	mobile	infaunal	0	0	16.5227116418583	0.000601513179495221	4656.75179229845	12.78379407	0.619504156452868	FALSE	FALSE
102168	Corbulidae	Solidicorbula	erythrodon	(Lamarck 1818)	suspension	attached	mobile	infaunal	0	0	21.9433361182843	0.000601513179495221	8100769.47207864	29.142978391	0.294093994210068	FALSE	FALSE
112612	Corbulidae	Tenuicorbula	arcaeformis	(Lynge 1909)	suspension	attached	mobile	infaunal	5	5	6.89202437604511	0.000601513179495221	26859.8588243623	4.57988656	0.67406021269474	FALSE	FALSE
106216	Corbulidae	Tenuicorbula	lyoni	(Pilsbry 1897)	suspension	attached	mobile	infaunal	11	11	10.0361845339751	0.000601513179495221	2014990.24916924	21.382557172	0.405986191087678	FALSE	FALSE
106152	Corbulidae	Tenuicorbula	tenuis	(Sowerby 1833)	suspension	attached	mobile	infaunal	0	0	18.7082869338697	0.000601513179495221	5853697.9927979	16.03421359	0.443053876952616	FALSE	FALSE
111884	Corbulidae	Varicorbula	albuginosa	(Hinds 1843)	suspension	attached	mobile	infaunal	13	13	6.3166446789415	0.000601513179495221	123.069293952026	1.31845085	0.81601102356033	FALSE	FALSE
102166	Corbulidae	Varicorbula	erythraeensis	(H. Adams 1871)	suspension	attached	mobile	infaunal	1	1	7.20069441095788	0.000601513179495221	4070000.55074526	18.24122648	0.426242240804284	FALSE	FALSE
103200	Corbulidae	Varicorbula	gibba	(Olivi 1792)	suspension	attached	mobile	infaunal	0	0	14.9666295470958	0.000601513179495221	18118723.2112565	30.547952356	0.262900554248305	FALSE	FALSE
106210	Corbulidae	Varicorbula	granum	von Cosel 1995	suspension	attached	mobile	infaunal	3	3	7.94984276574072	0.000601513179495221	4547148.14407524	12.4562496	0.486952326289021	FALSE	FALSE
104220	Corbulidae	Varicorbula	monilis	(Hinds 1843)	suspension	attached	mobile	infaunal	0	0	2.89827534923789	0.000601513179495221	31250516.7184674	14.54430567	0.426135793901677	FALSE	FALSE
106154	Corbulidae	Varicorbula	obesa	(Hinds 1843)	suspension	attached	mobile	infaunal	14	14	12.1202310209006	0.000601513179495221	2875205.91315202	15.84157504	0.459205816763859	FALSE	FALSE
105076	Corbulidae	Varicorbula	persica	(E.A. Smith 1906)	suspension	attached	mobile	infaunal	40	40	7	0.000601513179495221	19502669.3274942	16.11900418	0.418336037270804	FALSE	FALSE
105088	Corbulidae	Varicorbula	philippii	(Smith 1885)	suspension	attached	mobile	infaunal	20	20	5.61248608016091	0.000601513179495221	20425803.6169172	19.91667863	0.376128196815909	FALSE	FALSE
105142	Corbulidae	Varicorbula	rotalis	(Hinds 1843)	suspension	attached	mobile	infaunal	20	20	5.89915248150105	0.000601513179495221	41482181.3249418	29.415000441	0.258841523070661	FALSE	FALSE
105832	Corbulidae	Varicorbula	stephensoni	(Lamprell & Healy 1997)	suspension	attached	mobile	infaunal	0	0	1.73205080756888	0.000601513179495221	1877437.33633823	13.22500038	0.496084131128345	FALSE	FALSE
105943	Corbulidae	Varicorbula	yokoyamai	Habe 1949	suspension	attached	mobile	infaunal	5	5	3.83405790253616	0.000601513179495221	7765945.29330637	19.270500274	0.402275421139344	FALSE	FALSE
103331	Corbulidae	Vokesula	limatula	(Conrad 1846)	suspension	attached	mobile	infaunal	0	0	7.46993975879324	0.000601513179495221	7025310.52519406	19.73802633	0.399173634770291	FALSE	FALSE
106212	Corbulidae	Vokesula	operculata	(Philippi 1848)	suspension	attached	mobile	infaunal	7	7	12.8452325786651	0.000601513179495221	1977207.21883269	7.20760924	0.560489490967689	FALSE	FALSE
112140	Crassatellidae	Bathytormus	acuminatus	(Kobelt 1886)	suspension	unattached	mobile	infaunal	1	1	19.7585424563656	0.000456209113202583	2071.09110324042	4.8361819	0.678202855460967	FALSE	FALSE
105366	Crassatellidae	Bathytormus	jousseaumei	(Lamy 1919)	suspension	unattached	mobile	infaunal	5	5	23.4776489453267	0.000456209113202583	10772475.4287398	12.19446442	0.429006066639314	FALSE	FALSE
105305	Crassatellidae	Bathytormus	radiatus	(Sowerby 1825)	suspension	unattached	mobile	infaunal	3	3	28.8963665535998	0.000456209113202583	14516080.0245575	20.60368675	0.331672306922222	FALSE	FALSE
105277	Crassatellidae	Bathytormus	ziczac	(Reeve 1842)	suspension	unattached	mobile	infaunal	11	11	23.2379000772445	0.000456209113202583	10903783.6168404	21.476311777	0.327841831430758	FALSE	FALSE
105297	Crassatellidae	Crassasulca	burnupi	(Lamy 1920)	suspension	unattached	mobile	infaunal	9	9	52.5768009677272	0.000456209113202583	181.512491671171	5.40816725	0.720119982501899	FALSE	FALSE
105282	Crassatellidae	Crassatella	capensis	Lamy 1917	suspension	unattached	mobile	infaunal	44	44	36.7423461417477	0.000456209113202583	97403.3558007605	7.50439632	0.573050424554939	FALSE	FALSE
105283	Crassatellidae	Crassatella	crebrilirata	Sowerby II 1870	suspension	unattached	mobile	infaunal	27	27	22.4499443206436	0.000456209113202583	97403.3558007605	7.50439632	0.573050424554939	FALSE	FALSE
105284	Crassatellidae	Crassatella	gilchristi	Sowerby III 1904	suspension	unattached	mobile	infaunal	35	35	24.9699819783675	0.000456209113202583	97403.3558007605	7.50439632	0.573050424554939	FALSE	FALSE
105271	Crassatellidae	Crassatella	pallida	Adams & Reeve 1850	suspension	unattached	mobile	infaunal	137	137	26.3818119165458	0.000456209113202583	102.297422912617	4.47932205	0.74155803091461	FALSE	FALSE
105287	Crassatellidae	Crassatella	sowerbyi	Lamy 1917	suspension	unattached	mobile	infaunal	15	15	33.9852909359329	0.000456209113202583	97403.3558007605	7.50439632	0.573050424554939	FALSE	FALSE
105286	Crassatellidae	Crassatella	subquadrata	Sowerby II 1870	suspension	unattached	mobile	infaunal	80	80	39.2568465366234	0.000456209113202583	1781.97128081715	6.78956076	0.65993601972651	FALSE	FALSE
105317	Crassatellidae	Crassatina	alba	Cosel 1995	suspension	unattached	mobile	infaunal	65	65	17.4292856996493	0.000456209113202583	68506.198117368	11.46233219	0.536973141323429	FALSE	FALSE
112913	Crassatellidae	Crassatina	congoensis	(Jaeckel & Thiele 1931)	suspension	unattached	mobile	infaunal	30	30	4.39886348958455	0.000456209113202583	266248.35748961	7.95351589	0.548284284685604	FALSE	FALSE
105387	Crassatellidae	Crassatina	dakarensis	von Cosel 1995	suspension	unattached	mobile	infaunal	75	75	10.0399203184089	0.000456209113202583	123614.513038143	11.84076575	0.521187652081941	FALSE	FALSE
112577	Crassatellidae	Crassatina	fusca	(Kobelt 1886)	suspension	unattached	mobile	infaunal	15	15	15.7003184681076	0.000456209113202583	2979.76455243405	10.61902446	0.608131390862	FALSE	FALSE
112673	Crassatellidae	Crassatina	guineensis	von Cosel & Gofas 2018	suspension	unattached	mobile	infaunal	1	1	23.3227356885937	0.000456209113202583	2612925.68088626	12.40454379	0.454730158531252	FALSE	FALSE
105388	Crassatellidae	Crassatina	marchadi	Cosel 1995	suspension	unattached	mobile	infaunal	7	7	5.74456264653803	0.000456209113202583	37933.039478245	11.46233219	0.548660758903738	FALSE	FALSE
105268	Crassatellidae	Crassatina	modesta	(H. Adams 1869)	suspension	unattached	mobile	infaunal	7	7	6.2449979983984	0.000456209113202583	2778349.4988126	14.25345659	0.433412530875171	FALSE	FALSE
112579	Crassatellidae	Crassatina	omanensis	(E.A. Smith 1906)	suspension	unattached	mobile	infaunal	140	140	31.3049516849971	0.000456209113202583	1709.5929885874	3.83075748	0.692927961553929	FALSE	FALSE
112477	Crassatellidae	Crassatina	paeteli	(von Maltzan 1885)	suspension	unattached	mobile	infaunal	5	5	22.2494943762774	0.000456209113202583	2632472.85384269	12.43967933	0.454200750534502	FALSE	FALSE
105272	Crassatellidae	Crassatina	picta	(Adams & Reeve 1848)	suspension	unattached	mobile	infaunal	50	50	19.9223492590608	0.000456209113202583	27548272.4031854	23.38757563	0.288734172905677	FALSE	FALSE
105273	Crassatellidae	Crassatina	rikae	Lamprell 2003	suspension	unattached	mobile	infaunal	50	50	16.689218076351	0.000456209113202583	57322.4833787419	7.58233372	0.582685778742518	FALSE	FALSE
105274	Crassatellidae	Crassatina	suduirauti	Lamprell 2003	suspension	unattached	mobile	infaunal	38	38	24.454038521275	0.000456209113202583	801647.153678857	7.95684289	0.52645397934369	FALSE	FALSE
105276	Crassatellidae	Crassatina	triquetra	(Reeve 1842)	suspension	unattached	mobile	infaunal	20	20	32.674148802991	0.000456209113202583	2870449.49828863	10.5950676	0.472546621259133	FALSE	FALSE
112580	Crassatellidae	Crassatina	truncata	(A. Adams 1854)	suspension	unattached	mobile	infaunal	140	140	5.88642506110457	0.000456209113202583	16678.9546277537	4.12559398	0.644682251385347	FALSE	FALSE
105393	Crassatellidae	Crassinella	adamsi	Olsson 1961	suspension	attached	mobile	epifaunal	9	9	3.84707681233427	0.000456209113202583	4003224.3683699	12.20895835	0.448421249811521	FALSE	FALSE
105394	Crassatellidae	Crassinella	coxa	Olsson 1964	suspension	attached	mobile	epifaunal	36	36	3	0.000456209113202583	4633263.5503996	16.96133355	0.393857069829432	FALSE	FALSE
105383	Crassatellidae	Crassinella	dupliniana	(Dall 1903)	suspension	attached	mobile	epifaunal	7	7	3.87298334620742	0.000456209113202583	1960176.17423756	18.6026558	0.3930193415533	FALSE	FALSE
105395	Crassatellidae	Crassinella	ecuadoriana	Olsson 1961	suspension	attached	mobile	epifaunal	0	0	4.39545219516718	0.000456209113202583	3421384.16082829	16.44182409	0.405501246868131	FALSE	FALSE
105920	Crassatellidae	Crassinella	lata	Nowell-Usticke 1969	suspension	attached	mobile	epifaunal	NA	NA	6.57267069006199	0.000456209113202583	10333.2793078531	3.17534432	0.664481324805449	FALSE	FALSE
105280	Crassatellidae	Crassinella	lunulata	(Conrad 1834)	suspension	attached	mobile	epifaunal	0	0	7.93725393319377	0.000456209113202583	25770052.8839056	29.902510216	0.219214437180714	FALSE	FALSE
105278	Crassatellidae	Crassinella	maldonadoensis	(Pilsbry 1897)	suspension	attached	mobile	epifaunal	5	5	4.35889894354067	0.000456209113202583	142754.936295955	15.613346177	0.477320611087155	FALSE	FALSE
105279	Crassatellidae	Crassinella	marplatensis	Castellanos 1970	suspension	attached	mobile	epifaunal	20	20	3.9344631145812	0.000456209113202583	951567.855285186	20.064084647	0.391417964011207	FALSE	FALSE
105382	Crassatellidae	Crassinella	martinicensis	(d'Orbigny 1853)	suspension	attached	mobile	epifaunal	5	5	3.46410161513775	0.000456209113202583	17710629.2383985	19.08009618	0.344305897086869	FALSE	FALSE
105396	Crassatellidae	Crassinella	nuculiformis	Berry 1940	suspension	attached	mobile	epifaunal	0	0	5.71314274283428	0.000456209113202583	5048174.31832188	17.82958357	0.382720492167797	FALSE	FALSE
105397	Crassatellidae	Crassinella	pacifica	(C.B. Adams 1852)	suspension	attached	mobile	epifaunal	0	0	10.5403984744411	0.000456209113202583	6337796.00234246	19.00784482	0.365410503728442	FALSE	FALSE
105398	Crassatellidae	Crassinella	skoglundae	Coan 1979	suspension	attached	mobile	epifaunal	10	10	7	0.000456209113202583	163627.495379639	7.41221495	0.563796067873183	FALSE	FALSE
105353	Crassatellidae	Crassinella	varians	(Carpenter 1857)	suspension	attached	mobile	epifaunal	0	0	3.14960314960472	0.000456209113202583	7370071.19836748	16.96133355	0.384679304131327	FALSE	FALSE
105304	Crassatellidae	Crenocrassatella	foveolata	(Sowerby II 1870)	suspension	unattached	mobile	infaunal	20	20	47.2440472440709	0.000456209113202583	1344328.31936297	14.55399361	0.444498856046826	FALSE	FALSE
105306	Crassatellidae	Crenocrassatella	rostrata	(Lamarck 1818)	suspension	unattached	mobile	infaunal	15	15	47.8957200593122	0.000456209113202583	571115.522191088	9.36345225	0.517863872399019	FALSE	FALSE
112138	Crassatellidae	Crenocrassatella	yagurai	(Makiyama 1927)	suspension	unattached	mobile	infaunal	10	10	38.0682282224955	0.000456209113202583	2917.81722720337	10.74532195	0.607173507524166	FALSE	FALSE
105336	Crassatellidae	Elsius	agulhasensis	(Jaeckel &Thiele 1931)	suspension	unattached	mobile	infaunal	40	40	8.94427190999916	0.000456209113202583	165825.606453135	11.69277368	0.516988249161617	FALSE	FALSE
105289	Crassatellidae	Eucrassatella	corbuloides	(Reeve 1842)	suspension	unattached	mobile	infaunal	NA	5	33.478201863302	0.000456209113202583	12434.2646453628	1.80444271	0.675727967501375	FALSE	FALSE
105290	Crassatellidae	Eucrassatella	cumingii	(A. Adams 1854)	suspension	unattached	mobile	infaunal	1	1	55.2268050859363	0.000456209113202583	3709655.90167412	16.78902109	0.400126572730416	FALSE	FALSE
105295	Crassatellidae	Eucrassatella	decipiens	(Reeve 1842)	suspension	unattached	mobile	infaunal	0	0	70.427267446636	0.000456209113202583	542347.299440377	14.50076913	0.463026026223787	FALSE	FALSE
105296	Crassatellidae	Eucrassatella	donacina	(Lamarck 1805)	suspension	unattached	mobile	infaunal	7	7	107.77754868246	0.000456209113202583	1167789.40526484	14.51879314	0.44766522741034	FALSE	FALSE
105293	Crassatellidae	Eucrassatella	kingicola	Lamarck 1805	suspension	unattached	mobile	infaunal	0	0	83.1384387633061	0.000456209113202583	1338084.12379831	13.45052638	0.456589284698829	FALSE	FALSE
105294	Crassatellidae	Eucrassatella	pulchra	(Reeve 1842)	suspension	unattached	mobile	infaunal	1	1	80.4922356504029	0.000456209113202583	459699.662906773	13.43347883	0.477900103289861	FALSE	FALSE
101230	Crassatellidae	Fluctiger	navigatus	(Hedley 1906)	suspension	unattached	mobile	infaunal	31	31	5.69209978830308	0.000456209113202583	113.155798125061	6.1525001	0.721370315406138	FALSE	FALSE
101181	Crassatellidae	Fluctiger	royanus	Iredale 1925	suspension	unattached	mobile	infaunal	NA	5	9.9498743710662	0.000456209113202583	6726.29298733447	11.10645222	0.586732970949179	FALSE	FALSE
105292	Crassatellidae	Hybolophus	fluctuata	(Carpenter 1856)	suspension	unattached	mobile	infaunal	10	10	48.8364617882991	0.000456209113202583	11501.448583972	8.77683884	0.601456661314828	FALSE	FALSE
105302	Crassatellidae	Hybolophus	gibbosa	(Sowerby 1832)	suspension	unattached	mobile	infaunal	5	5	79.1132100220943	0.000456209113202583	5006834.34246517	16.44182409	0.39797265874376	FALSE	FALSE
112578	Crassatellidae	Indocrassatella	abrupta	(Sowerby III, 1904)	suspension	unattached	mobile	infaunal	100	100	21.3541565040626	0.000456209113202583	5578.40161771247	6.80785456	0.637172969597146	FALSE	FALSE
105365	Crassatellidae	Indocrassatella	cherelae	Poutiers 1976	suspension	unattached	mobile	infaunal	67	67	12.0954536913669	0.000456209113202583	1861711.11757308	5.01225799	0.541811400593499	FALSE	FALSE
105247	Crassatellidae	Indocrassatella	indica	(E.A. Smith 1895)	suspension	unattached	mobile	infaunal	140	140	32.4037034920393	0.000456209113202583	1084195.79468103	16.11900418	0.431734180262281	FALSE	FALSE
112574	Crassatellidae	Indocrassatella	natalensis	(Barnard 1964)	suspension	unattached	mobile	infaunal	73	73	16.7332005306815	0.000456209113202583	8212.79795164334	7.06508935	0.626728097593375	FALSE	FALSE
105248	Crassatellidae	Indocrassatella	oblongata	(Yokoyama 1920)	suspension	unattached	mobile	infaunal	21	21	14.8243043681651	0.000456209113202583	1505776.8261057	30.163258782	0.272531515082765	FALSE	FALSE
112575	Crassatellidae	Indocrassatella	pilula	(Barnard 1964)	suspension	unattached	mobile	infaunal	25	25	14.9666295470958	0.000456209113202583	17074.3919692621	7.90937464	0.603076605890185	FALSE	FALSE
112576	Crassatellidae	Indocrassatella	quadrata	(Noda 1980)	suspension	unattached	mobile	infaunal	67	67	11.7260393995586	0.000456209113202583	55477.4094290566	9.61548883	0.561225493176756	FALSE	FALSE
105300	Crassatellidae	Kalolophus	antillarum	(Reeve 1842)	suspension	unattached	mobile	infaunal	3	3	58.3976883104117	0.000456209113202583	363124.277182993	5.98935403	0.563505538167618	FALSE	FALSE
105301	Crassatellidae	Kalolophus	digueti	(Lamy 1917)	suspension	unattached	mobile	infaunal	5	5	88.7411967464942	0.000456209113202583	4287043.97899928	16.44182409	0.401041492664708	FALSE	FALSE
105303	Crassatellidae	Kalolophus	speciosus	(A. Adams 1854)	suspension	unattached	mobile	infaunal	18	18	55.8569601750758	0.000456209113202583	5887867.65110599	19.73802633	0.35892699036075	FALSE	FALSE
105249	Crassatellidae	Nipponocrassatella	adamsi	(Kobelt 1886)	suspension	unattached	mobile	infaunal	50	50	22.3606797749979	0.000456209113202583	312961.245869113	20.444913754	0.40926483515153	FALSE	FALSE
105252	Crassatellidae	Nipponocrassatella	japonica	(Dunker 1882)	suspension	unattached	mobile	infaunal	0	0	36.8781778291715	0.000456209113202583	7749698.83069659	31.235597395	0.228477273450663	FALSE	FALSE
105254	Crassatellidae	Nipponocrassatella	nana	(Adams & Reeve 1850)	suspension	unattached	mobile	infaunal	5	5	39.0134592160193	0.000456209113202583	7749698.83069659	31.235597395	0.228477273450663	FALSE	FALSE
105389	Crassatellidae	Riosatella	brasiliensis	(Dall 1903)	suspension	unattached	mobile	infaunal	45	45	35.3270434653114	0.000456209113202583	7492419.36968818	13.6103454	0.420790192847246	FALSE	FALSE
112573	Crassatellidae	Riosatella	knockeri	(E.A. Smith 1881)	suspension	unattached	mobile	infaunal	39	39	5.37866154354408	0.000456209113202583	8756.11083264238	6.36506298	0.633073125541209	FALSE	FALSE
105390	Crassatellidae	Riosatella	riograndensis	Vokes 1973	suspension	unattached	mobile	infaunal	45	45	36.8781778291715	0.000456209113202583	1719900.83329388	18.31326844	0.398751566302759	FALSE	FALSE
105386	Crassatellidae	Riosatella	uruguayensis	(E.A. Smith 1880)	suspension	unattached	mobile	infaunal	45	45	39.496835316263	0.000456209113202583	170512.085635259	14.29860959	0.48810305752576	FALSE	FALSE
105361	Crassatellidae	Salaputium	discus	(Hedley 1907)	suspension	unattached	mobile	infaunal	146	146	6.48074069840786	0.000456209113202583	35406.83399096	12.06816675	0.54343599466177	FALSE	FALSE
105357	Crassatellidae	Salaputium	fulvidum	(Angas 1871)	suspension	unattached	mobile	infaunal	5	5	7.53657747256671	0.000456209113202583	97356.4907458496	14.506703897	0.496921471244316	FALSE	FALSE
105378	Crassatellidae	Salaputium	iredalei	Powell 1958	suspension	unattached	mobile	infaunal	24	24	5.47722557505166	0.000456209113202583	29415.6974194609	5.88143935	0.614371756495527	FALSE	FALSE
105257	Crassatellidae	Salaputium	janus	Hedley 1906	suspension	unattached	mobile	infaunal	31	31	4.26614580154031	0.000456209113202583	113.155798125061	6.1525001	0.721370315406138	FALSE	FALSE
105258	Crassatellidae	Salaputium	micrum	Verco 1895	suspension	unattached	mobile	infaunal	14	14	5.63914887194867	0.000456209113202583	1734852.12961994	13.45052638	0.451454669990738	FALSE	FALSE
105362	Crassatellidae	Salaputium	probleenmum	(Verco 1907)	suspension	unattached	mobile	infaunal	26	26	9.48683298050514	0.000456209113202583	2555068.92669265	12.34666685	0.455802209217341	FALSE	FALSE
105259	Crassatellidae	Salaputium	productum	(Verco 1895)	suspension	unattached	mobile	infaunal	29	29	9.04986187739901	0.000456209113202583	1276952.33949152	12.34666685	0.469516542072227	FALSE	FALSE
105260	Crassatellidae	Salaputium	rhomboides	(E.A. Smith 1885)	suspension	unattached	mobile	infaunal	11	11	7.15541752799933	0.000456209113202583	1522363.57186307	10.69703316	0.483977786849311	FALSE	FALSE
105360	Crassatellidae	Salaputium	scabrilirata	(Hedley 1902)	suspension	unattached	mobile	infaunal	30	30	5.67097875150313	0.000456209113202583	28986.4078820199	12.34249995	0.544409135179877	FALSE	FALSE
105359	Crassatellidae	Salaputium	securiforme	(Hedley 1902)	suspension	unattached	mobile	infaunal	115	115	5.70087712549569	0.000456209113202583	101.975293355957	5.98302616	0.725270106476286	FALSE	FALSE
112141	Crassatellidae	Salaputium	sublamellatum	(Kobelt 1885)	suspension	unattached	mobile	infaunal	NA	5	8.77496438739212	0.000456209113202583	1531539.46537501	20.445777931	0.377857553538261	FALSE	FALSE
105264	Crassatellidae	Scissulatina	contraria	(Gmelin 1791)	suspension	unattached	mobile	infaunal	10	10	29.3117723790289	0.000456209113202583	4171925.56368311	13.11503659	0.43775298853195	FALSE	FALSE
105266	Crassatellidae	Scissulatina	corrugata	(Adams & Reeve 1850)	suspension	unattached	mobile	infaunal	15	15	21.4767315949145	0.000456209113202583	1389401.00376193	9.14050635	0.502709476865301	FALSE	FALSE
105270	Crassatellidae	Scissulatina	ornata	(Gray in Griffith & Pidgeon 1833)	suspension	unattached	mobile	infaunal	2	2	28.4763059402023	0.000456209113202583	69945.5062197221	5.19727001	0.604684174282368	FALSE	FALSE
105358	Crassatellidae	Talabrica	angustior	(Verco 1907)	suspension	unattached	mobile	infaunal	73	73	16.9705627484771	0.000456209113202583	5213.97850015086	6.65846151	0.640133189866393	FALSE	FALSE
105242	Crassatellidae	Talabrica	aurora	(Adams & Angas 1863)	suspension	unattached	mobile	infaunal	30	30	14.1205523971267	0.000456209113202583	92816.2990650083	10.66329441	0.539656451093232	FALSE	FALSE
105243	Crassatellidae	Talabrica	bellula	(A. Adams 1854)	suspension	unattached	mobile	infaunal	5	5	16.431676725155	0.000456209113202583	1098146.77793213	14.513740292	0.448935957233702	FALSE	FALSE
105244	Crassatellidae	Talabrica	carnea	(Tate 1891)	suspension	unattached	mobile	infaunal	16	16	20.4450483002609	0.000456209113202583	6126.6294320139	11.15869415	0.588011280554025	FALSE	FALSE
105363	Crassatellidae	Talabrica	donharrisi	Healy & Lamprell 1992	suspension	unattached	mobile	infaunal	101	101	11.1310376874755	0.000456209113202583	11238.1782754606	9.58940731	0.593079187247239	FALSE	FALSE
105255	Crassatellidae	Talabrica	sagamiensis	(Kuroda & Habe in Kuroda 1971)	suspension	unattached	mobile	infaunal	50	50	11.4017542509914	0.000456209113202583	2060127.78006334	28.047999861	0.289333543225151	FALSE	FALSE
112378	Cucullaeidae	Cucullaea	granulosa	Jonas 1846	suspension	unattached	mobile	infaunal	10	10	81.0499845774199	0.000658865332420285	1837651.94664539	22.279687525	0.415316924142119	FALSE	FALSE
100823	Cucullaeidae	Cucullaea	labiata	(Solander 1786)	suspension	unattached	mobile	infaunal	0	0	108.277421469113	0.000658865332420285	51067583.2899838	20.60368675	0.367803456013635	TRUE	FALSE
112965	Cucullaeidae	Cucullaea	petita	Iredale 1939	suspension	unattached	mobile	infaunal	9	9	89.2748564826626	0.000658865332420285	48624319.1082382	15.60329433	0.423143795290778	FALSE	FALSE
112966	Cucullaeidae	Cucullaea	vaga	Iredale 1930	suspension	unattached	mobile	infaunal	45	45	100.497910426038	0.000658865332420285	17807.3811626691	10.6364804	0.633595713147514	FALSE	FALSE
103707	Cuspidariidae	Austroneaera	brevirostris	Powell 1937	non_suspension	unattached	mobile	infaunal	71	71	3.57211421989835	0.000429859047412357	66.4817377712555	5.01762231	0.7362942360258	FALSE	FALSE
104059	Cuspidariidae	Austroneaera	brooki	Marshall 2002	non_suspension	unattached	mobile	infaunal	82	82	5.62849891178811	0.000429859047412357	29415.6974194609	5.88143935	0.606439939516993	FALSE	FALSE
112127	Cuspidariidae	Austroneaera	coanscotti	Huber 2010	non_suspension	unattached	mobile	infaunal	155	155	4.12310562561766	0.000429859047412357	120533.95462109	13.458102017	0.49616897890436	FALSE	FALSE
103755	Cuspidariidae	Austroneaera	dorsirecta	(Verco 1908)	non_suspension	unattached	mobile	infaunal	73	73	4.06201920231798	0.000429859047412357	1017557.06149438	16.30119296	0.423075613717585	FALSE	FALSE
111778	Cuspidariidae	Austroneaera	eastera	Raines & Huber 2012	non_suspension	unattached	mobile	infaunal	50	50	3.30454232837166	0.000429859047412357	200.09877726059	5.24500001	0.712034773827495	FALSE	FALSE
103775	Cuspidariidae	Austroneaera	finlayi	Powell 1937	non_suspension	unattached	mobile	infaunal	110	110	2.95803989154981	0.000429859047412357	352572.880445854	12.106406823	0.489643978227561	FALSE	FALSE
103934	Cuspidariidae	Austroneaera	raoulensis	Powell 1958	non_suspension	unattached	mobile	infaunal	75	75	3.1224989991992	0.000429859047412357	29415.6974194609	5.88143935	0.606439939516993	FALSE	FALSE
104060	Cuspidariidae	Austroneaera	tangaroa	Marshall 2002	non_suspension	unattached	mobile	infaunal	143	143	2.17080630181507	0.000429859047412357	68.0220811429901	5.32377619	0.732512427821379	FALSE	FALSE
103637	Cuspidariidae	Cardiomya	alcocki	(E.A. Smith 1894)	non_suspension	unattached	mobile	infaunal	50	50	15.0598804776134	0.000429859047412357	15071651.8333793	17.37421493	0.358113002708359	FALSE	FALSE
103671	Cuspidariidae	Cardiomya	alternata	(d'Orbigny 1853)	non_suspension	unattached	mobile	infaunal	24	24	3.87298334620742	0.000429859047412357	2587094.62817449	8.09209972	0.493885452945272	FALSE	FALSE
103673	Cuspidariidae	Cardiomya	andamanica	Preston 1916	non_suspension	unattached	mobile	infaunal	3	3	3.87298334620742	0.000429859047412357	48178.6743695049	3.08660345	0.627073576183343	FALSE	FALSE
103678	Cuspidariidae	Cardiomya	angusticauda	Scarlato 1972	non_suspension	unattached	mobile	infaunal	135	135	18.9736659610103	0.000429859047412357	570387.750553032	23.804772774	0.352931883696616	FALSE	FALSE
103694	Cuspidariidae	Cardiomya	balboae	(Dall 1916)	non_suspension	unattached	mobile	infaunal	45	45	7.07106781186548	0.000429859047412357	44873.7136762073	9.22918347	0.561688342819747	FALSE	FALSE
103696	Cuspidariidae	Cardiomya	behringensis	(Leche 1883)	non_suspension	unattached	mobile	infaunal	18	18	24.7991935352745	0.000429859047412357	13164429.3681322	29.618196968	0.227655203224383	FALSE	FALSE
103717	Cuspidariidae	Cardiomya	casta	(Hinds 1843)	non_suspension	unattached	mobile	infaunal	13	13	11.1579568022107	0.000429859047412357	1001799.62752133	10.54035522	0.486023744657082	FALSE	FALSE
103727	Cuspidariidae	Cardiomya	cleryana	(d'Orbigny 1842)	non_suspension	unattached	mobile	infaunal	50	50	12.2474487139159	0.000429859047412357	17755127.7082109	23.134561579	0.292238883541701	FALSE	FALSE
103736	Cuspidariidae	Cardiomya	costata	Sowerby 1834	non_suspension	unattached	mobile	infaunal	4	4	8.19145896650896	0.000429859047412357	5690192.90960949	17.82958357	0.372421549198281	FALSE	FALSE
103737	Cuspidariidae	Cardiomya	costellata	(Deshayes 1833)	non_suspension	unattached	mobile	infaunal	4	4	9.09945053286186	0.000429859047412357	77544384.9984277	32.129606059	0.16528441597588	FALSE	FALSE
103750	Cuspidariidae	Cardiomya	didyma	Hinds 1843	non_suspension	unattached	mobile	infaunal	6	6	8.18535277187245	0.000429859047412357	3269717.52532236	16.44182409	0.398465951102565	FALSE	FALSE
103788	Cuspidariidae	Cardiomya	fujitai	Kuroda 1948	non_suspension	unattached	mobile	infaunal	100	100	6.56962708226274	0.000429859047412357	219072.674661725	18.648749756	0.427915727931454	FALSE	FALSE
103795	Cuspidariidae	Cardiomya	gilchristi	(Sowerby III, 1904)	non_suspension	unattached	mobile	infaunal	73	73	11.2249721603218	0.000429859047412357	8443.1303771955	6.08769562	0.628876914986803	FALSE	FALSE
103638	Cuspidariidae	Cardiomya	gouldiana	(Hinds 1843)	non_suspension	unattached	mobile	infaunal	13	13	11.7132403714771	0.000429859047412357	15396490.6139236	31.476604892	0.204351295284199	FALSE	FALSE
103836	Cuspidariidae	Cardiomya	kashimana	Okutani & Sakurai 1964	non_suspension	unattached	mobile	infaunal	100	100	9.35948716543807	0.000429859047412357	1177006.04651294	28.51484184	0.287394177925829	FALSE	FALSE
103847	Cuspidariidae	Cardiomya	lanieri	Strong & Hertlein 1937	non_suspension	unattached	mobile	infaunal	15	15	7.28010988928052	0.000429859047412357	5147929.58742771	17.94966261	0.373096105665544	FALSE	FALSE
113036	Cuspidariidae	Cardiomya	minerva	Carvalho de Lima et al. 2020	non_suspension	unattached	mobile	infaunal	10	10	3.70944739819828	0.000429859047412357	10.9253612159805	3.22060011	0.791540028495132	FALSE	FALSE
103884	Cuspidariidae	Cardiomya	obliqua	De Boer 1985	non_suspension	unattached	mobile	infaunal	60	60	5.48634668973808	0.000429859047412357	153774.124939084	7.81739949	0.552686571794987	FALSE	FALSE
103888	Cuspidariidae	Cardiomya	ochotensis	Scarlato 1972	non_suspension	unattached	mobile	infaunal	117	117	11.8321595661992	0.000429859047412357	60634.6671979043	19.123878522	0.448148120928108	FALSE	FALSE
103894	Cuspidariidae	Cardiomya	orientalis	Thiele & Jaeckel 1931	non_suspension	unattached	mobile	infaunal	50	50	3.48568501158668	0.000429859047412357	122.466699976021	3.45241074	0.741233997858681	FALSE	FALSE
103897	Cuspidariidae	Cardiomya	ornatissima	(d'Orbigny 1853)	non_suspension	unattached	mobile	infaunal	14	14	7.99374755668454	0.000429859047412357	20548679.9136287	19.91667863	0.324338799550384	FALSE	FALSE
103912	Cuspidariidae	Cardiomya	pectinata	(Carpenter 1864)	non_suspension	unattached	mobile	infaunal	5	5	29.6647939483827	0.000429859047412357	27670446.2180007	32.698540155	0.179473579965304	FALSE	FALSE
103919	Cuspidariidae	Cardiomya	perrostrata	(Dall 1881)	non_suspension	unattached	mobile	infaunal	35	35	7.74596669241483	0.000429859047412357	22018331.716871	27.021894828	0.24571550534577	FALSE	FALSE
103924	Cuspidariidae	Cardiomya	planetica	(Dall 1908)	non_suspension	unattached	mobile	infaunal	25	25	23.3023603954621	0.000429859047412357	22073509.0135628	31.961025847	0.191961168307164	FALSE	FALSE
103937	Cuspidariidae	Cardiomya	reticulata	(Kuroda 1948)	non_suspension	unattached	mobile	infaunal	100	100	15.4919333848297	0.000429859047412357	2060127.78006334	28.047999861	0.281401726246618	FALSE	FALSE
103964	Cuspidariidae	Cardiomya	singaporensis	(Hinds 1843)	non_suspension	unattached	mobile	infaunal	10	10	7.28697468089467	0.000429859047412357	19481413.677276	19.23757573	0.332777504152064	FALSE	FALSE
103966	Cuspidariidae	Cardiomya	sinica	Xu 1980	non_suspension	unattached	mobile	infaunal	104	104	12.2392810246354	0.000429859047412357	23647.4108821348	14.10325235	0.521357234267229	FALSE	FALSE
103975	Cuspidariidae	Cardiomya	striata	(Jeffreys 1876)	non_suspension	unattached	mobile	infaunal	40	40	15.2872495891184	0.000429859047412357	42144846.4514617	32.129606059	0.177340522307665	FALSE	FALSE
103986	Cuspidariidae	Cardiomya	surinamensis	Altena 1971	non_suspension	unattached	mobile	infaunal	6	6	9.48683298050514	0.000429859047412357	6207.59611661111	2.77553707	0.670972784499905	FALSE	FALSE
104002	Cuspidariidae	Cardiomya	tosaensis	(Kuroda 1948)	non_suspension	unattached	mobile	infaunal	28	28	12.2474487139159	0.000429859047412357	3051452.66947984	30.550758502	0.246420720739577	FALSE	FALSE
103674	Cuspidariidae	Cuspidaria	angasi	(E.A. Smith 1885)	non_suspension	unattached	mobile	infaunal	84	84	6.89202437604511	0.000429859047412357	90.4551828931885	8.549830498	0.691798815015247	FALSE	FALSE
103681	Cuspidariidae	Cuspidaria	arctica	(Sars 1859)	non_suspension	unattached	mobile	infaunal	35	35	24.4948974278318	0.000429859047412357	17107932.832399	21.38640015	0.311981434654018	FALSE	FALSE
103683	Cuspidariidae	Cuspidaria	ascoldica	Scarlato 1972	non_suspension	unattached	mobile	infaunal	100	100	3.87298334620742	0.000429859047412357	688021.824681632	27.690833102	0.306969984939104	FALSE	FALSE
103715	Cuspidariidae	Cuspidaria	capensis	(E.A. Smith 1885)	non_suspension	unattached	mobile	infaunal	91	91	14.4913767461894	0.000429859047412357	18593.0207002443	8.42657613	0.587836327783605	FALSE	FALSE
103723	Cuspidariidae	Cuspidaria	chinensis	(Gray in Griffith & Pidgeon 1834)	non_suspension	unattached	mobile	infaunal	20	20	41.7970094624005	0.000429859047412357	6803910.64417774	22.218446862	0.321165528565752	FALSE	FALSE
103730	Cuspidariidae	Cuspidaria	concentrica	Thiele 1912	non_suspension	unattached	mobile	infaunal	94	94	4.28485705712571	0.000429859047412357	3105651.66877887	5.093971292	0.522872903528917	FALSE	FALSE
103623	Cuspidariidae	Cuspidaria	convexa	Pelseneer 1911	non_suspension	unattached	mobile	infaunal	100	100	12.9614813968157	0.000429859047412357	2124897.01569725	14.99305587	0.422740499931191	FALSE	FALSE
103624	Cuspidariidae	Cuspidaria	corrugata	Prashad 1932	non_suspension	unattached	mobile	infaunal	38	38	20.6804255275369	0.000429859047412357	5544403.61313371	17.0319202	0.381608013578269	FALSE	FALSE
103744	Cuspidariidae	Cuspidaria	cuspidata	(Olivi 1792)	non_suspension	unattached	mobile	infaunal	18	18	20	0.000429859047412357	35247608.6536009	30.547952356	0.198072034861946	FALSE	FALSE
103759	Cuspidariidae	Cuspidaria	elegans	(Hinds 1843)	non_suspension	unattached	mobile	infaunal	13	13	12.0208152801713	0.000429859047412357	34228892.0308112	27.673133382	0.229910801128532	FALSE	FALSE
103764	Cuspidariidae	Cuspidaria	erma	Cotton 1931	non_suspension	unattached	mobile	infaunal	148	148	18.7082869338697	0.000429859047412357	1276952.33949152	12.34666685	0.461584725093693	FALSE	FALSE
103765	Cuspidariidae	Cuspidaria	exarata	Verco 1908	non_suspension	unattached	mobile	infaunal	73	73	21.2471174515509	0.000429859047412357	4131193.91611515	18.781000173	0.368407218539151	FALSE	FALSE
103770	Cuspidariidae	Cuspidaria	fairchildi	Suter 1908	non_suspension	unattached	mobile	infaunal	137	137	39.1663120551323	0.000429859047412357	1444568.82423492	14.513740292	0.435582753175313	FALSE	FALSE
103625	Cuspidariidae	Cuspidaria	gigantea	Prashad 1932	non_suspension	unattached	mobile	infaunal	91	91	45	0.000429859047412357	10761772.0538031	29.718333401	0.23055092465056	FALSE	FALSE
103797	Cuspidariidae	Cuspidaria	glacialis	(Sars 1878)	non_suspension	unattached	mobile	infaunal	20	20	32.2490309931942	0.000429859047412357	50958944.3055368	25.87012993	0.241646960258878	FALSE	FALSE
103626	Cuspidariidae	Cuspidaria	hindsiana	(A. Adams 1864)	non_suspension	unattached	mobile	infaunal	50	50	35.0868921393731	0.000429859047412357	10614399.0233063	24.670747194	0.285707683688869	FALSE	FALSE
111899	Cuspidariidae	Cuspidaria	hirasei	Kuroda 1948	non_suspension	unattached	mobile	infaunal	100	100	25.316002844051	0.000429859047412357	8029454.50191271	28.698333221	0.247432803796628	FALSE	FALSE
103825	Cuspidariidae	Cuspidaria	infelix	Thiele 1912	non_suspension	unattached	mobile	infaunal	91	91	18.3303027798234	0.000429859047412357	23879859.5369868	5.093971292	0.482540522264792	FALSE	FALSE
103627	Cuspidariidae	Cuspidaria	japonica	Kuroda 1948	non_suspension	unattached	mobile	infaunal	80	80	26.6653332999983	0.000429859047412357	3217470.4080633	22.642346715	0.331364061870324	FALSE	FALSE
103837	Cuspidariidae	Cuspidaria	kerguelensis	(E. A. Smith 1885)	non_suspension	unattached	mobile	infaunal	60	60	11.2249721603218	0.000429859047412357	11279508.7380711	13.37425005	0.407336630982507	FALSE	FALSE
103839	Cuspidariidae	Cuspidaria	kurodai	Okutani 1975	non_suspension	unattached	mobile	infaunal	158	158	15.4272486205415	0.000429859047412357	505591.421881122	19.842310606	0.398401409565479	FALSE	FALSE
103845	Cuspidariidae	Cuspidaria	lamellosa	(Sars 1878)	non_suspension	unattached	mobile	infaunal	91	91	5.35723809439155	0.000429859047412357	1938720.05995866	19.899258706	0.371206745076062	FALSE	FALSE
103848	Cuspidariidae	Cuspidaria	latesulcata	(Tenison-Woods 1878)	non_suspension	unattached	mobile	infaunal	30	30	25.8661941537598	0.000429859047412357	143536.83267368	13.68981416	0.490196008342358	FALSE	FALSE
103629	Cuspidariidae	Cuspidaria	lubangensis	Poutiers 1981	non_suspension	unattached	mobile	infaunal	60	60	17.0235131509333	0.000429859047412357	5501.33610981318	4.23072195	0.657538253435281	FALSE	FALSE
104052	Cuspidariidae	Cuspidaria	luymesi	Knudsen 2005	non_suspension	unattached	mobile	infaunal	44	44	12.4189371525908	0.000429859047412357	4611194.27050091	16.33158298	0.392867151102998	FALSE	FALSE
103630	Cuspidariidae	Cuspidaria	macrorhynchus	E.A. Smith 1895	non_suspension	unattached	mobile	infaunal	80	80	24.738633753706	0.000429859047412357	10704060.4533467	28.179000017	0.247394938296712	FALSE	FALSE
103863	Cuspidariidae	Cuspidaria	media	Verrill & Bush 1898	non_suspension	unattached	mobile	infaunal	115	115	10.1980390271856	0.000429859047412357	1995658.44419888	29.097305709	0.270620916652426	FALSE	FALSE
103867	Cuspidariidae	Cuspidaria	microrhina	Dall 1886	non_suspension	unattached	mobile	infaunal	183	183	34.2052627529741	0.000429859047412357	351688.619737149	15.73073224	0.450285109145721	FALSE	FALSE
105224	Cuspidariidae	Cuspidaria	minima	(Egorova 1993)	non_suspension	unattached	mobile	infaunal	100	100	3.16227766016838	0.000429859047412357	3049904.43547573	4.639406074	0.528173692841138	FALSE	FALSE
103874	Cuspidariidae	Cuspidaria	nasuta	(A. Adams 1864)	non_suspension	unattached	mobile	infaunal	100	100	17.5527775579821	0.000429859047412357	505591.421881122	19.842310606	0.398401409565479	FALSE	FALSE
103632	Cuspidariidae	Cuspidaria	nobilis	(A. Adams 1864)	non_suspension	unattached	mobile	infaunal	50	50	39.9035086176642	0.000429859047412357	886163.664503705	21.157833461	0.373001438368033	FALSE	FALSE
103883	Cuspidariidae	Cuspidaria	obesa	(Loven 1846)	non_suspension	unattached	mobile	infaunal	73	73	11.2249721603218	0.000429859047412357	51641068.2971228	32.45924253	0.16973838511971	FALSE	FALSE
103887	Cuspidariidae	Cuspidaria	occidua	Cotton 1931	non_suspension	unattached	mobile	infaunal	132	132	4.38178046004133	0.000429859047412357	104.566908110153	7.17500019	0.703881326455613	FALSE	FALSE
103892	Cuspidariidae	Cuspidaria	optima	Sowerby III, 1904	non_suspension	unattached	mobile	infaunal	45	45	25.4558441227157	0.000429859047412357	162291.195142477	11.30984115	0.513646177438936	FALSE	FALSE
103903	Cuspidariidae	Cuspidaria	panamensis	Dall 1908	non_suspension	unattached	mobile	infaunal	100	100	32.0795885260394	0.000429859047412357	122.089921436462	3.13500023	0.744746235905047	FALSE	FALSE
103906	Cuspidariidae	Cuspidaria	parapodema	Bernard 1969	non_suspension	unattached	mobile	infaunal	39	39	12.7082650271388	0.000429859047412357	1218739.4845938	20.67833351	0.371914255548653	FALSE	FALSE
103910	Cuspidariidae	Cuspidaria	patagonica	(E. A. Smith 1885)	non_suspension	unattached	mobile	infaunal	30	30	20.1494416796099	0.000429859047412357	499500.650377482	24.914473698	0.343489700609285	FALSE	FALSE
103913	Cuspidariidae	Cuspidaria	pellucida	(Stimpson 1853)	non_suspension	unattached	mobile	infaunal	73	73	3.67423461417477	0.000429859047412357	52097.5548496068	20.208937215	0.439350376903446	FALSE	FALSE
103925	Cuspidariidae	Cuspidaria	platensis	(E. A. Smith 1885)	non_suspension	unattached	mobile	infaunal	100	100	9.53939201416946	0.000429859047412357	469913.31774746	16.71254047	0.433879434709147	FALSE	FALSE
103633	Cuspidariidae	Cuspidaria	prolatissima	Poutiers 1981	non_suspension	unattached	mobile	infaunal	50	50	18.6306199574786	0.000429859047412357	1499603.3277534	15.30833335	0.426203580599378	FALSE	FALSE
103939	Cuspidariidae	Cuspidaria	rosea	(Hinds 1843)	non_suspension	unattached	mobile	infaunal	9	9	5.08920425999979	0.000429859047412357	565158.713961829	5.01225799	0.557451382562784	FALSE	FALSE
103940	Cuspidariidae	Cuspidaria	rostrata	(Spengler 1793)	non_suspension	unattached	mobile	infaunal	18	18	25.0998007960223	0.000429859047412357	52065142.9244484	31.167840812	0.183618525892737	FALSE	FALSE
112007	Cuspidariidae	Cuspidaria	sadoensis	Okutani & Ito 1983	non_suspension	unattached	mobile	infaunal	150	150	3.04138126514911	0.000429859047412357	20199.5249529312	17.779359526	0.484501725853753	FALSE	FALSE
103982	Cuspidariidae	Cuspidaria	subtorta	(Sars 1878)	non_suspension	unattached	mobile	infaunal	1	1	8.06225774829855	0.000429859047412357	23028285.1880341	21.36666616	0.306319968576752	FALSE	FALSE
103983	Cuspidariidae	Cuspidaria	suganumai	Nomura 1940	non_suspension	unattached	mobile	infaunal	106	106	16.1245154965971	0.000429859047412357	1057381.12482272	25.731450295	0.319778142214984	FALSE	FALSE
103989	Cuspidariidae	Cuspidaria	tenella	E.A. Smith 1907	non_suspension	unattached	mobile	infaunal	183	183	34.4760786633283	0.000429859047412357	11191838.9955929	13.07081967	0.410790215047949	FALSE	FALSE
103993	Cuspidariidae	Cuspidaria	teramachii	Kuroda 1948	non_suspension	unattached	mobile	infaunal	100	100	28.1307660755977	0.000429859047412357	43915.3455784294	18.986936917	0.45601583282603	FALSE	FALSE
104012	Cuspidariidae	Cuspidaria	truncata	Hedley 1905	non_suspension	unattached	mobile	infaunal	131	131	2.92831009286926	0.000429859047412357	108.424067340485	5.33028211	0.723223350910522	FALSE	FALSE
104027	Cuspidariidae	Cuspidaria	willetti	Fleming 1948	non_suspension	unattached	mobile	infaunal	25	25	14.9331845230681	0.000429859047412357	1098146.77793213	14.513740292	0.441004140255169	FALSE	FALSE
103684	Cuspidariidae	Halonympha	asiatica	Hayami & Kase 1993	non_suspension	unattached	mobile	infaunal	7	7	4.44690903887183	0.000429859047412357	110.216156630524	8.05710744	0.69324951243339	FALSE	FALSE
111801	Cuspidariidae	Krylovina	lynnae	Valentich-Scott & Coan 2012	non_suspension	unattached	mobile	infaunal	78	78	6.81175454637056	0.000429859047412357	25766.7005358124	4.88384994	0.619905859346823	FALSE	FALSE
103783	Cuspidariidae	Kurodamya	fortisculpta	(Kuroda 1948)	non_suspension	unattached	mobile	infaunal	100	100	15.0149925074906	0.000429859047412357	1194955.6535293	20.604193557	0.37311008362574	FALSE	FALSE
103660	Cuspidariidae	Leiomya	adunca	(Gould 1861)	non_suspension	unattached	mobile	infaunal	15	15	5.3665631459995	0.000429859047412357	1251983.04973016	29.498422962	0.275478313980912	FALSE	FALSE
103921	Cuspidariidae	Luzonia	philippinensis	(Hinds 1843)	non_suspension	unattached	mobile	infaunal	36	36	3.20780298646909	0.000429859047412357	10830.7275638125	3.68702379	0.650056183934921	FALSE	FALSE
104025	Cuspidariidae	Luzonia	walleri	Bernard 1989	non_suspension	unattached	mobile	infaunal	100	100	12.6964561984831	0.000429859047412357	799175.844363785	30.153333588	0.277233227441799	FALSE	FALSE
103844	Cuspidariidae	Myonera	lamellifera	Dall 1881	non_suspension	unattached	mobile	infaunal	60	60	10	0.000429859047412357	3157806.46401137	15.22428454	0.412393272139864	FALSE	FALSE
111779	Cuspidariidae	Myonera	n.sp.	Raines and Huber 2012	non_suspension	unattached	mobile	infaunal	50	50	5.47722557505166	0.000429859047412357	200.09877726059	5.24500001	0.712034773827495	FALSE	FALSE
104010	Cuspidariidae	Nordoneaera	trosaetes	Dall 1925	non_suspension	unattached	mobile	infaunal	50	50	24	0.000429859047412357	616417.560246381	27.17940453	0.314703850436609	FALSE	FALSE
103704	Cuspidariidae	Plectodon	brazieri	(E. A. Smith 1885)	non_suspension	unattached	mobile	infaunal	4	4	4.7116875957559	0.000429859047412357	872189.644777217	18.105999963	0.406499341728091	FALSE	FALSE
103706	Cuspidariidae	Plectodon	braziliensis	(E.A. Smith 1915)	non_suspension	unattached	mobile	infaunal	72	72	26.4007575648882	0.000429859047412357	1184468.32742389	17.07409783	0.411668310525959	FALSE	FALSE
103805	Cuspidariidae	Plectodon	granulatus	(Dall 1881)	non_suspension	unattached	mobile	infaunal	33	33	12.9383151917087	0.000429859047412357	7061349.57962472	19.08009618	0.354555554040075	FALSE	FALSE
104056	Cuspidariidae	Plectodon	lepidus	Marshall 2002	non_suspension	unattached	mobile	infaunal	46	46	4.87749935930288	0.000429859047412357	352572.880445854	12.106406823	0.489643978227561	FALSE	FALSE
103852	Cuspidariidae	Plectodon	ligula	(Yokoyama 1922)	non_suspension	unattached	mobile	infaunal	10	10	14.8357675905226	0.000429859047412357	7369736.80785915	26.955015094	0.268083689857071	FALSE	FALSE
104057	Cuspidariidae	Plectodon	pruinosus	Marshall 2002	non_suspension	unattached	mobile	infaunal	98	98	4.80884601541784	0.000429859047412357	879.948464248169	5.50645447	0.679907639335356	FALSE	FALSE
104058	Cuspidariidae	Plectodon	regalis	Marshall 2002	non_suspension	unattached	mobile	infaunal	88	88	4.68614980554399	0.000429859047412357	803.349051260605	5.50645447	0.681708409776672	FALSE	FALSE
103951	Cuspidariidae	Plectodon	scaber	Carpenter 1866	non_suspension	unattached	mobile	infaunal	20	20	19.9223492590608	0.000429859047412357	5864861.90531462	19.40221466	0.354723976825758	FALSE	FALSE
104055	Cuspidariidae	Pseudogrippina	wanganellica	Marshall 2002	non_suspension	unattached	mobile	infaunal	113	113	2.48193472919817	0.000429859047412357	68.0220811429901	5.32377619	0.732512427821379	FALSE	FALSE
103868	Cuspidariidae	Pseudoneaera	minor	Thiele & Jaeckel 1931	non_suspension	unattached	mobile	infaunal	50	50	3.46410161513775	0.000429859047412357	9947168.75915639	15.75297852	0.383957318576308	FALSE	FALSE
103955	Cuspidariidae	Pseudoneaera	semipellucida	(Kuroda 1948)	non_suspension	unattached	mobile	infaunal	39	39	7.93725393319377	0.000429859047412357	8453339.72041118	31.476604892	0.216206510682245	FALSE	FALSE
104008	Cuspidariidae	Pseudoneaera	trigonalis	(Tate 1897)	non_suspension	unattached	mobile	infaunal	24	24	4.69041575982343	0.000429859047412357	1276952.33949152	12.34666685	0.461584725093693	FALSE	FALSE
104026	Cuspidariidae	Pseudoneaera	wellmani	(Fleming 1948)	non_suspension	unattached	mobile	infaunal	7	7	6	0.000429859047412357	1098146.77793213	14.513740292	0.441004140255169	FALSE	FALSE
103641	Cuspidariidae	Rengea	caduca	(E.A. Smith 1894)	non_suspension	unattached	mobile	infaunal	50	50	23.3238075793812	0.000429859047412357	19622760.1075978	24.226579028	0.278387435272285	FALSE	FALSE
103670	Cuspidariidae	Rhinoclama	alta	(Verco 1908)	non_suspension	unattached	mobile	infaunal	73	73	5.21536192416212	0.000429859047412357	424244.794124994	13.484286633	0.471002838699819	FALSE	FALSE
103690	Cuspidariidae	Rhinoclama	aupouria	(Dell 1950)	non_suspension	unattached	mobile	infaunal	137	137	14.0313933734323	0.000429859047412357	417755.695687685	12.106406823	0.486289765471133	FALSE	FALSE
103756	Cuspidariidae	Rhinoclama	dubia	(Pelseneer 1911)	non_suspension	unattached	mobile	infaunal	85	85	6.72606868832009	0.000429859047412357	3659439.02400955	17.0319202	0.389823117101926	FALSE	FALSE
103942	Cuspidariidae	Rhinoclama	rugata	(A. Adams 1846)	non_suspension	unattached	mobile	infaunal	46	46	6.67233092704491	0.000429859047412357	145146.944534116	19.3570559	0.428353601032072	FALSE	FALSE
103963	Cuspidariidae	Rhinoclama	simulans	(Tate 1897)	non_suspension	unattached	mobile	infaunal	75	75	5.09901951359278	0.000429859047412357	8287.4749966223	8.58499995	0.602090801184293	FALSE	FALSE
103988	Cuspidariidae	Rhinoclama	tasmanica	(Tenison-Woods 1876)	non_suspension	unattached	mobile	infaunal	11	11	3.93700393700591	0.000429859047412357	14012.5208702217	10.106963837	0.575157284429797	FALSE	FALSE
104003	Cuspidariidae	Rhinoclama	trailli	(Hutton 1873)	non_suspension	unattached	mobile	infaunal	9	9	12	0.000429859047412357	1106434.28788455	14.513740292	0.440855480371777	FALSE	FALSE
112418	Cuspidariidae	Rhinoclama	tsugaruensis	Yamazaki 2008	non_suspension	unattached	mobile	infaunal	25	25	4.49363994997374	0.000429859047412357	4028.48923868344	19.453407505	0.49817795524192	FALSE	FALSE
103840	Cuspidariidae	Soyomya	kurohijii	(Okutani 1972)	non_suspension	unattached	mobile	infaunal	50	50	25.868900247208	0.000429859047412357	1995402.13003342	20.311750146	0.366151786544198	FALSE	FALSE
103649	Cuspidariidae	Tropidomya	abbreviata	(Forbes 1843)	non_suspension	unattached	mobile	infaunal	55	55	8.36660026534076	0.000429859047412357	32644236.1159316	30.547952356	0.199589174170071	FALSE	FALSE
112814	Cyamiidae	Cyamiocardium	chuanisinense	Urcola & Zelaya 2018	suspension	unattached	mobile	infaunal	10	10	3.84967531098403	0	2318.60819528883	4.91197177	0.537819922541339	FALSE	FALSE
112813	Cyamiidae	Cyamiocardium	crassilabrum	Dell 1964	suspension	unattached	mobile	infaunal	161	161	6.3	0	42643.7538099545	7.666174009	0.450296443913146	FALSE	FALSE
112810	Cyamiidae	Cyamiocardium	dahli	Soot-Ryen 1957	suspension	unattached	mobile	infaunal	5	5	4.7	0	425538.149523383	16.450000078	0.309300573516797	FALSE	FALSE
112811	Cyamiidae	Cyamiocardium	denticulatum	(E. A. Smith 1907)	suspension	unattached	mobile	infaunal	5	5	5.19903837262238	0	28251227.60416	7.751729306	0.320923144637963	FALSE	FALSE
112817	Cyamiidae	Cyamiocardium	domaneschii	Passos & Machado 2014	suspension	unattached	mobile	infaunal	26	26	2.53495562091331	0	4027.00197632532	4.91336775	0.52688917985309	FALSE	FALSE
112815	Cyamiidae	Cyamiocardium	namuncurense	Urcola & Zelaya 2018	suspension	unattached	mobile	infaunal	122	122	4.94772675074119	0	42643.7538099545	7.666174009	0.450296443913146	FALSE	FALSE
112812	Cyamiidae	Cyamiocardium	rotundatum	(Thiele 1912)	suspension	unattached	mobile	infaunal	38	38	5.74978260458602	0	1903734.9790146	3.107540048	0.424754002326731	FALSE	FALSE
112816	Cyamiidae	Cyamiocardium	yeskumaala	Urcola & Zelaya 2018	suspension	unattached	mobile	infaunal	188	188	4.58982570475176	0	8450.8052564047	7.98799022	0.478801532717585	FALSE	FALSE
112790	Cyamiidae	Cyamiomactra	balaustina	(Gould 1861)	suspension	unattached	mobile	infaunal	1	1	2.39165214862028	0	102104.643116925	12.74704478	0.377786610040861	FALSE	FALSE
112791	Cyamiidae	Cyamiomactra	carina	Laseron 1953	suspension	unattached	mobile	infaunal	NA	NA	2.62678510731274	0	492.590365285797	6.48228326	0.551374026688543	FALSE	FALSE
112792	Cyamiidae	Cyamiomactra	chilensis	Ramorino 1968	suspension	unattached	mobile	infaunal	20	20	2.4454038521275	0	77.7544359225159	4.64485705	0.607855622294663	FALSE	FALSE
112793	Cyamiidae	Cyamiomactra	distorta	Laseron 1953	suspension	unattached	mobile	infaunal	NA	NA	2.17944947177034	0	104.068040578644	5.957547	0.587818797150723	FALSE	FALSE
112794	Cyamiidae	Cyamiomactra	laminifera	(Lamy 1906)	suspension	unattached	mobile	infaunal	0	0	17.5982953719956	0	9042054.50043081	13.37425005	0.282313509628282	FALSE	FALSE
112795	Cyamiidae	Cyamiomactra	problematica	Bernard 1897	suspension	unattached	mobile	infaunal	5	5	3.67423461417477	0	1767145.46609493	15.18046213	0.294953133090591	FALSE	FALSE
112796	Cyamiidae	Cyamiomactra	symmetrica	Laseron 1953	suspension	unattached	mobile	infaunal	55	55	2.09045449603669	0	102.723370340393	6.41223532	0.58313196459428	FALSE	FALSE
112785	Cyamiidae	Cyamium	antarcticum	Philippi 1845	suspension	unattached	mobile	infaunal	10	10	9.29300812439115	0	98110.6883976606	8.331985964	0.426582008385527	FALSE	FALSE
112786	Cyamiidae	Cyamium	communis	(Hedley 1906)	suspension	unattached	mobile	infaunal	NA	5	1.54919333848297	0	537581.188347672	16.169750013	0.307726473153005	FALSE	FALSE
112787	Cyamiidae	Cyamium	falklandicum	Melvill & Standen 1898	suspension	unattached	mobile	infaunal	1	1	9.16515138991168	0	42643.7538099545	7.666174009	0.450296443913146	FALSE	FALSE
112788	Cyamiidae	Cyamium	fragillimum	(Thiele 1912)	suspension	unattached	mobile	infaunal	NA	NA	3.51425667816112	0	17403.0253823412	5.054360886	0.49641650499437	FALSE	FALSE
112789	Cyamiidae	Cyamium	willii	Pfeffer in Martens & Pfeffer 1886	suspension	unattached	mobile	infaunal	1	1	3.60555127546399	0	15596.1319745622	3.8502353	0.511676866194192	FALSE	FALSE
101524	Cyamiidae	Jukesena	foveolata	(Cooper & Preston 1910)	suspension	attached	mobile	infaunal	0	0	4.52990066116245	0	42643.7538099545	7.666174009	0.450296443913146	FALSE	FALSE
112818	Cyamiidae	Legrandina	aucklandica	Powell 1933	suspension	attached	mobile	epifaunal	1	1	1.81659021245849	0	128326.213738664	4.29887698	0.4651268399117	FALSE	FALSE
112819	Cyamiidae	Legrandina	bernardi	(Tate & May 1901)	suspension	attached	mobile	epifaunal	NA	NA	1.87616630392937	0	79257.9883718366	10.744125717	0.40457323087044	FALSE	FALSE
112821	Cyamiidae	Legrandina	harrisonae	(Powell 1935)	suspension	attached	mobile	epifaunal	NA	NA	1.5467708298258	0	84.6301854346008	3.01839692	0.623865236709708	FALSE	FALSE
112829	Cyamiidae	Legrandina	turneri	(Powell 1939)	suspension	attached	mobile	epifaunal	0	0	2.56904651573303	0	89028.7155832474	8.490787911	0.426775958729204	FALSE	FALSE
112820	Cyamiidae	Perrierina	georgiana	Fleming 1948	suspension	unattached	mobile	infaunal	35	35	1.3490737563232	0	53071.4038284307	8.979416063	0.431691713855311	FALSE	FALSE
112823	Cyamiidae	Perrierina	matai	Fleming 1948	suspension	unattached	mobile	infaunal	62	62	1.39642400437689	0	131.628016337006	6.537820385	0.576864012681999	FALSE	FALSE
112824	Cyamiidae	Perrierina	mestayerae	Powell 1933	suspension	unattached	mobile	infaunal	91	91	1.68819430161341	0	72.2871604407043	3.136310177	0.625700166855219	FALSE	FALSE
112825	Cyamiidae	Perrierina	perstriata	Fleming 1948	suspension	unattached	mobile	infaunal	27	27	2.33666428910958	0	8.67137032554627	4.72180346	0.650390722407308	FALSE	FALSE
112826	Cyamiidae	Perrierina	subquadrangula	Dell 1952	suspension	unattached	mobile	infaunal	95	95	1.58745078663875	0	1046.03338134064	5.26866667	0.549679691355846	FALSE	FALSE
112827	Cyamiidae	Perrierina	substriata	Powell 1935	suspension	unattached	mobile	infaunal	NA	NA	2.35902522241709	0	66.4817377712555	5.01762231	0.606899367800982	FALSE	FALSE
112828	Cyamiidae	Perrierina	taxodonta	Bernard 1897	suspension	unattached	mobile	infaunal	64	64	2.95803989154981	0	4770.26733742822	5.861110305	0.513234966803432	FALSE	FALSE
112832	Cyamiidae	Pseudokellya	cardiformis	(E. A. Smith 1885)	suspension	attached	mobile	epifaunal	0	0	7.4	0	25854512.4932573	13.37425005	0.261540442256618	FALSE	FALSE
112833	Cyamiidae	Pseudokellya	franki	Zelaya & Ituarte 2009	suspension	attached	mobile	epifaunal	10	10	4.04722126896961	0	4982.53923705944	2.701473681	0.54672992363761	FALSE	FALSE
112834	Cyamiidae	Pseudokellya	gradata	Thiele 1912	suspension	attached	mobile	epifaunal	73	73	5.29622507074614	0	4783.90480203827	2.621821973	0.548400403082053	FALSE	FALSE
112835	Cyamiidae	Ptychocardia	georgiana	(Dell 1964)	suspension	unattached	mobile	infaunal	120	120	5.84807660688538	0	15596.1319745622	3.8502353	0.511676866194192	FALSE	FALSE
112836	Cyamiidae	Ptychocardia	vanhoeffeni	Thiele 1912	suspension	unattached	mobile	infaunal	100	100	8.15475321515004	0	40.0455293158264	0.439363056	0.66670326902787	FALSE	FALSE
112830	Cyamiidae	Reloncavia	chilenica	(Soot-Ryen 1957)	suspension	unattached	mobile	infaunal	0	0	5.0950956811428	0	1256.7834233114	9.598333295	0.498972488044352	FALSE	FALSE
112831	Cyamiidae	Reloncavia	mactroides	Tate & May 1900	suspension	unattached	mobile	infaunal	11	11	1.98997487421324	0	3623587.37818444	19.866999853	0.22979613265028	FALSE	FALSE
106253	Dimyidae	Basiliomya	goreaui	Bayer 1971	suspension	attached	immobile	epifaunal	23	23	6.47224845011376	0	969740.37810365	7.44695947	0.390907521191998	FALSE	FALSE
106251	Dimyidae	Dimya	argentea	Dall 1886	suspension	attached	immobile	epifaunal	54	54	15.7480157480236	0	10146967.7708262	19.91667863	0.208895907797429	FALSE	FALSE
100354	Dimyidae	Dimya	californiana	Berry 1936	suspension	attached	immobile	epifaunal	35	35	15.4822478988033	0	300119.632708091	18.29056428	0.296191559884766	FALSE	FALSE
105516	Dimyidae	Dimya	corrugata	Hedley 1902	suspension	attached	immobile	epifaunal	91	91	10.9544511501033	0	182030.909710758	13.24181828	0.360974681957369	FALSE	FALSE
100345	Dimyidae	Dimya	filipina	Bartsch 1913	suspension	attached	immobile	epifaunal	20	20	18.7616630392937	0	3058133.85236518	21.063507986	0.220140705375451	FALSE	FALSE
111910	Dimyidae	Dimya	fimbricostata	Vokes 1979	suspension	attached	immobile	epifaunal	54	54	21.2499411763892	0	8469591.19479252	8.4278946	0.337390123282065	FALSE	FALSE
100348	Dimyidae	Dimya	japonica	Habe 1971	suspension	attached	immobile	epifaunal	20	20	35.6763226804557	0	5104701.54933712	28.412257981	0.130104618578079	FALSE	FALSE
110763	Dimyidae	Dimya	lima	Bartsch 1913	suspension	attached	immobile	epifaunal	47	47	14.4654761414894	0	4058681.19171046	7.73047849	0.359518566852021	FALSE	FALSE
111913	Dimyidae	Dimya	maoria	Powell 1937	suspension	attached	immobile	epifaunal	154	154	6.85346627627218	0	96.2355270079651	7.26642863	0.575134015809379	FALSE	FALSE
106359	Dimyidae	Dimya	mimula	Dall, Bartsch & Rehder 1938	suspension	attached	immobile	epifaunal	50	50	13.490737563232	0	2730967.67203651	6.75469556	0.377962531071747	FALSE	FALSE
106252	Dimyidae	Dimya	tigrina	Bayer 1971	suspension	attached	immobile	epifaunal	24	24	11.6395876215612	0	5294876.04128151	16.02952032	0.264023097928682	FALSE	FALSE
106373	Dimyidae	Dimyella	molokaia	(Dall, Bartsch & Rehder 1938)	suspension	attached	immobile	epifaunal	30	30	7.48331477354788	0	2730967.67203651	6.75469556	0.377962531071747	FALSE	FALSE
111908	Dimyidae	Dimyella	n.sp. 1	Waller 2012	suspension	attached	immobile	epifaunal	2	2	2.39791576165636	0	33069.75928548	3.14826251	0.504448642341021	FALSE	FALSE
106254	Dimyidae	Dimyella	starcki	Moore 1969	suspension	attached	immobile	epifaunal	2	2	2.7495454169735	0	408701.403877682	10.4142425	0.375727631496393	FALSE	FALSE
100933	Donacidae	Amphichaena	kindermanni	(Philippi 1847)	suspension	unattached	mobile	infaunal	0	0	29.2301214503122	0.000446979763586333	108522.941709104	6.4229767	0.57989344024405	FALSE	FALSE
100955	Donacidae	Assimilidonax	asper	(Hanley 1845)	suspension	unattached	mobile	infaunal	0	0	41.4752938506769	0.000446979763586333	1070242.62979518	10.74142142	0.487684390627443	TRUE	FALSE
100956	Donacidae	Assimilidonax	assimilis	Hanley 1845	suspension	unattached	mobile	infaunal	0	0	36.8727541688982	0.000446979763586333	5446801.78371023	11.97444444	0.442104462050504	TRUE	FALSE
100960	Donacidae	Assimilidonax	dentifer	(Hanley 1843)	suspension	unattached	mobile	infaunal	0	0	41.4535885057012	0.000446979763586333	1437183.46150305	13.11219048	0.456077253288959	TRUE	FALSE
100972	Donacidae	Assimilidonax	striatus	(Linnaeus 1767)	suspension	unattached	mobile	infaunal	0	0	33.2866339541865	0.000446979763586333	6549296.65225712	7.62503771	0.485752374516124	TRUE	FALSE
112976	Donacidae	Capsella	prolongatus	(Turton 1932)	suspension	unattached	mobile	infaunal	20	20	23.192455669894	0.000446979763586333	32166292.3796253	18.10124946	0.340371659629667	FALSE	FALSE
100936	Donacidae	Capsella	variegatus	(Gmelin 1791)	suspension	unattached	mobile	infaunal	0	0	27.6832079065993	0.000446979763586333	8623580.92237451	26.516515127	0.274898635494994	TRUE	FALSE
100989	Donacidae	Carinadonax	carinatus	Hanley 1843	suspension	unattached	mobile	infaunal	0	0	39.2326394727655	0.000446979763586333	3483519.71786517	13.48108642	0.434560295238108	TRUE	FALSE
100992	Donacidae	Carinadonax	transversus	(Sowerby 1825)	suspension	unattached	mobile	infaunal	0	0	30.7125381562645	0.000446979763586333	3707694.31222361	13.75348195	0.430365288261885	FALSE	FALSE
100937	Donacidae	Chion	caelatus	(Carpenter 1857)	suspension	unattached	mobile	infaunal	0	0	37.9552367928327	0.000446979763586333	1794681.22097494	15.87628206	0.421630019012431	FALSE	FALSE
100938	Donacidae	Chion	culter	(Hanley 1845)	suspension	unattached	mobile	infaunal	0	0	33.725361376863	0.000446979763586333	342508.459870171	11.74418833	0.49930876323061	FALSE	FALSE
100939	Donacidae	Chion	denticulatus	Linnaeus 1758	suspension	unattached	mobile	infaunal	0	0	25.3304164987471	0.000446979763586333	7963576.2057729	8.38905428	0.473579014211539	TRUE	FALSE
100940	Donacidae	Chion	ecuadorianus	(Olsson 1961)	suspension	unattached	mobile	infaunal	0	0	17.2973986483517	0.000446979763586333	740038.83391979	10.25038112	0.500318501626719	FALSE	FALSE
111623	Donacidae	Chion	grasi	Huber 2010	suspension	unattached	mobile	infaunal	NA	5	11.8819190369233	0.000446979763586333	2069641.88973193	6.31324234	0.522793650628374	FALSE	FALSE
100942	Donacidae	Chion	obesulus	Reeve 1854	suspension	unattached	mobile	infaunal	0	0	37.4106936583646	0.000446979763586333	1626414.87062631	12.56572514	0.459573427308431	TRUE	TRUE
100943	Donacidae	Chion	obesus	(d'Orbigny 1845)	suspension	unattached	mobile	infaunal	0	0	13.5617108065317	0.000446979763586333	2510870.2951008	13.16817802	0.444436475752684	FALSE	FALSE
100944	Donacidae	Chion	punctatostriatus	(Hanley 1843)	suspension	unattached	mobile	infaunal	0	0	38.262252939418	0.000446979763586333	475426.061815213	17.19340653	0.433573830468798	TRUE	FALSE
111660	Donacidae	Chion	rothi	Coan 1983	suspension	unattached	mobile	infaunal	0	0	18.5126983446498	0.000446979763586333	200785.147833382	11.65676525	0.510819116786891	FALSE	FALSE
100949	Donacidae	Cuneus	semistriatus	(Poli 1795)	suspension	unattached	mobile	infaunal	0	0	25.8824264704838	0.000446979763586333	6482357.09250828	22.861666644	0.320282465203853	TRUE	FALSE
100950	Donacidae	Cuneus	venustus	(Poli 1795)	suspension	unattached	mobile	infaunal	1	1	20.7846096908265	0.000446979763586333	10060274.9645539	22.861666644	0.311592204256178	TRUE	FALSE
100951	Donacidae	Cuneus	vittatus	(da Costa 1778)	suspension	unattached	mobile	infaunal	0	0	31.8119474411737	0.000446979763586333	16900578.7166418	30.547952356	0.217759506289339	TRUE	FALSE
111896	Donacidae	Deltachion	baliregteri	Huber 2012	suspension	unattached	mobile	infaunal	0	0	9.45092588056853	0.000446979763586333	121.915659021942	2.39023743	0.758026163105432	FALSE	FALSE
100958	Donacidae	Deltachion	bipartitus	Sowerby III, 1892	suspension	unattached	mobile	infaunal	4	4	16.261918705983	0.000446979763586333	984631.840096996	9.76074866	0.499996076690413	FALSE	FALSE
100952	Donacidae	Deltachion	brazieri	E.A. Smith 1892	suspension	unattached	mobile	infaunal	0	0	16.4672402059361	0.000446979763586333	43906534.6663316	21.06885968	0.301951698498629	FALSE	FALSE
111895	Donacidae	Deltachion	bruneirufi	Huber 2012	suspension	unattached	mobile	infaunal	0	0	12.1194059260345	0.000446979763586333	526809.727000963	6.07717925	0.552415122566241	FALSE	FALSE
100945	Donacidae	Deltachion	semigranosus	(Dunker 1877)	suspension	unattached	mobile	infaunal	0	0	17.4355957741627	0.000446979763586333	3260899.17885826	23.926260044	0.32229216076424	FALSE	FALSE
100969	Donacidae	Deltachion	semisulcatus	Hanley 1843	suspension	unattached	mobile	infaunal	10	10	15.2065775242163	0.000446979763586333	4543360.48567215	8.73389537	0.480926044594523	FALSE	FALSE
113037	Donacidae	Deltachion	spiniferus	Raven 2021	suspension	unattached	mobile	infaunal	0	0	14.8660687473185	0.000446979763586333	321675.366806388	5.01225799	0.573748128504997	FALSE	FALSE
100986	Donacidae	Deltachion	spinosus	(Gmelin 1791)	suspension	unattached	mobile	infaunal	0	0	15.7368993133972	0.000446979763586333	3839751.76281219	8.66520262	0.484999886149349	FALSE	FALSE
101004	Donacidae	Donax	erythraeensis	(Bertin 1881)	suspension	unattached	mobile	infaunal	2	2	11.6189500386223	0.000446979763586333	3972490.8890144	20.31424225	0.35766393713857	FALSE	FALSE
112109	Donacidae	Donax	hanleyanus	Philippi 1847	suspension	unattached	mobile	infaunal	0	0	32.7749904652923	0.000446979763586333	511361.558680853	16.71254047	0.437361709854944	TRUE	FALSE
100967	Donacidae	Donax	pulchellus	Hanley 1843	suspension	unattached	mobile	infaunal	0	0	12.6570138658374	0.000446979763586333	1807294.27103984	11.51297915	0.46893521770805	TRUE	FALSE
112918	Donacidae	Donax	pusillus	Philippi 1849	suspension	unattached	mobile	infaunal	1	1	9.47523086789974	0.000446979763586333	893439.313618993	11.51297915	0.48286516618895	FALSE	FALSE
100968	Donacidae	Donax	rugosus	Linnaeus 1758	suspension	unattached	mobile	infaunal	0	0	47.6864760702655	0.000446979763586333	6799892.54510773	13.77372898	0.418153121308617	TRUE	FALSE
100985	Donacidae	Donax	serra	(Roeding 1798)	suspension	unattached	mobile	infaunal	0	0	68.8197646029104	0.000446979763586333	2075649.00232829	16.93826433	0.407206870433825	TRUE	FALSE
100971	Donacidae	Donax	simplex	Sowerby III, 1897	suspension	unattached	mobile	infaunal	1	1	9.79030132324843	0.000446979763586333	13417.7859015693	8.75014869	0.59592156304795	FALSE	FALSE
110596	Donacidae	Donax	spiculum	(Reeve 1855)	suspension	unattached	mobile	infaunal	0	0	11.4551298552221	0.000446979763586333	3189512.43158192	10.1888309	0.472101559481459	FALSE	FALSE
101002	Donacidae	Donax	verdensis	Cosel 1995	suspension	unattached	mobile	infaunal	3	3	14.6526448124562	0.000446979763586333	3310.04138584802	5.12526553	0.663010282652846	FALSE	FALSE
100977	Donacidae	Grammatodonax	madagascariensis	(Wood 1828)	suspension	unattached	mobile	infaunal	0	0	25.2784493195291	0.000446979763586333	5812042.68618738	14.63993185	0.411838401411492	FALSE	FALSE
100978	Donacidae	Grammatodonax	sordidus	(Hanley 1845)	suspension	unattached	mobile	infaunal	0	0	24.0831891575846	0.000446979763586333	36789.9183124352	9.17969959	0.571307422334033	FALSE	FALSE
100979	Donacidae	Hecuba	scortum	(Linnaeus 1758)	suspension	unattached	mobile	infaunal	0	0	60.697281652476	0.000446979763586333	20732227.7292376	20.60368675	0.321846521525724	TRUE	FALSE
101481	Donacidae	Iphigenia	altior	(Sowerby 1833)	suspension	unattached	mobile	infaunal	0	0	75.3730721146485	0.000446979763586333	4318340.28288701	14.13406238	0.423212559132501	TRUE	FALSE
101482	Donacidae	Iphigenia	brasiliensis	(Lamarck 1818)	suspension	unattached	mobile	infaunal	0	0	66.603078006951	0.000446979763586333	22258233.8331063	19.28389474	0.334792766716314	TRUE	FALSE
101483	Donacidae	Iphigenia	laevigata	(Gmelin 1791)	suspension	unattached	mobile	infaunal	0	0	71.4142842854285	0.000446979763586333	2231312.43998248	9.44991625	0.487200346293417	TRUE	FALSE
113039	Donacidae	Latona	bicolor	Gmelin 1791	suspension	unattached	mobile	infaunal	0	0	29.5038980475462	0.000446979763586333	58067015.3040064	22.445833244	0.281452271291195	FALSE	FALSE
100980	Donacidae	Latona	columbella	(Lamarck 1818)	suspension	unattached	mobile	infaunal	0	0	24.5356882927706	0.000446979763586333	552187.2174331	13.63694113	0.469285007851007	FALSE	FALSE
100982	Donacidae	Latona	cuneatus	(Linnaeus 1758)	suspension	unattached	mobile	infaunal	0	0	37.9889852457262	0.000446979763586333	46660974.1127525	20.60368675	0.305806618392989	TRUE	FALSE
100983	Donacidae	Latona	faba	(Gmelin 1791)	suspension	unattached	mobile	infaunal	0	0	24.565422854085	0.000446979763586333	54152495.2504064	21.31826084	0.295092752464248	TRUE	FALSE
100941	Donacidae	Latona	incarnatus	(Gmelin 1791)	suspension	unattached	mobile	infaunal	0	0	19.3390796058137	0.000446979763586333	10258299.7739368	19.09867645	0.352123055315893	TRUE	FALSE
112973	Donacidae	Latona	listeri	Hanley 1882	suspension	unattached	mobile	infaunal	NA	5	29.7491176339736	0.000446979763586333	18755.3349662385	5.01832708	0.629877140928025	FALSE	FALSE
100984	Donacidae	Latona	lubricus	(Hanley 1845)	suspension	unattached	mobile	infaunal	0	0	27.9642629082191	0.000446979763586333	4036991.9093072	9.77548922	0.47193691140333	FALSE	FALSE
112977	Donacidae	Latona	purpurascens	(Gmelin 1791)	suspension	unattached	mobile	infaunal	0	0	46.4176690496195	0.000446979763586333	7901688.55208696	8.73389537	0.469983699651565	FALSE	FALSE
113059	Donacidae	Latona	saigonensis	Crosse & Fischer 1864	suspension	unattached	mobile	infaunal	0	0	17.0455272725721	0.000446979763586333	121.098605159164	3.28465747	0.748433788112949	FALSE	FALSE
112974	Donacidae	Latona	siliqua	Roemer 1870	suspension	unattached	mobile	infaunal	0	0	19.1468012994338	0.000446979763586333	2058080.6153055	9.34428586	0.489946846571338	FALSE	FALSE
112639	Donacidae	Latona	solidus	(Spengler 1798)	suspension	unattached	mobile	infaunal	1	1	27.8424136884718	0.000446979763586333	20134628.8759849	13.93769374	0.394906441427246	FALSE	FALSE
102132	Donacidae	Latona	szemiami	Oostingh 1931	suspension	unattached	mobile	infaunal	NA	NA	11.9582607431014	0.000446979763586333	19.5980560714493	2.20144148	0.796221321438512	FALSE	FALSE
100947	Donacidae	Latona	ticaonicus	(Hanley 1845)	suspension	unattached	mobile	infaunal	0	0	27.2029410174709	0.000446979763586333	39962.5100599766	9.73035229	0.563684440259917	FALSE	FALSE
100974	Donacidae	Latona	trifasciatus	(Linnaeus 1758)	suspension	unattached	mobile	infaunal	0	0	26.7088000479243	0.000446979763586333	42018210.3961802	20.31424225	0.31102611474968	TRUE	FALSE
100988	Donacidae	Machaerodonax	acutangulus	("Deshayes" Reeve 1854)	suspension	unattached	mobile	infaunal	0	0	15.9059737205869	0.000446979763586333	60947.5863554562	11.12012195	0.540227532597244	FALSE	FALSE
112972	Donacidae	Machaerodonax	impar	(Hanley 1882)	suspension	unattached	mobile	infaunal	1	1	13.0422390715705	0.000446979763586333	69812.9152832199	12.55135607	0.521980024541124	FALSE	FALSE
100990	Donacidae	Machaerodonax	phariformis	von Cosel 1995	suspension	unattached	mobile	infaunal	0	0	11.4769333883229	0.000446979763586333	50277.2073019591	7.83410619	0.579762980407823	FALSE	FALSE
112678	Donacidae	Machaerodonax	pseudacutangulus	von Cosel & Gofas 2018	suspension	unattached	mobile	infaunal	0	0	10.6160256216722	0.000446979763586333	2468267.00863476	11.92624927	0.45827876012095	FALSE	FALSE
100991	Donacidae	Machaerodonax	scalpellum	(Gray 1825)	suspension	unattached	mobile	infaunal	NA	5	27.6586333718787	0.000446979763586333	4156463.33558081	18.38328981	0.37776470917699	FALSE	FALSE
100994	Donacidae	Paradonax	californicus	(Conrad 1837)	suspension	unattached	mobile	infaunal	0	0	22.9128784747792	0.000446979763586333	4940073.56314469	20.93696993	0.346582640054115	TRUE	FALSE
100995	Donacidae	Paradonax	gracilis	(Hanley 1845)	suspension	unattached	mobile	infaunal	0	0	16.4863579968409	0.000446979763586333	5071700.84336167	17.19340653	0.386767736167103	TRUE	FALSE
105944	Donacidae	Paraserrula	fossor	(Say 1822)	suspension	unattached	mobile	infaunal	0	0	14.0694704946562	0.000446979763586333	344180.399316032	28.491714418	0.317110938469753	FALSE	FALSE
100961	Donacidae	Paraserrula	gemmulus	Morrison 1971	suspension	unattached	mobile	infaunal	0	0	7.70713954719908	0.000446979763586333	1880860.09476928	18.31326844	0.394204468613038	FALSE	FALSE
100998	Donacidae	Paraserrula	gouldii	Dall 1921	suspension	unattached	mobile	infaunal	0	0	32.126001929901	0.000446979763586333	109983.31644558	18.70280294	0.446106415779051	TRUE	FALSE
112978	Donacidae	Paraserrula	introradiatus	Reeve 1855	suspension	unattached	mobile	infaunal	NA	NA	14.8189068422742	0.000446979763586333	1103.28239129474	4.32588241	0.693425827173155	FALSE	FALSE
100946	Donacidae	Paraserrula	texasianus	(Philippi 1847)	suspension	unattached	mobile	infaunal	0	0	12.6491106406735	0.000446979763586333	3227318.78448334	17.54340922	0.391899737912394	FALSE	FALSE
100948	Donacidae	Paraserrula	variabilis	(Say 1822)	suspension	unattached	mobile	infaunal	0	0	20.9618701455762	0.000446979763586333	2463514.48451183	29.241565562	0.270041551658511	TRUE	FALSE
100976	Donacidae	Paraserrula	vellicatus	Reeve 1855	suspension	unattached	mobile	infaunal	0	0	25.4165300542777	0.000446979763586333	6330976.63839495	7.62503771	0.486422727922823	FALSE	FALSE
100997	Donacidae	Plebidonax	deltoides	(Lamarck 1818)	suspension	unattached	mobile	infaunal	0	0	66.7952094090587	0.000446979763586333	9615029.8272481	21.06885968	0.331981049960525	TRUE	FALSE
101003	Donacidae	Serrula	clathratus	("Deshayes" Reeve 1854)	suspension	unattached	mobile	infaunal	1	1	14.2828568570857	0.000446979763586333	3798403.34691785	18.38328981	0.379545898961936	FALSE	FALSE
101005	Donacidae	Serrula	townsendi	(Sowerby III 1894)	suspension	unattached	mobile	infaunal	NA	5	23.8058816261864	0.000446979763586333	1616941.72394429	16.11900418	0.421052920547584	FALSE	FALSE
101006	Donacidae	Serrula	trunculus	(Linnaeus 1758)	suspension	unattached	mobile	infaunal	0	0	37.8516842425803	0.000446979763586333	9826281.9321967	28.242961288	0.253544885278974	TRUE	FALSE
100993	Donacidae	Tentidonax	aperittus	(Melvill 1897)	suspension	unattached	mobile	infaunal	NA	5	10.9544511501033	0.000446979763586333	6875802.99287219	12.75307738	0.429031504890946	FALSE	FALSE
100957	Donacidae	Tentidonax	bertini	(Pilsbry 1901)	suspension	unattached	mobile	infaunal	1	1	10.7470926301023	0.000446979763586333	4674935.33960294	10.86587304	0.457179851097596	FALSE	FALSE
113038	Donacidae	Tentidonax	borneensis	Raven 2021	suspension	unattached	mobile	infaunal	4	4	5.05964425626941	0.000446979763586333	3675.28843385669	3.19050829	0.681977939223314	FALSE	FALSE
100934	Donacidae	Tentidonax	burnupi	(Sowerby III 1897)	suspension	unattached	mobile	infaunal	2	2	24	0.000446979763586333	9555413.10128637	17.77208356	0.367950995723999	TRUE	FALSE
100935	Donacidae	Tentidonax	domaini	Cosel 1995	suspension	unattached	mobile	infaunal	15	15	10.4498803820905	0.000446979763586333	1088319.23753658	8.91318519	0.507232250154841	FALSE	FALSE
101007	Donacidae	Tentidonax	francisensis	Cotton & Godfrey 1938	suspension	unattached	mobile	infaunal	64	64	7.84856674813943	0.000446979763586333	13320.1414984102	8.26099993	0.601384659681864	FALSE	FALSE
101008	Donacidae	Tentidonax	kiusiuensis	(Pilsbry 1901)	suspension	unattached	mobile	infaunal	0	0	8.69022439296017	0.000446979763586333	6325709.26553518	31.201091862	0.230088739650544	FALSE	FALSE
100965	Donacidae	Tentidonax	owenii	("Gray" Hanley 1843)	suspension	unattached	mobile	infaunal	1	1	21.3915871313935	0.000446979763586333	5423741.44115408	13.19842904	0.428879551441395	FALSE	FALSE
101009	Donacidae	Tentidonax	veruinus	(Hedley 1913)	suspension	unattached	mobile	infaunal	0	0	7.97496081495075	0.000446979763586333	31877656.4247337	20.66828993	0.312637581701336	FALSE	FALSE
102205	Entoliidae	Pectinella	aequoris	Dijkstra 1991	suspension	attached	mobile	epifaunal	10	10	25.2903143515457	0	33604967.2393902	11.42757438	0.277523155332415	FALSE	FALSE
111925	Entoliidae	Pectinella	sigsbeei	(Dall 1886)	suspension	attached	mobile	epifaunal	119	119	15.0059988004798	0	118.205211261505	2.65692322	0.621189021092902	FALSE	FALSE
103618	Euciroidae	Euciroa	crassa	Thiele & Jackson 1931	non_suspension	unattached	mobile	infaunal	50	50	35.4118624192515	0	14444109.3148667	27.347333252	0.1211179387416	FALSE	FALSE
103619	Euciroidae	Euciroa	eburnea	(Wood-Mason & Alcock 1891)	non_suspension	unattached	mobile	infaunal	50	50	37.103908149951	0	1.21697424798584	3.44795682	0.703068334981887	FALSE	FALSE
103802	Euciroidae	Euciroa	granifera	Cotton 1931	non_suspension	unattached	mobile	infaunal	20	20	6.00333240792145	0	1276952.33949152	12.34666685	0.332189856868876	FALSE	FALSE
103620	Euciroidae	Euciroa	millegemmata	Kuroda & Habe in Kuroda 1952	non_suspension	unattached	mobile	infaunal	100	100	19.8166596579747	0	4344980.74842699	22.642346715	0.196028993523294	FALSE	FALSE
104399	Euciroidae	Euciroa	queenslandica	Lamprell & Healy 1997	non_suspension	unattached	mobile	infaunal	128	128	38.641816727478	0	253761.956538181	11.2155173	0.376438485254811	FALSE	FALSE
103972	Euciroidae	Euciroa	spinosa	Thiele & Jaeckel 1931	non_suspension	unattached	mobile	infaunal	50	50	10.5924501414923	0	1.21697424798584	3.44795682	0.703068334981887	FALSE	FALSE
112802	Gaimardiidae	Costokidderia	costata	Odhner 1924	suspension	attached	mobile	epifaunal	2	2	5.29150262212918	0	1669496.58899063	14.513740292	0.30332656741294	FALSE	FALSE
112807	Gaimardiidae	Cyamionema	pusilla	(Gould 1861)	suspension	attached	mobile	epifaunal	0	0	4.56946386351834	0	128706.841020165	7.949391083	0.425374999406231	FALSE	FALSE
111985	Gaimardiidae	Eugaimardia	perplexa	(Cotton 1931)	suspension	attached	mobile	epifaunal	1	1	4.60434577328853	0	101.674991400055	6.99666671	0.576980076468894	FALSE	FALSE
111974	Gaimardiidae	Gaimardia	adamsiorum	Osorio & Arnaud 1984	suspension	attached	mobile	epifaunal	0	0	4.47213595499958	0	2716581.91144199	10.37345125	0.33871900137991	FALSE	FALSE
111975	Gaimardiidae	Gaimardia	bahamondei	Osorio & Arnaud 1984	suspension	attached	mobile	epifaunal	4.5	4.5	8.88819441731559	0	226913.238920699	17.535416609	0.309931221320716	FALSE	FALSE
111976	Gaimardiidae	Gaimardia	coccinea	Hedley 1916	suspension	attached	mobile	epifaunal	NA	5	15.9561900214306	0	366.639450743286	3.739037317	0.587041100123177	FALSE	FALSE
111978	Gaimardiidae	Gaimardia	forsteriana	Finlay 1926	suspension	attached	mobile	epifaunal	0	0	3.85356977359954	0	589550.869368115	10.26917648	0.370060774297551	FALSE	FALSE
111979	Gaimardiidae	Gaimardia	kerguelensis	(E.A. Smith 1885)	suspension	attached	mobile	epifaunal	23	23	18.072077910412	0	17403.0253823412	5.054360886	0.49641650499437	FALSE	FALSE
111980	Gaimardiidae	Gaimardia	mesembrina	(Melvill & Standen 1907)	suspension	attached	mobile	epifaunal	0	0	5.55652769272322	0	149916.22142858	8.953219658	0.411443930984414	FALSE	FALSE
111984	Gaimardiidae	Gaimardia	trapesina	(Lamarck 1819)	suspension	attached	mobile	epifaunal	0	0	26.5329983228432	0	34231510.0689427	27.813769269	0.0989852388550439	FALSE	FALSE
112797	Gaimardiidae	Kidderia	acrobeles	(Suter 1913)	suspension	attached	mobile	epifaunal	5	5	4.48776113446337	0	74337.5284168323	7.56771056	0.440378743090114	FALSE	FALSE
112798	Gaimardiidae	Kidderia	aupouria	Powell 1933	suspension	attached	mobile	epifaunal	NA	5	2.14242852856286	0	1020.3511924455	6.64411455	0.535215494550672	FALSE	FALSE
112799	Gaimardiidae	Kidderia	bicolor	(von Martens 1885)	suspension	attached	mobile	epifaunal	NA	5	4.30116263352131	0	5187723.52784028	5.788428672	0.375782209220357	FALSE	FALSE
112800	Gaimardiidae	Kidderia	bisulcata	(E. A. Smith 1877)	suspension	attached	mobile	epifaunal	NA	NA	4.78957200593122	0	17403.0253823412	5.054360886	0.49641650499437	FALSE	FALSE
112801	Gaimardiidae	Kidderia	campbellica	Odhner 1924	suspension	attached	mobile	epifaunal	0	0	5.61248608016091	0	12053.6393097507	3.168342256	0.524185855612769	FALSE	FALSE
112803	Gaimardiidae	Kidderia	fiordlandica	Fleming 1948	suspension	attached	mobile	epifaunal	62	62	2.48997991959775	0	200315.97790334	8.979416063	0.405428605920592	FALSE	FALSE
112804	Gaimardiidae	Kidderia	marshalli	Fleming 1948	suspension	attached	mobile	epifaunal	62	62	3.62767142944341	0	41791.6744365098	8.545259806	0.441136928963856	FALSE	FALSE
112805	Gaimardiidae	Kidderia	minuta	Dall 1876	suspension	attached	mobile	epifaunal	0	0	3.46410161513775	0	2733012.3253557	8.621578966	0.357648475545557	FALSE	FALSE
112806	Gaimardiidae	Kidderia	oblonga	(E. A. Smith 1898)	suspension	attached	mobile	epifaunal	NA	5	5.65685424949238	0	366.639450743286	3.739037317	0.587041100123177	FALSE	FALSE
112808	Gaimardiidae	Kidderia	rakiura	Powell 1939	suspension	attached	mobile	epifaunal	7	7	6.41560597293818	0	84.6301854346008	3.01839692	0.623865236709708	FALSE	FALSE
112809	Gaimardiidae	Kidderia	subquadrata	(Pelseneer 1903)	suspension	attached	mobile	epifaunal	0	0	3.56230262611138	0	2397488.83013741	8.031231874	0.366657385410183	FALSE	FALSE
111977	Gaimardiidae	Neogaimardia	finlayi	(Powell 1933)	suspension	attached	mobile	epifaunal	0	0	2.48193472919817	0	1020.3511924455	6.64411455	0.535215494550672	FALSE	FALSE
111982	Gaimardiidae	Neogaimardia	rostellata	(Tate 1889)	suspension	attached	mobile	epifaunal	13	13	2.23606797749979	0	127677.5794273	10.83439408	0.394164137769281	FALSE	FALSE
111983	Gaimardiidae	Neogaimardia	tasmanica	(Beddome 1883)	suspension	attached	mobile	epifaunal	3	3	3.87298334620742	0	549955.729904881	14.387842243	0.326651777123062	FALSE	FALSE
111981	Gaimardiidae	Progaimardia	minutissima	(Iredale 1908)	suspension	unattached	mobile	epifaunal	0	0	2	0	117479.343109903	14.125796902	0.360021579805463	FALSE	FALSE
112342	Gastrochaenidae	Cucurbitula	aedificator	(Folin in Folin & Périer 1879)	suspension	attached	immobile	epifaunal	NA	NA	2.71108834234519	0.000185910493815369	25.8468074723206	2.29322306	0.711164869023922	FALSE	FALSE
105978	Gastrochaenidae	Cucurbitula	cymbium	(Spengler 1783)	suspension	attached	immobile	epifaunal	2	2	8.66025403784439	0.000185910493815369	78595655.9726189	35.130334242	0.0589575676774801	FALSE	FALSE
106026	Gastrochaenidae	Cucurbitula	tasmanica	Tennison-Woods 1876	suspension	attached	immobile	epifaunal	18	18	7.66485485837795	0.000185910493815369	1990311.00847343	14.981000183	0.350732700043033	FALSE	FALSE
105979	Gastrochaenidae	Dufoichaena	dentifera	(Dufo 1840)	suspension	unattached	immobile	infaunal	5	5	13.1681433771052	0.000185910493815369	57337730.6562639	20.31424225	0.22629340744897	FALSE	FALSE
106023	Gastrochaenidae	Dufoichaena	pexiphora	(Sturany 1899)	suspension	unattached	immobile	infaunal	2	2	12.2670289801565	0.000185910493815369	10892070.6757876	11.94140634	0.350174877152867	FALSE	FALSE
105952	Gastrochaenidae	Eufistulana	agglutinans	(Deshayes 1854)	suspension	unattached	immobile	infaunal	10	10	15.1459565561241	0.000185910493815369	3398022.55639775	16.05709184	0.328455572382065	FALSE	FALSE
105990	Gastrochaenidae	Eufistulana	grandis	(Deshayes 1855)	suspension	unattached	immobile	infaunal	10	10	18.9712941045149	0.000185910493815369	25509962.380918	31.462212032	0.12109137155002	FALSE	FALSE
106020	Gastrochaenidae	Eufistulana	mumia	(Spengler 1783)	suspension	unattached	immobile	infaunal	NA	5	15.2249794745346	0.000185910493815369	5111857.97263689	13.22500038	0.351175343106785	FALSE	FALSE
105961	Gastrochaenidae	Gastrochaena	brevis	Sowerby 1834	suspension	unattached	immobile	infaunal	5	5	16.2018517460196	0.000185910493815369	13374.3226513604	8.10018186	0.524466744385469	FALSE	FALSE
106137	Gastrochaenidae	Gastrochaena	carteri	Nielsen 1986	suspension	unattached	immobile	infaunal	NA	5	4.71728735609778	0.000185910493815369	52265.6259805034	6.54982748	0.514374177262004	FALSE	FALSE
105970	Gastrochaenidae	Gastrochaena	cuneiformis	Spengler 1783	suspension	unattached	immobile	infaunal	0	0	27.8567765543682	0.000185910493815369	137707369.661148	32.882575626	0.072309450665628	FALSE	FALSE
106169	Gastrochaenidae	Gastrochaena	denticulata	Deshayes 1855	suspension	unattached	immobile	infaunal	0	0	15.7162336455017	0.000185910493815369	9607933.25134173	21.093178165	0.253144945088578	FALSE	FALSE
105982	Gastrochaenidae	Gastrochaena	difficilis	Deshayes 1855	suspension	unattached	immobile	infaunal	0	0	18.1659021245849	0.000185910493815369	14974531.2937784	19.08009618	0.266259547150405	FALSE	FALSE
100664	Gastrochaenidae	Gastrochaena	frondosa	Cotton 1930	suspension	unattached	immobile	infaunal	NA	5	22.6163657557973	0.000185910493815369	1299825.69321545	12.222573123	0.389150342640928	FALSE	FALSE
102150	Gastrochaenidae	Gastrochaena	humilis	Deshayes 1855	suspension	unattached	immobile	infaunal	NA	NA	10.4163333279998	0.000185910493815369	359.694408027527	2.26843356	0.659371821909294	FALSE	FALSE
106016	Gastrochaenidae	Gastrochaena	kanaka	(Dall, Bartsch & Rehder 1938)	suspension	unattached	immobile	infaunal	1	1	7.62889244910426	0.000185910493815369	222626.956118998	3.43599318	0.519578323279376	FALSE	FALSE
106019	Gastrochaenidae	Gastrochaena	macroschisma	Deshayes 1855	suspension	unattached	immobile	infaunal	NA	NA	18.0277563773199	0.000185910493815369	5300257.30055668	5.58367652	0.433546434842451	FALSE	FALSE
106022	Gastrochaenidae	Gastrochaena	ovata	Sowerby I 1834	suspension	unattached	immobile	infaunal	5	5	23.3580821130503	0.000185910493815369	14991621.6502911	17.32567399	0.285313422125929	FALSE	FALSE
106024	Gastrochaenidae	Gastrochaena	philippinensis	Deshayes 1854	suspension	unattached	immobile	infaunal	3	3	9.5734006497169	0.000185910493815369	4684311.41034342	10.44277816	0.383154408466852	FALSE	FALSE
102524	Gastrochaenidae	Gastrochaena	spathulata	Deshayes 1855	suspension	unattached	immobile	infaunal	NA	NA	8.72926113711808	0.000185910493815369	17952.7332676475	3.43826424	0.569336192056353	FALSE	FALSE
106028	Gastrochaenidae	Gastrochaena	tumidula	Thiele 1930	suspension	unattached	immobile	infaunal	NA	NA	8.97217922246318	0.000185910493815369	2748063.16086915	10.69703316	0.390934980718802	FALSE	FALSE
106014	Gastrochaenidae	Lamychaena	hians	(Gmelin 1791)	suspension	unattached	immobile	infaunal	0	0	13.4164078649987	0.000185910493815369	24983870.1717522	20.00635638	0.246066815725777	FALSE	FALSE
111787	Gastrochaenidae	Lamychaena	paredesi	Valentich-Scott & Coan 2012	suspension	unattached	immobile	infaunal	NA	NA	10.3150375665821	0.000185910493815369	122.770488976089	4.26550461	0.658911310541517	FALSE	FALSE
106027	Gastrochaenidae	Lamychaena	truncata	(Sowerby 1834)	suspension	unattached	immobile	infaunal	0	0	24.445858544956	0.000185910493815369	6186824.08575927	17.94966261	0.29602870818446	FALSE	FALSE
106029	Gastrochaenidae	Lamychaena	weinkauffi	(Sturany 1899)	suspension	unattached	immobile	infaunal	10	10	14.8996644257513	0.000185910493815369	54301075.1039405	22.56142189	0.20293498295782	FALSE	FALSE
106222	Gastrochaenidae	Rocellaria	carcellesi	(Castellanos 1970)	suspension	unattached	immobile	infaunal	NA	5	4.48330235429198	0.000185910493815369	35665.1871430023	14.6196229	0.434184922655209	FALSE	FALSE
105986	Gastrochaenidae	Rocellaria	dubia	(Pennant 1777)	suspension	unattached	immobile	infaunal	0	0	20.2928558857545	0.000185910493815369	32960187.4723398	26.516515127	0.169801254701959	FALSE	FALSE
111784	Gastrochaenidae	Rocellaria	ruppellii	(Deshayes 1855)	suspension	unattached	immobile	infaunal	1	1	10.5830052442584	0.000185910493815369	31407.3020390165	9.17969959	0.495848839228498	FALSE	FALSE
106221	Gastrochaenidae	Rocellaria	stimpsoni	Tryon 1861	suspension	unattached	immobile	infaunal	9	9	8.06225774829855	0.000185910493815369	5674304.82084228	18.90144388	0.287389479377335	FALSE	FALSE
105954	Gastrochaenidae	Spengleria	apertissima	(Deshayes 1855)	suspension	unattached	immobile	infaunal	1	1	15.9059737205869	0.000185910493815369	15059392.4522309	9.80797883	0.366966693312094	FALSE	FALSE
106021	Gastrochaenidae	Spengleria	mytiloides	(Lamarck 1818)	suspension	unattached	immobile	infaunal	6	6	36.3538168560056	0.000185910493815369	129574850.698348	35.476609712	0.0453072386526775	FALSE	FALSE
106223	Gastrochaenidae	Spengleria	rostrata	(Spengler 1783)	suspension	unattached	immobile	infaunal	3	3	27.9320604324135	0.000185910493815369	15783747.7032691	19.08009618	0.265218916456737	FALSE	FALSE
112257	Glauconomidae	Glauconome	angulata	Reeve 1844	suspension	unattached	mobile	infaunal	0	0	21.6333076527839	0	5877322.62868486	30.915016622	0.100104536701406	FALSE	FALSE
101316	Glauconomidae	Glauconome	cerea	Reeve 1844	suspension	unattached	mobile	infaunal	0	0	36.1247837363769	0	113.823167515854	8.62333336	0.557061148646444	FALSE	FALSE
101317	Glauconomidae	Glauconome	chinensis	Gray 1828	suspension	unattached	mobile	infaunal	0	0	23.685438564654	0	9381551.69289764	28.300978407	0.119281327924582	FALSE	FALSE
112256	Glauconomidae	Glauconome	psammotella	Deshayes 1853	suspension	unattached	mobile	infaunal	0	0	35.5116882166985	0	6526394.82393535	13.52833334	0.287084604097229	FALSE	FALSE
101320	Glauconomidae	Glauconome	radiata	(Reeve 1844)	suspension	unattached	mobile	infaunal	0	0	19.0787840283389	0	13795288.1890465	17.75904773	0.226283364710469	TRUE	FALSE
101321	Glauconomidae	Glauconome	rugosa	Reeve 1843	suspension	unattached	mobile	infaunal	0	0	47.7660967632902	0	8987630.53458876	15.27066083	0.261812561507543	FALSE	FALSE
112258	Glauconomidae	Glauconome	straminea	Reeve 1844	suspension	unattached	mobile	infaunal	0	0	29.732137494637	0	2808031.82605266	17.69033323	0.258505399463572	FALSE	FALSE
101322	Glauconomidae	Glauconome	virens	(Linnaeus 1758)	suspension	unattached	mobile	infaunal	0	0	52.3712707502883	0	3762729.41836072	14.99863878	0.281986443349234	TRUE	FALSE
111673	Glossidae	Glossus	humanus	(Linnaeus 1758)	suspension	unattached	mobile	infaunal	7	7	105.924501414923	0.000808272434928678	17027578.6396574	28.988218366	0.343326222916539	TRUE	FALSE
111968	Glossidae	Meiocardia	cumingi	(A. Adams 1864)	suspension	unattached	mobile	infaunal	20	20	34.7793041908547	0.000808272434928678	2872228.4957129	12.63782695	0.556299788924153	FALSE	FALSE
111614	Glossidae	Meiocardia	hawaiana	Dall, Bartsch & Rehder 1938	suspension	unattached	mobile	infaunal	30	30	25.2586618806302	0.000808272434928678	71741053.5528149	22.051666787	0.390312182401022	FALSE	FALSE
111511	Glossidae	Meiocardia	moltkiana	(Gmelin 1791)	suspension	unattached	mobile	infaunal	7	7	49.4125490133832	0.000808272434928678	49102369.8598713	23.238447042	0.384904814224735	FALSE	FALSE
111702	Glossidae	Meiocardia	samarangiae	Bernard, Cai & Morton 1993	suspension	unattached	mobile	infaunal	10	10	25.9782601418956	0.000808272434928678	2686463.8212462	23.364671774	0.440985205366335	FALSE	FALSE
111703	Glossidae	Meiocardia	sanguineomaculata	(Dunker 1882)	suspension	unattached	mobile	infaunal	10	10	18.4076071231434	0.000808272434928678	8738330.57352293	6.887145	0.596829301784172	FALSE	FALSE
111509	Glossidae	Meiocardia	vulgaris	(Reeve 1845)	suspension	unattached	mobile	infaunal	2	2	43.3123538958575	0.000808272434928678	56239045.5605592	23.38757563	0.380600068121608	FALSE	FALSE
101342	Glycymerididae	Axinactis	delessertii	(Reeve 1843)	suspension	unattached	mobile	infaunal	3	3	55.9910707166777	0.000298561683020189	4793277.57931833	14.13406238	0.376473059976468	FALSE	FALSE
101343	Glycymerididae	Axinactis	inaequalis	(Sowerby 1833)	suspension	unattached	mobile	infaunal	0	0	46.5467506921804	0.000298561683020189	6654546.69701719	14.45528711	0.366493163399471	FALSE	FALSE
106411	Glycymerididae	Axinola	keenae	Willett 1944	suspension	unattached	mobile	infaunal	54	54	10	0.000298561683020189	22.9094615413513	7.572888921	0.690052497201326	FALSE	FALSE
106412	Glycymerididae	Axinola	septentrionalis	(Middendorff 1849)	suspension	unattached	mobile	infaunal	0	0	46.475800154489	0.000298561683020189	6939772.39747486	32.216848355	0.172535844970826	FALSE	FALSE
101346	Glycymerididae	Axinola	yessoensis	(Sowerby III, 1889)	suspension	unattached	mobile	infaunal	2	2	47.9583152331272	0.000298561683020189	1442216.06015424	27.995258602	0.249503119664269	FALSE	FALSE
111707	Glycymerididae	Bellaxinaea	isabellae	(Valentich-Scott & Garfinkle 2011)	suspension	unattached	mobile	infaunal	120	120	15.2479506819769	0.000298561683020189	37.7756970068665	13.4313208	0.616463184775981	FALSE	FALSE
103449	Glycymerididae	Bellaxinaea	multicostata	(Sowerby 1833)	suspension	unattached	mobile	infaunal	8	8	47.038282281563	0.000298561683020189	5657758.87242788	16.44182409	0.348101420620369	FALSE	FALSE
105946	Glycymerididae	Glycymeris	americana	(Defrance 1826)	suspension	unattached	mobile	infaunal	0	0	88.1305849294103	0.000298561683020189	7775755.89273879	19.08009618	0.313127245181023	FALSE	FALSE
101350	Glycymerididae	Glycymeris	bimaculata	(Poli 1795)	suspension	unattached	mobile	infaunal	4	4	128.499027233672	0.000298561683020189	13446924.3834076	23.268083474	0.256759598526087	TRUE	FALSE
101347	Glycymerididae	Glycymeris	boucheti	Matsukuma 1984	suspension	unattached	mobile	infaunal	5	5	58.6474210856709	0.000298561683020189	3069.02228699237	3.87876661	0.633382369074393	FALSE	FALSE
101351	Glycymerididae	Glycymeris	concentrica	(Dunker 1853)	suspension	unattached	mobile	infaunal	4	4	46.268779970948	0.000298561683020189	5309005.66271518	13.19842904	0.384625954713129	TRUE	FALSE
101352	Glycymerididae	Glycymeris	dampierensis	Matsukuma 1984	suspension	unattached	mobile	infaunal	0	0	51	0.000298561683020189	189762.344285728	12.44008029	0.458741924534923	FALSE	FALSE
101348	Glycymerididae	Glycymeris	decussata	(Linnaeus 1758)	suspension	unattached	mobile	infaunal	0	0	60	0.000298561683020189	10268155.0404214	17.72206152	0.322396109471705	FALSE	FALSE
101353	Glycymerididae	Glycymeris	formosus	(Reeve 1843)	suspension	unattached	mobile	infaunal	2	2	61.9273768215641	0.000298561683020189	1445350.16988195	11.04992726	0.433712542295085	TRUE	FALSE
101354	Glycymerididae	Glycymeris	gigantea	(Reeve 1843)	suspension	unattached	mobile	infaunal	0	0	105.403984744411	0.000298561683020189	1910206.93974143	16.44182409	0.369570830271623	TRUE	FALSE
101355	Glycymerididae	Glycymeris	glycymeris	(Linnaeus 1758)	suspension	unattached	mobile	infaunal	9	9	72.8884078574913	0.000298561683020189	9478085.18839383	26.342566656	0.23024552275169	TRUE	TRUE
101356	Glycymerididae	Glycymeris	habei	Matsukuma 1984	suspension	unattached	mobile	infaunal	1	1	9.03880523078133	0.000298561683020189	119544.252556271	11.87363577	0.474037706451203	FALSE	FALSE
101357	Glycymerididae	Glycymeris	imperialis	Kuroda 1934	suspension	unattached	mobile	infaunal	20	20	32	0.000298561683020189	864533.39109951	26.118468427	0.280028649382255	FALSE	FALSE
112622	Glycymerididae	Glycymeris	intermedia	(Broderip 1832)	suspension	unattached	mobile	infaunal	8	8	51.7532607668348	0.000298561683020189	1049025.57856535	12.62347086	0.422939786647076	FALSE	FALSE
101360	Glycymerididae	Glycymeris	lintea	Olsson 1961	suspension	unattached	mobile	infaunal	0	0	55.9195851200633	0.000298561683020189	1429818.82160022	10.24641679	0.442663005508803	FALSE	FALSE
101361	Glycymerididae	Glycymeris	longior	(Sowerby 1833)	suspension	unattached	mobile	infaunal	10	10	33.9852909359329	0.000298561683020189	1145861.85824249	19.949394069	0.341536706221923	FALSE	FALSE
101362	Glycymerididae	Glycymeris	maculata	(Broderip & Sowerby 1832)	suspension	unattached	mobile	infaunal	0	0	97.4371592360943	0.000298561683020189	6179570.2532908	16.44182409	0.346357064626881	TRUE	FALSE
112086	Glycymerididae	Glycymeris	marmorata	(Gmelin 1791)	suspension	unattached	mobile	infaunal	7	7	59.6791420849864	0.000298561683020189	846278.079273514	7.20760924	0.486074830931597	FALSE	FALSE
101366	Glycymerididae	Glycymeris	n. sp. 2	Huber 2010a	suspension	unattached	mobile	infaunal	0	0	35.3836120259083	0.000298561683020189	41037608.0256269	23.17272981	0.235735361356985	FALSE	FALSE
112029	Glycymerididae	Glycymeris	nummaria	(Linnaeus 1758)	suspension	unattached	mobile	infaunal	0	0	81.5174827874365	0.000298561683020189	8700375.96295138	23.801666656	0.259566443896499	TRUE	FALSE
101363	Glycymerididae	Glycymeris	ovata	(King & Broderip 1832)	suspension	unattached	mobile	infaunal	0	0	56	0.000298561683020189	54111.8848507887	8.00054587	0.53182353856247	TRUE	TRUE
101364	Glycymerididae	Glycymeris	persimilis	(Iredale 1939)	suspension	unattached	mobile	infaunal	0	0	38	0.000298561683020189	12993923.4601429	14.03922229	0.357785720393071	FALSE	FALSE
101378	Glycymerididae	Glycymeris	pertusa	(Reeve 1844)	suspension	unattached	mobile	infaunal	18	18	15.6403324772845	0.000298561683020189	19364385.9152081	8.73389537	0.407583989231665	FALSE	FALSE
110315	Glycymerididae	Glycymeris	pilosa	(Linnaeus 1767)	suspension	unattached	mobile	infaunal	10	10	86.9482604771366	0.000298561683020189	9150589.16729029	22.861666644	0.268789815640847	TRUE	FALSE
101365	Glycymerididae	Glycymeris	queenslandica	Hedley 1906	suspension	unattached	mobile	infaunal	0	0	36.9350781777973	0.000298561683020189	253761.956538181	11.2155173	0.466310618606276	FALSE	FALSE
112028	Glycymerididae	Glycymeris	rafaelmesai	Nolf & Swinnen 2013	suspension	unattached	mobile	infaunal	20	20	67	0.000298561683020189	3222937.23837879	13.11503659	0.39540143927622	FALSE	FALSE
101367	Glycymerididae	Glycymeris	rotunda	(Dunker 1882)	suspension	unattached	mobile	infaunal	20	20	48.9080770425499	0.000298561683020189	2163710.14931394	28.047999861	0.240909018854781	FALSE	FALSE
101368	Glycymerididae	Glycymeris	scripta	(Born 1778)	suspension	unattached	mobile	infaunal	7	7	67.4536878161602	0.000298561683020189	2464775.64118891	13.11503659	0.400704298922816	TRUE	FALSE
101369	Glycymerididae	Glycymeris	shutoi	Matsukuma 1981	suspension	unattached	mobile	infaunal	5	5	14.9666295470958	0.000298561683020189	1725558.53900832	18.63217951	0.347764449774382	FALSE	FALSE
101349	Glycymerididae	Glycymeris	spectralis	Nicol 1952	suspension	unattached	mobile	infaunal	1	1	32.3657226089578	0.000298561683020189	6274893.78405362	18.90144388	0.319310107552757	FALSE	FALSE
111671	Glycymerididae	Glycymeris	stellata	(Bruguiere 1789)	suspension	unattached	mobile	infaunal	3	3	67.4536878161602	0.000298561683020189	5004602.31599494	13.19842904	0.385793459608776	TRUE	FALSE
101371	Glycymerididae	Glycymeris	striatularis	(Lamarck 1819)	suspension	unattached	mobile	infaunal	0	0	41.8927201313068	0.000298561683020189	17289297.5109951	21.06885968	0.275702915124341	FALSE	FALSE
105948	Glycymerididae	Glycymeris	tellinaeformis	(Reeve 1843)	suspension	unattached	mobile	infaunal	10	10	43.4741302385683	0.000298561683020189	1752777.45131407	8.39113213	0.458809378870929	FALSE	FALSE
101372	Glycymerididae	Glycymeris	undata	(Linnaeus 1758)	suspension	unattached	mobile	infaunal	2	2	50	0.000298561683020189	13233256.0203734	19.91667863	0.293517266608211	FALSE	FALSE
110316	Glycymerididae	Glycymeris	vanhengstumi	Goud & Gulden 2009	suspension	unattached	mobile	infaunal	20	20	48.4916487655349	0.000298561683020189	911098.374918868	11.36060605	0.439458611186068	FALSE	FALSE
101375	Glycymerididae	Glycymerula	modesta	(Angas 1879)	suspension	unattached	mobile	infaunal	2	2	26.9814751264641	0.000298561683020189	1444568.82423492	14.513740292	0.396060018301961	FALSE	FALSE
101848	Glycymerididae	Melaxinaea	montrouzieri	(Angas 1872)	suspension	unattached	mobile	infaunal	NA	NA	29.4465617687363	0.000298561683020189	324378.81389699	6.77428956	0.509747119777844	FALSE	FALSE
101849	Glycymerididae	Melaxinaea	planata	(G. & H. Nevill 1874)	suspension	unattached	mobile	infaunal	58	58	34	0.000298561683020189	4614722.58512644	12.93553656	0.390255659167386	FALSE	FALSE
112519	Glycymerididae	Melaxinaea	prashadi	(Nicol 1951)	suspension	unattached	mobile	infaunal	5	5	19.4494215852297	0.000298561683020189	9548714.29207318	18.63217951	0.313936385696852	FALSE	FALSE
101850	Glycymerididae	Melaxinaea	vitrea	(Lamarck 1819)	suspension	unattached	mobile	infaunal	1	1	46.9893604978829	0.000298561683020189	13891212.8583852	16.32833353	0.331575127870322	FALSE	FALSE
112338	Glycymerididae	Tucetilla	adenensis	(Jousseaume in Lamy 1916)	suspension	unattached	mobile	infaunal	7	7	16.3768128767474	0.000298561683020189	462159.253481359	11.56039235	0.45070674716652	FALSE	FALSE
101376	Glycymerididae	Tucetilla	arabicus	(H. Adams 1870)	suspension	unattached	mobile	infaunal	2	2	18.9736659610103	0.000298561683020189	59423.2353373599	12.68541217	0.4790320582163	FALSE	FALSE
101382	Glycymerididae	Tucetilla	pilsbryi	(Yokoyama 1920)	suspension	unattached	mobile	infaunal	50	50	21.9772609758359	0.000298561683020189	7313380.8349168	30.32488317	0.192071015652119	FALSE	FALSE
101383	Glycymerididae	Tucetilla	tenuicostata	(Reeve 1843)	suspension	unattached	mobile	infaunal	0	0	33.1511689085016	0.000298561683020189	35009602.1003351	29.718333401	0.167703994360327	FALSE	FALSE
103433	Glycymerididae	Tucetona	angusticosta	Lamprell & Whitehead 1990	suspension	unattached	mobile	infaunal	69	69	33.4140688932072	0.000298561683020189	2571795.6956734	15.61333338	0.372699062906846	FALSE	FALSE
103434	Glycymerididae	Tucetona	arcodentiens	(Dall 1895)	suspension	unattached	mobile	infaunal	30	30	20.7364413533277	0.000298561683020189	672310.16143331	3.59198342	0.529938991756897	FALSE	FALSE
111722	Glycymerididae	Tucetona	audouini	(Jousseaume in Lamy 1916)	suspension	unattached	mobile	infaunal	1	1	61.4362270976986	0.000298561683020189	12537080.0063898	20.31424225	0.290262981067648	FALSE	FALSE
103435	Glycymerididae	Tucetona	auriflua	(Reeve 1843)	suspension	unattached	mobile	infaunal	0	0	48.1310710456354	0.000298561683020189	28454020.3547709	20.47833343	0.272273163396561	FALSE	FALSE
111802	Glycymerididae	Tucetona	bicolor	(Reeve 1843)	suspension	unattached	mobile	infaunal	20	20	34.3307442389471	0.000298561683020189	103151.791422977	15.71706203	0.43516298901637	FALSE	FALSE
103436	Glycymerididae	Tucetona	broadfooti	(Iredale 1929)	suspension	unattached	mobile	infaunal	10	10	45.4752680036083	0.000298561683020189	2555068.92669265	15.1136079	0.37826176735873	FALSE	FALSE
103438	Glycymerididae	Tucetona	connollyi	(Tomlin 1926)	suspension	unattached	mobile	infaunal	51	51	30.4630924234556	0.000298561683020189	248952.10645201	12.87589888	0.448635096341987	FALSE	FALSE
103439	Glycymerididae	Tucetona	flabellata	(Tenison-Woods 1878)	suspension	unattached	mobile	infaunal	10	10	38.8329756778952	0.000298561683020189	1775225.87736316	14.981000183	0.386903878271825	FALSE	FALSE
103440	Glycymerididae	Tucetona	gealei	(Angas 1873)	suspension	unattached	mobile	infaunal	0	0	54.2954878419929	0.000298561683020189	1373823.20149861	17.2425174	0.367381946710792	FALSE	FALSE
112967	Glycymerididae	Tucetona	guesi	(Jousseaume 1895)	suspension	unattached	mobile	infaunal	0	0	46.8870984386963	0.000298561683020189	10018908.7424104	11.05890882	0.39533270799015	FALSE	FALSE
101384	Glycymerididae	Tucetona	hanzawai	(Nomura & Zinbo 1934)	suspension	unattached	mobile	infaunal	10	10	17.4928556845359	0.000298561683020189	13856026.2061556	28.412257981	0.200232660061365	FALSE	FALSE
103441	Glycymerididae	Tucetona	hoylei	(Melvill & Standen 1899)	suspension	unattached	mobile	infaunal	0	0	23.2379000772445	0.000298561683020189	8337542.47352588	11.53950021	0.393739413195656	FALSE	FALSE
103442	Glycymerididae	Tucetona	kauaia	(Dall, Bartsch & Rehder 1938)	suspension	unattached	mobile	infaunal	40	40	32.199378875997	0.000298561683020189	2730967.67203651	6.75469556	0.467834664423213	FALSE	FALSE
103443	Glycymerididae	Tucetona	kilburni	Matsukuma 1984	suspension	unattached	mobile	infaunal	73	73	54.3966910758366	0.000298561683020189	449015.881665936	9.72486305	0.471235545546681	FALSE	FALSE
103445	Glycymerididae	Tucetona	laticostata	(Quoy & Gaimard 1835)	suspension	unattached	mobile	infaunal	91	91	110.24518130059	0.000298561683020189	2526832.61592733	16.084804252	0.367921344723915	FALSE	FALSE
111999	Glycymerididae	Tucetona	mindoroensis	(E.A. Smith 1916)	suspension	unattached	mobile	infaunal	20	20	31.1451440837894	0.000298561683020189	23379.1600362324	6.10636111	0.569012992251473	FALSE	FALSE
103448	Glycymerididae	Tucetona	molokaia	(Dall, Bartsch & Rehder 1938)	suspension	unattached	mobile	infaunal	60	60	17.2481883106603	0.000298561683020189	874.111498201172	2.67499987	0.67130386681964	FALSE	FALSE
103450	Glycymerididae	Tucetona	nodosa	(Reeve 1843)	suspension	unattached	mobile	infaunal	NA	NA	29.2403830344269	0.000298561683020189	4616722.09237397	7.4843567	0.44951962424158	FALSE	FALSE
103451	Glycymerididae	Tucetona	nux	(Dall, Bartsch & Rehder 1938)	suspension	unattached	mobile	infaunal	20	20	21.4941852602047	0.000298561683020189	222626.956118998	3.43599318	0.553488242985088	FALSE	FALSE
105947	Glycymerididae	Tucetona	oculata	(Reeve 1843)	suspension	unattached	mobile	infaunal	15	15	38.9953843422526	0.000298561683020189	244226.153367702	6.62143011	0.517021019276025	FALSE	FALSE
103452	Glycymerididae	Tucetona	odhneri	Iredale 1939	suspension	unattached	mobile	infaunal	0	0	25.0928276605089	0.000298561683020189	1992061.58340227	9.81043056	0.440846596462479	FALSE	FALSE
113043	Glycymerididae	Tucetona	pallium	(Reeve 1843)	suspension	unattached	mobile	infaunal	10	10	29.9833287011299	0.000298561683020189	3306936.60540277	7.4572683	0.456411544065009	FALSE	FALSE
103453	Glycymerididae	Tucetona	pectinata	(Gmelin 1791)	suspension	unattached	mobile	infaunal	0	0	31	0.000298561683020189	20541354.529966	19.91667863	0.284823114652845	FALSE	FALSE
103454	Glycymerididae	Tucetona	pectunculus	(Linnaeus 1758)	suspension	unattached	mobile	infaunal	0	0	63.1971518345566	0.000298561683020189	48394896.1169642	23.238447042	0.23176018642995	TRUE	FALSE
103455	Glycymerididae	Tucetona	queketti	(Sowerby III, 1897)	suspension	unattached	mobile	infaunal	49	49	76.9935062196806	0.000298561683020189	232122.949460554	11.43447051	0.465692187089501	FALSE	FALSE
112143	Glycymerididae	Tucetona	saggiecoheni	Poppe et al. 2015	suspension	unattached	mobile	infaunal	5	5	54.5967031971712	0.000298561683020189	9874.91884248999	4.02473132	0.60868821390802	FALSE	FALSE
103457	Glycymerididae	Tucetona	scalarisculpta	Lamprell & Whitehead 1990	suspension	unattached	mobile	infaunal	15	15	33.607142098072	0.000298561683020189	2555068.92669265	15.1136079	0.37826176735873	FALSE	FALSE
101380	Glycymerididae	Tucetona	sericata	(Reeve 1843)	suspension	unattached	mobile	infaunal	2	2	25.3357454991954	0.000298561683020189	1442093.4770752	11.73450027	0.426313549693821	FALSE	FALSE
112379	Glycymerididae	Tucetona	shinkurosensis	Hatai, Niino & Kotaka in Niino 1952	suspension	unattached	mobile	infaunal	40	40	18.4932420089069	0.000298561683020189	267091.239831506	17.22269577	0.399980294401143	FALSE	FALSE
105904	Glycymerididae	Tucetona	sibogae	Matsukuma 1982	suspension	unattached	mobile	infaunal	50	50	17.733020047358	0.000298561683020189	3095478.98785496	12.01781673	0.408129717285683	FALSE	FALSE
103458	Glycymerididae	Tucetona	sordida	(Tate 1891)	suspension	unattached	mobile	infaunal	11	11	37.989472225868	0.000298561683020189	2555068.92669265	15.1136079	0.37826176735873	FALSE	FALSE
103460	Glycymerididae	Tucetona	strigilata	(Sowerby 1833)	suspension	unattached	mobile	infaunal	5	5	49	0.000298561683020189	3919623.31987498	14.49458329	0.376531613747892	TRUE	FALSE
112380	Glycymerididae	Tucetona	subpectiniformis	(Nomura & Zinbo 1934)	suspension	unattached	mobile	infaunal	10	10	45.2437841034545	0.000298561683020189	623239.543029494	18.57739035	0.368496113774359	FALSE	FALSE
105949	Glycymerididae	Tucetona	subtilis	Nicol 1956	suspension	unattached	mobile	infaunal	91	91	11.7473401244707	0.000298561683020189	3171740.9569227	17.24462114	0.350815672219244	FALSE	FALSE
103461	Glycymerididae	Tucetona	taylori	(Angas 1879)	suspension	unattached	mobile	infaunal	5	5	32.8453954154917	0.000298561683020189	3078073.13766533	20.31424225	0.318031359096208	FALSE	FALSE
111933	Glycymerididae	Tucetona	tegulicia	(Melvill 1898)	suspension	unattached	mobile	infaunal	NA	NA	18.9736659610103	0.000298561683020189	54.0550556164589	5.2541284	0.698291319584241	FALSE	FALSE
103462	Glycymerididae	Tucetona	tsugioi	Matsukuma 1984	suspension	unattached	mobile	infaunal	8	8	62.1996784557605	0.000298561683020189	482322.397565746	15.02111768	0.41223275117831	FALSE	FALSE
101385	Glycymerididae	Tucetonella	munda	(Sowerby III, 1903)	suspension	unattached	mobile	infaunal	0	0	18.4932420089069	0.000298561683020189	6036261.36444277	31.201091862	0.186338474286812	FALSE	FALSE
101386	Glycymerididae	Veletuceta	albolineata	(Lischke 1872)	suspension	unattached	mobile	infaunal	3	3	82.8492607088319	0.000298561683020189	2338995.16336987	29.22990464	0.22651754035098	FALSE	FALSE
101387	Glycymerididae	Veletuceta	aspersa	(Adams & Reeve 1850)	suspension	unattached	mobile	infaunal	3	3	66.8804904288239	0.000298561683020189	8001865.34161924	29.880238	0.19512687227534	FALSE	FALSE
112702	Glycymerididae	Veletuceta	flammea	(Reeve 1843)	suspension	unattached	mobile	infaunal	5	5	48.8485414316538	0.000298561683020189	581983.990799797	23.952258796	0.311407529072613	FALSE	FALSE
101389	Glycymerididae	Veletuceta	grayana	(Dunker 1857)	suspension	unattached	mobile	infaunal	0	0	47.7493455452533	0.000298561683020189	1320205.45946769	18.105999963	0.358780157309395	FALSE	FALSE
104099	Glycymerididae	Veletuceta	hanleyi	(Angas 1879)	suspension	unattached	mobile	infaunal	1	1	31.9242854266153	0.000298561683020189	374835.159823188	5.97762173	0.515550949217903	FALSE	FALSE
101390	Glycymerididae	Veletuceta	hedleyi	(Lamy 1912)	suspension	unattached	mobile	infaunal	20	20	33.570820663189	0.000298561683020189	646062.788594095	11.61536228	0.443485473714957	FALSE	FALSE
101391	Glycymerididae	Veletuceta	holosericus	(Reeve 1843)	suspension	unattached	mobile	infaunal	0	0	39.0384425918863	0.000298561683020189	8329964.0624482	16.53250051	0.339466805220081	FALSE	FALSE
110332	Glycymerididae	Veletuceta	lamprelli	Huber 2010a	suspension	unattached	mobile	infaunal	0	0	25	0.000298561683020189	24391371.071141	15.57399379	0.328645881724811	FALSE	FALSE
101393	Glycymerididae	Veletuceta	lividus	(Reeve 1843)	suspension	unattached	mobile	infaunal	3	3	80.9444253793922	0.000298561683020189	34453384.5351009	20.31424225	0.270274532934958	FALSE	FALSE
112638	Glycymerididae	Veletuceta	n.sp. 3 of Huber 2015:369	Huber 2015	suspension	unattached	mobile	infaunal	6	6	31.9242854266153	0.000298561683020189	8200450.37465962	7.47353852	0.438277814316983	FALSE	FALSE
101394	Glycymerididae	Veletuceta	reevei	(Mayer 1868)	suspension	unattached	mobile	infaunal	0	0	43.4741302385683	0.000298561683020189	38247977.7574	23.662346895	0.231803544335921	TRUE	FALSE
112128	Gryphaeidae	Hyotissa	fisheri	(Dall 1914)	suspension	attached	immobile	epifaunal	0	0	211.23446688455	0.00105444381513932	5533640.56450771	15.78059592	0.583263122987034	TRUE	FALSE
105235	Gryphaeidae	Hyotissa	hyotis	(Linnaeus 1758)	suspension	attached	immobile	epifaunal	2	2	286.966897045635	0.00105444381513932	164554471.062918	25.355075444	0.412080074695414	TRUE	FALSE
111943	Gryphaeidae	Hyotissa	inermis	(Sowerby II, 1871)	suspension	attached	immobile	epifaunal	0	0	97.3139250056229	0.00105444381513932	86037324.7395488	32.567367512	0.34648012101933	FALSE	FALSE
105239	Gryphaeidae	Hyotissa	mcgintyi	(Harry 1985)	suspension	attached	immobile	epifaunal	1	1	100	0.00105444381513932	43586585.0288659	18.06432896	0.517622581921746	TRUE	FALSE
105237	Gryphaeidae	Hyotissa	numisma	(Lamarck 1819)	suspension	attached	immobile	epifaunal	1	1	102.13716267843	0.00105444381513932	123071142.573692	23.38757563	0.439216894571021	FALSE	FALSE
105241	Gryphaeidae	Hyotissa	quercinus	(Sowerby II 1871)	suspension	attached	immobile	epifaunal	0	0	89	0.00105444381513932	6694379.42799711	16.44182409	0.572308219635885	FALSE	FALSE
105236	Gryphaeidae	Hyotissa	sinensis	(Gmelin 1791)	suspension	attached	immobile	epifaunal	7	7	214.201960775339	0.00105444381513932	3212426.29016812	19.66982764	0.551726908604203	FALSE	FALSE
105233	Gryphaeidae	Neopycnodonte	cochlear	(Poli 1795)	suspension	attached	immobile	epifaunal	20	20	80	0.00105444381513932	185136591.622471	35.391454412	0.300620871616069	TRUE	FALSE
105234	Gryphaeidae	Neopycnodonte	taniguchii	(Hayami & Kase 1992)	suspension	attached	immobile	epifaunal	10	10	118.321595661992	0.00105444381513932	3819215.62563462	9.66078941	0.657137554852668	FALSE	FALSE
101439	Hemidonacidae	Hemidonax	arafurensis	Ponder et al. 1980	suspension	unattached	mobile	infaunal	0	0	20.3100960115899	0	5084606.89173281	13.52833334	0.292020575922167	FALSE	FALSE
111501	Hemidonacidae	Hemidonax	australiensis	(Reeve 1844)	suspension	unattached	mobile	infaunal	0	0	22.9826021155134	0	12007.0628185845	8.18415374	0.469723784737695	FALSE	FALSE
101440	Hemidonacidae	Hemidonax	chapmani	Gatliff & Gabriel 1923	suspension	unattached	mobile	infaunal	0	0	18.2893411581719	0	2723431.99642852	13.45052638	0.305211122683341	FALSE	FALSE
101441	Hemidonacidae	Hemidonax	dactylus	Hedley 1923	suspension	unattached	mobile	infaunal	0	0	22.7085886835796	0	2873307.30620552	16.55833393	0.270359639714857	FALSE	FALSE
101442	Hemidonacidae	Hemidonax	donaciformis	(Schroeter 1786)	suspension	unattached	mobile	infaunal	8	8	29.9599732977184	0	7471038.76815512	13.52833334	0.284411756997419	TRUE	FALSE
101443	Hemidonacidae	Hemidonax	pictus	(Tryon 1870)	suspension	unattached	mobile	infaunal	0	0	37.5659420219965	0	2574905.80910744	15.20261578	0.287268904675145	FALSE	FALSE
106045	Hiatellidae	Cyrtodaria	kurriana	Dunker 1862	suspension	unattached	mobile	infaunal	10	10	25.298221281347	0	42627896.9310666	21.44703032	0.163875590965047	FALSE	FALSE
106052	Hiatellidae	Cyrtodaria	siliqua	(Spengler 1793)	suspension	unattached	mobile	infaunal	4	4	60	0	632020.316313134	23.983562395	0.21956420478795	TRUE	FALSE
106190	Hiatellidae	Hiatella	antarctica	(Philippi 1845)	suspension	attached	immobile	infaunal	NA	NA	38.4863612205675	0	36247006.6048215	25.954473689	0.118070796305556	FALSE	FALSE
106035	Hiatellidae	Hiatella	arctica	(Linnaeus 1767)	suspension	attached	immobile	infaunal	0	0	60.8687111741328	0	229986851.899085	33.45333354	0	FALSE	FALSE
106038	Hiatellidae	Hiatella	australis	(Lamarck 1818)	suspension	attached	immobile	infaunal	NA	NA	38.1444622455213	0	12749890.8139785	22.599333483	0.175211461004251	FALSE	FALSE
106224	Hiatellidae	Hiatella	azaria	(Dall 1881)	suspension	attached	immobile	infaunal	NA	NA	23.4520787991171	0	868575.906370022	17.05196199	0.288647480339817	FALSE	FALSE
106042	Hiatellidae	Hiatella	flaccida	(Gould 1861)	suspension	attached	immobile	infaunal	8	8	28	0	99621388.7847397	20.31424225	0.159408454151433	FALSE	FALSE
106049	Hiatellidae	Hiatella	orientalis	(Yokoyama 1920)	suspension	attached	immobile	infaunal	0	0	13.6381816969859	0	3848285.25853181	30.550758502	0.112438413833214	FALSE	FALSE
106051	Hiatellidae	Hiatella	rugosa	(Linneaus 1758)	suspension	attached	immobile	infaunal	NA	NA	26.8328157299975	0	45705298.4432656	33.536285866	0.0310467528998745	FALSE	FALSE
106054	Hiatellidae	Hiatella	solida	(Sowerby 1834)	suspension	attached	immobile	infaunal	0	0	25.3377189186399	0	86114056.3864617	29.835991639	0.0587561897401382	FALSE	FALSE
106032	Hiatellidae	Panomya	ampla	Dall 1898	suspension	unattached	immobile	infaunal	10	10	64.668384856899	0	31839455.6530799	31.376851418	0.0616749692623353	FALSE	FALSE
106047	Hiatellidae	Panomya	nipponica	Nomura & Hatai 1935	suspension	unattached	immobile	infaunal	10	10	68.9927532426414	0	690919.371175893	27.25149998	0.182269039200481	FALSE	FALSE
106048	Hiatellidae	Panomya	norvegica	(Spengler 1793)	suspension	unattached	immobile	infaunal	10	10	100.049987506246	0	94278314.7231552	31.143377869	0.042749561823704	FALSE	FALSE
106050	Hiatellidae	Panomya	priapus	(Tilesius 1820)	suspension	unattached	immobile	infaunal	10	10	142.232204510793	0	8326109.64389763	26.737681698	0.1386394212043	FALSE	FALSE
102131	Hiatellidae	Panomya	turgida	Dall 1916	suspension	unattached	immobile	infaunal	50	50	73.2393336944022	0	480915.940449066	25.334367462	0.210278890718093	FALSE	FALSE
106030	Hiatellidae	Panopea	abbreviata	Valenciennes 1839	suspension	unattached	immobile	infaunal	25	25	118.063542213505	0	1473983.03695918	24.273057963	0.199672944346066	TRUE	FALSE
106039	Hiatellidae	Panopea	australis	Sowerby 1833	suspension	unattached	immobile	infaunal	14	14	136.422138965785	0	2631574.1906591	18.105999963	0.25526898720119	FALSE	FALSE
106041	Hiatellidae	Panopea	bitruncata	(Conrad 1872)	suspension	unattached	immobile	infaunal	0.1	0.1	155.154761448046	0	1009465.56462404	18.40999665	0.270908864484505	FALSE	FALSE
111753	Hiatellidae	Panopea	generosa	(Gould 1850)	suspension	unattached	immobile	infaunal	0	0	154.919333848297	0	16193725.6284486	25.249212162	0.141670778742625	TRUE	TRUE
112129	Hiatellidae	Panopea	globosa	Dall 1898	suspension	unattached	immobile	infaunal	10	10	141.79703805087	0	281265.814489094	16.44182409	0.317576405798734	FALSE	FALSE
106198	Hiatellidae	Panopea	glycimeris	(Von Born 1778)	suspension	unattached	immobile	infaunal	1	1	225.255410589846	0	27501640.5102674	22.861666644	0.157159372872978	TRUE	FALSE
106044	Hiatellidae	Panopea	japonica	(A. Adams 1850)	suspension	unattached	immobile	infaunal	0	0	114.302230949356	0	5029195.63165089	30.897033972	0.103381455005023	FALSE	FALSE
106053	Hiatellidae	Panopea	smithae	Powell 1950	suspension	unattached	immobile	infaunal	109	109	99.3981891183134	0	1452856.33418734	14.513740292	0.306074773447628	FALSE	FALSE
106056	Hiatellidae	Panopea	zelandica	Quoy & Gaimard 1835	suspension	unattached	immobile	infaunal	1	1	91.0411994648577	0	1106434.28788455	14.513740292	0.31146061214696	TRUE	FALSE
101499	Isognomonidae	Isognomon	alatus	(Gmelin 1791)	suspension	attached	immobile	epifaunal	0	0	106.442472725881	0.000891522727620204	7847107.33847089	17.72206152	0.506204345891066	TRUE	FALSE
101500	Isognomonidae	Isognomon	anomioides	(Reeve 1858)	suspension	attached	immobile	epifaunal	18	18	58.1377674149945	0.000891522727620204	86802535.8867229	19.96500015	0.434292851381555	FALSE	FALSE
101501	Isognomonidae	Isognomon	attenuata	(Reeve 1858)	suspension	attached	immobile	epifaunal	NA	NA	144.111068277215	0.000891522727620204	30882638.9629696	13.52833334	0.524714743594822	FALSE	FALSE
101502	Isognomonidae	Isognomon	bicolor	(C.B. Adams 1845)	suspension	attached	immobile	epifaunal	0	0	73.9729680356277	0.000891522727620204	8236786.77601825	17.72206152	0.505246060132347	FALSE	FALSE
111688	Isognomonidae	Isognomon	dunkeri	(P.Fischer 1881)	suspension	attached	immobile	epifaunal	0	0	65.7267069006199	0.000891522727620204	8450435.66977021	13.19842904	0.553926722345	TRUE	FALSE
101504	Isognomonidae	Isognomon	ephippium	(Linnaeus 1758)	suspension	attached	immobile	epifaunal	0	0	138.895644280157	0.000891522727620204	98523811.8877015	32.627575601	0.294103921467395	TRUE	FALSE
101505	Isognomonidae	Isognomon	incisum	(Conrad 1837)	suspension	attached	immobile	epifaunal	0	0	44.1248229458204	0.000891522727620204	21915653.781999	9.10221629	0.579623281189308	FALSE	FALSE
101507	Isognomonidae	Isognomon	isognomum	(Linnaeus 1758)	suspension	attached	immobile	epifaunal	0	0	143.223601407031	0.000891522727620204	116664299.604765	32.627575601	0.29076230652917	TRUE	FALSE
101508	Isognomonidae	Isognomon	janus	Carpenter 1857	suspension	attached	immobile	epifaunal	0	0	92.8617251616617	0.000891522727620204	6850589.86338914	17.94966261	0.506414882767814	TRUE	FALSE
101509	Isognomonidae	Isognomon	legumen	(Gmelin 1791)	suspension	attached	immobile	epifaunal	0	0	108.33697429779	0.000891522727620204	117837079.517112	32.627575601	0.290564532851024	FALSE	FALSE
101512	Isognomonidae	Isognomon	perna	(Linnaeus 1767)	suspension	attached	immobile	epifaunal	0	0	66.4981202741852	0.000891522727620204	132439395.215637	32.627575601	0.288254655182056	TRUE	FALSE
101514	Isognomonidae	Isognomon	radiatus	(Anton 1839)	suspension	attached	immobile	epifaunal	0	0	57.9827560572969	0.000891522727620204	6602292.637377	17.72206152	0.509619627629973	FALSE	FALSE
106431	Isognomonidae	Isognomon	recognitus	(Mabille 1895)	suspension	attached	immobile	epifaunal	0	0	45.8257569495584	0.000891522727620204	7634576.31739842	17.94966261	0.504272468588158	TRUE	FALSE
101518	Isognomonidae	Isognomon	spathulatum	(Reeve 1858)	suspension	attached	immobile	epifaunal	0	0	69.102607765554	0.000891522727620204	2362672.73398147	13.7685616	0.572926161923698	FALSE	FALSE
101519	Isognomonidae	Parviperna	albisoror	(Iredale 1939)	suspension	attached	immobile	epifaunal	0	0	29.53895732757	0.000891522727620204	1971017.02966904	8.68552871	0.631779366759439	FALSE	FALSE
101503	Isognomonidae	Parviperna	californicum	(Conrad 1837)	suspension	attached	immobile	epifaunal	0	0	31.3687742827162	0.000891522727620204	222626.956118998	3.43599318	0.731979580297495	FALSE	FALSE
101521	Isognomonidae	Parviperna	nucleus	(Lamarck 1819)	suspension	attached	immobile	epifaunal	0	0	31.4117812293413	0.000891522727620204	128056052.243852	32.627575601	0.288920142926742	FALSE	FALSE
100110	Kelliellidae	Alveinus	miliaceus	(Issel 1869)	suspension	attached	mobile	infaunal	23	23	2	0.000602919762191161	2823564.23114727	18.38328981	0.432350658289801	FALSE	FALSE
100111	Kelliellidae	Alveinus	ojianus	(Yokoyama 1927)	suspension	attached	mobile	infaunal	6	6	2	0.000602919762191161	5280820.04781751	30.75270703	0.285474526402218	FALSE	FALSE
112467	Kelliellidae	Kelliella	albida	(Dall 1890)	suspension	attached	mobile	epifaunal	90	90	8.48528137423857	0.000602919762191161	113.47167970031	4.75409283	0.780682948258574	FALSE	FALSE
112840	Kelliellidae	Kelliella	brasuca	Dias Passos et al. 2019	suspension	attached	mobile	epifaunal	36	36	2.19772609758359	0.000602919762191161	15027.9176628572	5.76679405	0.673060378221018	FALSE	FALSE
101540	Kelliellidae	Kelliella	japonica	Hayami & Kase 1993	suspension	attached	mobile	epifaunal	30	30	2.12367605815953	0.000602919762191161	19507698.3046174	29.66304964	0.271485337213019	FALSE	FALSE
101541	Kelliellidae	Kelliella	miliaris	(Philippi 1844)	suspension	attached	mobile	epifaunal	11	11	2.79284800875379	0.000602919762191161	11662685.7382711	28.591666596	0.293306164158224	FALSE	FALSE
106398	Kelliellidae	Pauliella	bernardi	Munier-Chalmas 1895	suspension	unattached	mobile	infaunal	NA	NA	4	0.000602919762191161	19.3083903867607	4.93142855	0.813772257327758	FALSE	FALSE
104407	Laternulidae	Clistoconcha	insignis	E.A. Smith 1910	suspension	unattached	mobile	infaunal	8	8	16.9705627484771	0	195608.058813233	12.87589888	0.363531077309804	FALSE	FALSE
104423	Laternulidae	Exolaternula	erythraea	(Morris & Morris 1993)	suspension	unattached	mobile	infaunal	0	0	24.1797435883841	0	970956.19756249	20.31424225	0.250972409801557	FALSE	FALSE
11411	Laternulidae	Exolaternula	liautaudi	(Mittre 1844)	suspension	unattached	mobile	infaunal	0	0	37.2531877830609	0	11172674.5520357	31.906857202	0.0766185986665089	FALSE	FALSE
104119	Laternulidae	Exolaternula	spengleri	(Gmelin 1791)	suspension	unattached	mobile	infaunal	0	0	60.4737959780929	0	32032483.478952	31.645737032	0.0586317744592876	TRUE	FALSE
104114	Laternulidae	Laternula	anatina	(Linnaeus 1758)	suspension	unattached	mobile	infaunal	0	0	63.0634601017102	0	59352744.1890271	34.40643638	0.0164190445255758	FALSE	FALSE
104116	Laternulidae	Laternula	boschasina	Reeve 1864	suspension	unattached	mobile	infaunal	0	0	25.0998007960223	0	49940.6738090129	4.64875801	0.479982652939133	FALSE	FALSE
104117	Laternulidae	Laternula	creccina	(Reeve 1860)	suspension	unattached	mobile	infaunal	1	1	51.2640224719052	0	9519043.91304928	22.599333483	0.180989573839103	FALSE	FALSE
104113	Laternulidae	Laternula	elliptica	(King 1832)	suspension	unattached	mobile	infaunal	1	1	78.1728853247723	0	33835756.3597832	7.751729306	0.31735653928123	FALSE	FALSE
104394	Laternulidae	Laternula	faba	(Reeve 1860)	suspension	unattached	mobile	infaunal	NA	NA	20.8326666559997	0	385.365052356293	9.00955882	0.528748014064398	FALSE	FALSE
104393	Laternulidae	Laternula	gracilis	(Reeve 1860)	suspension	unattached	mobile	infaunal	0	0	30.3973683071413	0	6071285.45010544	20.76552672	0.209821391213963	FALSE	FALSE
112374	Laternulidae	Laternula	impura	(Pilsbry 1901)	suspension	unattached	mobile	infaunal	0	0	27.6814016986135	0	5065973.21319493	31.201091862	0.0999312630283979	FALSE	FALSE
104346	Laternulidae	Laternula	laterna	Lamarck 1818	suspension	unattached	mobile	infaunal	NA	5	62.0934779183772	0	27512821.4746633	22.599333483	0.160003773410495	FALSE	FALSE
104118	Laternulidae	Laternula	navicula	(Reeve 1863)	suspension	unattached	mobile	infaunal	0	0	28.9136645896019	0	12062823.0379693	20.60368675	0.198006098347001	FALSE	FALSE
111629	Laternulidae	Laternula	tasmanica	(Reeve 1863)	suspension	unattached	mobile	infaunal	0	0	38.3927076409049	0	17457918.1012821	22.296000523	0.172295756861004	FALSE	FALSE
104400	Laternulidae	Laternula	vagina	(Reeve 1863)	suspension	unattached	mobile	infaunal	NA	5	31.4642654451045	0	1087621.77988451	14.77953801	0.30890958419843	FALSE	FALSE
104391	Laternulidae	Laternula	valenciennesii	(Reeve 1860)	suspension	unattached	mobile	infaunal	0	0	69.9070811863863	0	8014059.06347925	11.66106073	0.303327934963039	FALSE	FALSE
104909	Limidae	Acesta	citrina	Hasahito & Habe 1976	suspension	attached	mobile	epifaunal	150	150	54.3323108288245	0.000186482540524194	505591.421881122	19.842310606	0.32514095075373	FALSE	FALSE
104037	Limidae	Acesta	colombiana	(Vokes 1970)	suspension	attached	mobile	epifaunal	60	60	108.42140010164	0.000186482540524194	42015.1877786656	5.11804131	0.534431181859337	FALSE	FALSE
104040	Limidae	Acesta	excavata	(Fabricius 1779)	suspension	attached	mobile	epifaunal	33	33	175.499287747842	0.000186482540524194	10560922.224644	27.821874096	0.178283820442585	FALSE	FALSE
104043	Limidae	Acesta	goliath	(Sowerby III, 1883)	suspension	attached	mobile	epifaunal	80	80	136.821051011897	0.000186482540524194	5086966.30035895	31.034738982	0.157792716664325	TRUE	FALSE
104048	Limidae	Acesta	marissinca	Yamashita & Habe 1969	suspension	attached	mobile	epifaunal	150	150	120.933866224478	0.000186482540524194	2068221.83488848	21.031666607	0.284354709921395	FALSE	FALSE
104316	Limidae	Acesta	patagonica	(Dall 1902)	suspension	attached	mobile	epifaunal	15	15	102.761860629321	0.000186482540524194	433934.26676554	17.490000069	0.353740383562928	FALSE	FALSE
105049	Limidae	Antarctolima	deceptionensis	(Preston 1916)	suspension	attached	mobile	epifaunal	25	25	4.9749371855331	0.000186482540524194	2588737.61426539	12.919684832	0.36812046821188	FALSE	FALSE
105047	Limidae	Antarctolima	hodgsoni	(E.A. Smith 1907)	suspension	attached	mobile	epifaunal	6	6	34.5629859821168	0.000186482540524194	27066675.8244715	5.093971292	0.406803191701591	FALSE	FALSE
105050	Limidae	Antarctolima	ovalis	(Thiele 1912)	suspension	attached	mobile	epifaunal	46	46	5.07937003968012	0.000186482540524194	7090321.59408234	2.820833338	0.458006624582122	FALSE	FALSE
105048	Limidae	Antarctolima	pygmaea	(Philippi 1845) of Fleming 1978	suspension	attached	mobile	epifaunal	11	11	13.4164078649987	0.000186482540524194	6136172.23939244	12.034032298	0.360686107538023	FALSE	FALSE
104421	Limidae	Callolima	rathbuni	(Bartsch 1913)	suspension	attached	mobile	epifaunal	100	100	211.165527489692	0.000186482540524194	3552952.70242126	10.44277816	0.388792539940659	TRUE	FALSE
105051	Limidae	Ctenoides	ales	(Finlay 1927)	suspension	attached	mobile	epifaunal	5	5	87.3613186713662	0.000186482540524194	52137458.3830338	27.673133382	0.148329764233771	FALSE	FALSE
105052	Limidae	Ctenoides	annulatus	(Lamarck 1819)	suspension	attached	mobile	epifaunal	4	4	38.5356977359954	0.000186482540524194	92266491.5155253	32.627575601	0.083172283332111	FALSE	FALSE
105139	Limidae	Ctenoides	barnardi	Kilburn 1998	suspension	attached	mobile	epifaunal	146	146	13.9642400437689	0.000186482540524194	42319.1775522596	8.23520215	0.500394688745233	FALSE	FALSE
105623	Limidae	Ctenoides	catherinae	von Cosel 1995	suspension	attached	mobile	epifaunal	10	10	13.9817738502666	0.000186482540524194	119.850052379957	6.84339614	0.631529246635252	FALSE	FALSE
105354	Limidae	Ctenoides	concentricus	(Sowerby III, 1888)	suspension	attached	mobile	epifaunal	5	5	51.4392845984467	0.000186482540524194	14527702.3704936	31.176136792	0.135506365549977	FALSE	FALSE
105432	Limidae	Ctenoides	lischkei	(Lamy 1930)	suspension	attached	mobile	epifaunal	0	0	25.1594912508182	0.000186482540524194	19324589.7129989	31.235597395	0.129218291963002	FALSE	FALSE
105433	Limidae	Ctenoides	miamiensis	Mikkelsen & Bieler 2003	suspension	attached	mobile	epifaunal	30	30	12.6680700976905	0.000186482540524194	201525.457430291	10.08848474	0.449384709655951	FALSE	FALSE
105435	Limidae	Ctenoides	mitis	(Lamarck 1807)	suspension	attached	mobile	epifaunal	16	16	81.4861951498534	0.000186482540524194	7935274.96383063	19.08009618	0.278987992529371	FALSE	FALSE
105436	Limidae	Ctenoides	obliquus	Mikkelson & Bieler 2003	suspension	attached	mobile	epifaunal	1	1	35.7770876399966	0.000186482540524194	4919749.64300526	10.51789475	0.38154021316552	FALSE	FALSE
105437	Limidae	Ctenoides	philippinarum	Masahito & Habe 1978	suspension	attached	mobile	epifaunal	80	80	40.2430118157178	0.000186482540524194	464860.132367563	4.89540234	0.489324508203758	FALSE	FALSE
105438	Limidae	Ctenoides	planulatus	(Dall 1886)	suspension	attached	mobile	epifaunal	35	35	13.5941163743731	0.000186482540524194	332279.447762173	10.08848474	0.439497211748898	FALSE	FALSE
105624	Limidae	Ctenoides	sanctipauli	Stuardo 1982	suspension	attached	mobile	epifaunal	110	110	45.030656224399	0.000186482540524194	6057344.93473481	18.86180668	0.28670104818201	FALSE	FALSE
105439	Limidae	Ctenoides	scaber	(Born 1778)	suspension	attached	mobile	epifaunal	0	0	87.3475815349229	0.000186482540524194	16365509.5593208	19.08009618	0.264675437859011	TRUE	FALSE
105440	Limidae	Ctenoides	suavis	Masahito, Kuroda & Habe in Kuroda et al. 1971	suspension	attached	mobile	epifaunal	50	50	26.3248931621764	0.000186482540524194	1995402.13003342	20.922110176	0.28625467577809	FALSE	FALSE
105441	Limidae	Ctenoides	symmetricus	(Barnard 1964)	suspension	attached	mobile	epifaunal	146	146	15.3674981698388	0.000186482540524194	16826.6430918231	7.13007777	0.530646891288446	FALSE	FALSE
105442	Limidae	Ctenoides	vokesi	Mikkelson & Bieler 2003	suspension	attached	mobile	epifaunal	40	40	48.1002078997586	0.000186482540524194	598840.576799965	8.01958334	0.450346641319723	FALSE	FALSE
105443	Limidae	Divarilima	abscisa	(Barnard 1964)	suspension	attached	immobile	epifaunal	70	70	6.5	0.000186482540524194	30537.3388678766	7.90937464	0.510389127067278	FALSE	FALSE
105444	Limidae	Divarilima	albicoma	(Dall 1886)	suspension	attached	immobile	epifaunal	100	100	8	0.000186482540524194	7598679.56427513	17.72206152	0.294611378663756	FALSE	FALSE
105445	Limidae	Divarilima	elegans	Hayami & Kase 1993	suspension	attached	immobile	epifaunal	7	7	3.5	0.000186482540524194	1795315.32125828	8.71157014	0.421113295887389	FALSE	FALSE
112087	Limidae	Divarilima	handini	Gibson-Smith & Gibson-Smith 1982	suspension	attached	immobile	epifaunal	20	20	9.05538513813742	0.000186482540524194	7371.77595219229	5.28399976	0.567038347011722	FALSE	FALSE
105446	Limidae	Divarilima	iwaotakii	(Habe 1961)	suspension	attached	immobile	epifaunal	20	20	7	0.000186482540524194	4874092.5659456	30.808124345	0.161102007611125	FALSE	FALSE
105447	Limidae	Divarilima	sydneyensis	(Hedley 1904)	suspension	attached	immobile	epifaunal	5	5	6.92820323027551	0.000186482540524194	2478820.4915119	15.120128163	0.345052184193615	FALSE	FALSE
105451	Limidae	Escalima	goughensis	(Melvill & Standen 1907)	suspension	attached	mobile	epifaunal	90	90	8.36660026534076	0.000186482540524194	4036.11644152044	7.97384847	0.549701241208508	FALSE	FALSE
105448	Limidae	Escalima	murrayi	(Smith 1891)	suspension	attached	mobile	epifaunal	180	180	10.9544511501033	0.000186482540524194	2719361.08559635	17.831666763	0.313737482020474	FALSE	FALSE
105450	Limidae	Escalima	regularis	Powell 1955	suspension	attached	mobile	epifaunal	91	91	11.6833214455479	0.000186482540524194	1259303.16722462	14.405666762	0.366211250420207	FALSE	FALSE
112274	Limidae	Fukama	benthonimbifer	(Iredale 1925)	suspension	attached	immobile	epifaunal	137	137	19.3390796058137	0.000186482540524194	860.537132660644	6.96219833	0.59125944196193	FALSE	FALSE
105455	Limidae	Fukama	fujitai	(Oyama 1943)	suspension	attached	immobile	epifaunal	40	40	21.4941852602047	0.000186482540524194	8080636.03458863	21.140319846	0.256227557014305	FALSE	FALSE
105452	Limidae	Fukama	messura	Kilburn 1999	suspension	attached	immobile	epifaunal	80	80	10.8774997127097	0.000186482540524194	3449.3523005458	5.40816725	0.580704970367963	FALSE	FALSE
105453	Limidae	Fukama	perfecta	(E.A. Smith 1904)	suspension	attached	immobile	epifaunal	40	40	13.4164078649987	0.000186482540524194	53197.7019784776	10.4749299	0.471517894779297	FALSE	FALSE
105456	Limidae	Fukama	quantoensis	(Yokoyama 1920)	suspension	attached	immobile	epifaunal	50	50	47.8497648897045	0.000186482540524194	4975068.69260206	30.808124345	0.160696565897879	FALSE	FALSE
105478	Limidae	Fukama	sagamiensis	(Masahito, Kuroda & Habe in Kuroda et al. 1971)	suspension	attached	immobile	epifaunal	50	50	21.9465259209744	0.000186482540524194	73278.3962506783	18.986936917	0.372631763469901	FALSE	FALSE
105454	Limidae	Fukama	tomlini	(Prashad 1932)	suspension	attached	immobile	epifaunal	147	147	16.3095064303001	0.000186482540524194	38874831.2178885	22.218446862	0.213444405898708	FALSE	FALSE
105606	Limidae	Fukama	vulgatula	(Yokoyama 1922)	suspension	attached	immobile	epifaunal	50	50	19.131126469709	0.000186482540524194	167270.770336847	23.473668804	0.307526727631636	FALSE	FALSE
105608	Limidae	Gemellima	austrina	(Tate 1887)	suspension	attached	mobile	epifaunal	2	2	10.9544511501033	0.000186482540524194	985.903210178391	6.91666651	0.589065423410257	FALSE	FALSE
105610	Limidae	Gemellima	millesquamata	(Thiele 1920)	suspension	attached	mobile	epifaunal	NA	NA	4.42831796509691	0.000186482540524194	122.756277582977	1.4151515	0.690078652905219	FALSE	FALSE
105605	Limidae	Gemellima	parvula	(Verco 1908)	suspension	attached	mobile	epifaunal	91	91	3.33166624979154	0.000186482540524194	17273.100734399	8.57672132	0.514399261610097	FALSE	FALSE
105612	Limidae	Gemellima	pygmaea	(Philippi 1845)	suspension	attached	mobile	epifaunal	3	3	11.8321595661992	0.000186482540524194	27411330.3764384	28.737826052	0.14946534110569	FALSE	FALSE
105613	Limidae	Gemellima	sarsi	(Loven 1846)	suspension	attached	mobile	epifaunal	90	90	5.24785670536077	0.000186482540524194	2549771.04004067	20.321195856	0.287941211151129	FALSE	FALSE
105609	Limidae	Gemellima	torresiana	(E.A. Smith 1885)	suspension	attached	mobile	epifaunal	15	15	8.94427190999916	0.000186482540524194	15528.9725592344	4.78898592	0.557689249002043	FALSE	FALSE
105603	Limidae	Gemellima	tosana	(Oyama 1943)	suspension	attached	mobile	epifaunal	50	50	8.42614977317636	0.000186482540524194	2137625.5991028	21.063507986	0.283355864320192	FALSE	FALSE
105460	Limidae	Lima	bullifera	Deshayes in Maillard 1863	suspension	attached	mobile	epifaunal	0	0	41.5692193816531	0.000186482540524194	2632988.21006959	9.01727304	0.410217590496102	FALSE	FALSE
105461	Limidae	Lima	caribaea	d'Orbigny 1853	suspension	attached	mobile	epifaunal	1	1	50.799606297687	0.000186482540524194	18882500.1408801	19.08009618	0.261846779152261	FALSE	FALSE
105463	Limidae	Lima	disalvoi	Raines 2002	suspension	attached	mobile	epifaunal	10	10	35.213633723318	0.000186482540524194	200.09877726059	5.24500001	0.638774315015747	FALSE	FALSE
105616	Limidae	Lima	lima	(Linnaeus 1758)	suspension	attached	mobile	epifaunal	8	8	131.810469993851	0.000186482540524194	15342382.5241611	22.861666644	0.224833596153943	TRUE	FALSE
105469	Limidae	Lima	meridionalis	Stuardo 1968	suspension	attached	mobile	epifaunal	45	45	38.9871773792359	0.000186482540524194	570324.584852249	10.85186291	0.420515003899989	FALSE	FALSE
105471	Limidae	Lima	nakayasui	Habe 1987	suspension	attached	mobile	epifaunal	80	80	26.7848837966492	0.000186482540524194	7643.35117282251	3.35186455	0.587331786435023	FALSE	FALSE
105472	Limidae	Lima	nimbifer	Iredale 1924	suspension	attached	mobile	epifaunal	2	2	27.712812921102	0.000186482540524194	12602559.0327672	22.599333483	0.231575683711683	FALSE	FALSE
105473	Limidae	Lima	ogasawaraensis	Habe 1993	suspension	attached	mobile	epifaunal	50	50	19.7393008994746	0.000186482540524194	649765.382519894	19.868177217	0.319899095829002	FALSE	FALSE
105475	Limidae	Lima	paucicostata	Sowerby II, 1843	suspension	attached	mobile	epifaunal	2	2	72.7362358113203	0.000186482540524194	603795.788944278	16.21894242	0.3610292859453	FALSE	FALSE
105481	Limidae	Lima	tahitensis	E.A. Smith 1885	suspension	attached	mobile	epifaunal	18	18	9.48683298050514	0.000186482540524194	562657.498779635	2.78125202	0.508537111101419	FALSE	FALSE
105482	Limidae	Lima	tetrica	Gould 1851	suspension	attached	mobile	epifaunal	0	0	63.3640276497635	0.000186482540524194	4794769.85206178	16.44182409	0.317636104215623	FALSE	FALSE
112309	Limidae	Lima	tropicalis	(Iredale 1939)	suspension	attached	mobile	epifaunal	18	18	15.8745078663875	0.000186482540524194	72687.7900383752	9.93853154	0.471178157073261	FALSE	FALSE
105484	Limidae	Lima	vulgaris	(Link 1807)	suspension	attached	mobile	epifaunal	0	0	79.3725393319377	0.000186482540524194	144083959.199269	35.476609712	0.0433808208402512	TRUE	FALSE
112754	Limidae	Lima	zealandica	Sowerby III, 1877	suspension	attached	mobile	epifaunal	10	10	72.8903285765677	0.000186482540524194	1051018.50787352	13.55408021	0.379045702936579	FALSE	FALSE
105486	Limidae	Lima	zushiensis	Yokoyama 1920	suspension	attached	mobile	epifaunal	50	50	72.1110255092798	0.000186482540524194	2893525.63524744	29.870201235	0.181610948938417	FALSE	FALSE
105488	Limidae	Limaria	africana	(Bartsch 1915)	suspension	attached	mobile	epifaunal	3	3	20.0858158908221	0.000186482540524194	592915.367571424	14.18321466	0.383523997765284	FALSE	FALSE
105487	Limidae	Limaria	angustata	(Sowerby II, 1872)	suspension	attached	mobile	epifaunal	0	0	36.3318042491699	0.000186482540524194	5446012.05928814	20.31424225	0.273011789393651	FALSE	FALSE
105459	Limidae	Limaria	auaua	(Dall, Bartsch & Rehder 1938)	suspension	attached	mobile	epifaunal	7	7	27.224988521577	0.000186482540524194	222626.956118998	3.43599318	0.519750519046692	FALSE	FALSE
105489	Limidae	Limaria	basilanica	(Adams & Reeve 1850)	suspension	attached	mobile	epifaunal	0	0	47.5394572960189	0.000186482540524194	61634154.3611962	32.482212212	0.0927304178079142	FALSE	FALSE
105490	Limidae	Limaria	delicatula	(Iredale 1939)	suspension	attached	mobile	epifaunal	NA	NA	14.3874945699382	0.000186482540524194	118.250135628815	6.01557706	0.640796133091808	FALSE	FALSE
105511	Limidae	Limaria	dentata	(Sowerby 1843)	suspension	attached	mobile	epifaunal	2	2	13.0384048104053	0.000186482540524194	23227957.0779504	15.75297852	0.293928338788717	FALSE	FALSE
105510	Limidae	Limaria	fragilis	(Gmelin 1791)	suspension	attached	mobile	epifaunal	0	0	31.6069612585582	0.000186482540524194	128177112.12317	23.38757563	0.177142056803722	FALSE	FALSE
105491	Limidae	Limaria	guttula	Kilburn 1998	suspension	attached	mobile	epifaunal	17	17	14.1725085993976	0.000186482540524194	4388.35213649097	7.13007777	0.557221456785344	FALSE	FALSE
105492	Limidae	Limaria	hakodatensis	(Tokunaga 1906)	suspension	attached	mobile	epifaunal	5	5	22.8035085019828	0.000186482540524194	5203751.97834217	30.477194	0.16340628909781	FALSE	FALSE
105466	Limidae	Limaria	hawaiana	(Dall, Bartsch & Rehder 1938)	suspension	attached	mobile	epifaunal	117	117	12.2474487139159	0.000186482540524194	222626.956118998	3.43599318	0.519750519046692	FALSE	FALSE
105493	Limidae	Limaria	hemphilli	(Hertlein & Strong 1946)	suspension	attached	mobile	epifaunal	0	0	25.377155080899	0.000186482540524194	12483071.6875736	22.707619352	0.230586616945297	FALSE	FALSE
105494	Limidae	Limaria	hians	(Gmelin 1791)	suspension	attached	mobile	epifaunal	0	0	32.1294257651767	0.000186482540524194	25418642.2875642	30.337535326	0.133563467790433	FALSE	FALSE
105512	Limidae	Limaria	hirasei	(Pilsbry 1901)	suspension	attached	mobile	epifaunal	0	0	31.859064644148	0.000186482540524194	5257925.69082556	30.585264035	0.162026428139643	FALSE	FALSE
105617	Limidae	Limaria	hongkongensis	Morton 1979	suspension	attached	mobile	epifaunal	3	3	19.3649167310371	0.000186482540524194	3271914.8134672	12.85165196	0.36422937054053	FALSE	FALSE
112310	Limidae	Limaria	imitans	Stuardo 1968	suspension	attached	mobile	epifaunal	4	4	23.1300670124408	0.000186482540524194	999026.806070915	13.05489409	0.385476653762263	FALSE	FALSE
105496	Limidae	Limaria	kawamurai	Masahito & Habe 1972	suspension	attached	mobile	epifaunal	100	100	20.8182612146164	0.000186482540524194	5490640.18610812	30.811878672	0.158706053262234	FALSE	FALSE
105467	Limidae	Limaria	keokea	(Dall, Bartsch & Rehder 1938)	suspension	attached	mobile	epifaunal	2	2	28.7888867447145	0.000186482540524194	1602903.13087027	4.92896835	0.464484315625106	FALSE	FALSE
105498	Limidae	Limaria	kiiensis	(Oyama 1943)	suspension	attached	mobile	epifaunal	1	1	17.3181985206314	0.000186482540524194	3374287.07274438	30.197764315	0.175010030487979	FALSE	FALSE
105468	Limidae	Limaria	lahaina	(Dall, Bartsch & Rehder 1938)	suspension	attached	mobile	epifaunal	25	25	34.5470693402494	0.000186482540524194	222626.956118998	3.43599318	0.519750519046692	FALSE	FALSE
105499	Limidae	Limaria	locklini	(McGinty 1955)	suspension	attached	mobile	epifaunal	10	10	11.0905365064094	0.000186482540524194	3157937.87161096	17.54340922	0.313915360050823	FALSE	FALSE
112910	Limidae	Limaria	n.sp. cf. pellucida (Adams 1846)	of von Cosel & Huber 2019	suspension	attached	mobile	epifaunal	15	15	10.816653826392	0.000186482540524194	746663.330976843	11.5963716	0.40709279698015	FALSE	FALSE
111969	Limidae	Limaria	natans	(Dufo 1840)	suspension	attached	mobile	epifaunal	NA	5	23.9791576165636	0.000186482540524194	6753070.10517443	15.52705371	0.32081116127517	FALSE	FALSE
105501	Limidae	Limaria	orbignyi	(Lamy 1930)	suspension	attached	mobile	epifaunal	0	0	43.0116263352131	0.000186482540524194	12176665.2752325	17.5234874	0.287446833878853	FALSE	FALSE
105502	Limidae	Limaria	orientalis	(Adams & Reeve 1850)	suspension	attached	mobile	epifaunal	1	1	30.4745795705207	0.000186482540524194	41466238.5678116	15.57399379	0.284415825361502	FALSE	FALSE
105503	Limidae	Limaria	pacifica	(d'Orbigny 1846)	suspension	attached	mobile	epifaunal	0	0	31.3687742827162	0.000186482540524194	5848640.65232527	16.44182409	0.313707613926575	FALSE	FALSE
105474	Limidae	Limaria	parallela	(Dall, Bartsch & Rehder 1938)	suspension	attached	mobile	epifaunal	20	20	6.08111831820431	0.000186482540524194	3955999.49166987	6.75469556	0.426769664560632	FALSE	FALSE
105504	Limidae	Limaria	pellucida	(C.B. Adams 1846)	suspension	attached	mobile	epifaunal	22	22	24.2629346947149	0.000186482540524194	20431324.6357516	19.91667863	0.251191587440635	FALSE	FALSE
105513	Limidae	Limaria	perfragilis	(Habe & Kosuge 1966)	suspension	attached	mobile	epifaunal	0	0	13.4298175713596	0.000186482540524194	1725558.53900832	18.63217951	0.314026725835986	FALSE	FALSE
112909	Limidae	Limaria	rotundata	(Sowerby II 1843)	suspension	attached	mobile	epifaunal	0	0	41.3521462562707	0.000186482540524194	2590799.25804576	16.93826433	0.324409347734567	FALSE	FALSE
105507	Limidae	Limaria	thryptica	(Penna 1971)	suspension	attached	mobile	epifaunal	3.8	3.8	20.976176963403	0.000186482540524194	177926.393840478	5.95676858	0.496772856543379	FALSE	FALSE
105508	Limidae	Limaria	tuberculata	(Olivi 1792)	suspension	attached	mobile	epifaunal	0	0	57.2894405628123	0.000186482540524194	85586130.0681147	31.796957335	0.0936899429184907	TRUE	FALSE
105520	Limidae	Limatula	acherontis	Fleming 1978	suspension	attached	mobile	epifaunal	145	145	3.83666521865018	0.000186482540524194	29415.6974194609	5.88143935	0.533179480705245	FALSE	FALSE
105568	Limidae	Limatula	aequatorialis	(Thiele 1920)	suspension	attached	mobile	epifaunal	18	18	4.38748219369606	0.000186482540524194	1043868.04266561	5.03840899	0.471774468948045	FALSE	FALSE
105521	Limidae	Limatula	agulhasensis	(Thiele 1920)	suspension	attached	mobile	epifaunal	150	150	5.87367006223537	0.000186482540524194	9575.75259136163	7.21336063	0.540887723713288	FALSE	FALSE
105522	Limidae	Limatula	attenuata	Dall 1916	suspension	attached	mobile	epifaunal	15	15	6.32455532033676	0.000186482540524194	3575474.0727189	18.740515029	0.29844348959414	FALSE	FALSE
111915	Limidae	Limatula	chilensis	Campusano et al. 2012	suspension	attached	mobile	epifaunal	22	22	3.64554522671164	0.000186482540524194	187918.680646346	13.254864145	0.416337821799799	FALSE	FALSE
105524	Limidae	Limatula	densecostata	(Thiele 1920)	suspension	attached	mobile	epifaunal	70	70	9.8974744253269	0.000186482540524194	134966.898034051	11.53536484	0.441578852135776	FALSE	FALSE
105525	Limidae	Limatula	exigua	(Thiele 1920)	suspension	attached	mobile	epifaunal	32	32	3.95979797464467	0.000186482540524194	54339.3455668429	10.22948216	0.473766892706133	FALSE	FALSE
111882	Limidae	Limatula	guineensis	Stuardo 1968	suspension	attached	mobile	epifaunal	32	32	8.47112743381895	0.000186482540524194	14900.8957321747	5.05451948	0.555618346865301	FALSE	FALSE
105526	Limidae	Limatula	gwyni	(Sykes 1903)	suspension	attached	mobile	epifaunal	18	18	13.6747943311773	0.000186482540524194	26547446.7258507	30.547952356	0.130416398255323	FALSE	FALSE
105528	Limidae	Limatula	hyalina	Verrill & Bush 1898	suspension	attached	mobile	epifaunal	46	46	5.80947501931113	0.000186482540524194	528679.602295827	15.53807309	0.371059467675693	FALSE	FALSE
105529	Limidae	Limatula	hyperborea	Jensen 1905	suspension	attached	mobile	epifaunal	79	79	14.8323969741913	0.000186482540524194	14469609.3167979	21.38640015	0.242032722510546	FALSE	FALSE
105531	Limidae	Limatula	jacksonensis	(Thiele 1920)	suspension	attached	mobile	epifaunal	22	22	9.89949493661167	0.000186482540524194	267.279474160339	6.41223532	0.620358723879962	FALSE	FALSE
105532	Limidae	Limatula	kinjoi	Hayami & Kase 1993	suspension	attached	mobile	epifaunal	NA	NA	2.32379000772445	0.000186482540524194	1204918.41510325	10.1607561	0.413240500440457	FALSE	FALSE
105533	Limidae	Limatula	kurodai	Oyama 1943	suspension	attached	mobile	epifaunal	10	10	5.32447180478965	0.000186482540524194	1515027.90051969	25.641668984	0.24038291550255	FALSE	FALSE
105579	Limidae	Limatula	leptocarya	(Melvill 1898)	suspension	attached	mobile	epifaunal	18	18	6.32455532033676	0.000186482540524194	18172876.1987629	20.31424225	0.249184887202493	FALSE	FALSE
105534	Limidae	Limatula	maoria	Finlay 1927	suspension	attached	mobile	epifaunal	20	20	30.9838667696593	0.000186482540524194	1444568.82423492	14.513740292	0.362322294363565	FALSE	FALSE
105535	Limidae	Limatula	nippona	Habe 1960	suspension	attached	mobile	epifaunal	5	5	5.91607978309962	0.000186482540524194	1024039.96599791	20.311750146	0.306081431599612	FALSE	FALSE
105536	Limidae	Limatula	powelli	Fleming 1978	suspension	attached	mobile	epifaunal	92	92	11.4891252930761	0.000186482540524194	2997597.27860576	17.79019735	0.312262263051367	FALSE	FALSE
105581	Limidae	Limatula	pusilla	(H. Adams 1871)	suspension	attached	mobile	epifaunal	NA	NA	6.32455532033676	0.000186482540524194	2331599.30201984	16.4720005	0.331563461833703	FALSE	FALSE
105537	Limidae	Limatula	raoulica	Fleming 1978	suspension	attached	mobile	epifaunal	135	135	4.50555213042752	0.000186482540524194	29415.6974194609	5.88143935	0.533179480705245	FALSE	FALSE
105582	Limidae	Limatula	regularis	Verrill & Bush 1898	suspension	attached	mobile	epifaunal	28	28	7.58946638440411	0.000186482540524194	17941129.1180586	26.232600762	0.18508633340874	FALSE	FALSE
105538	Limidae	Limatula	saturna	Bernard 1978	suspension	attached	mobile	epifaunal	20	20	12	0.000186482540524194	19794029.4733131	30.153333588	0.140511532333099	FALSE	FALSE
105583	Limidae	Limatula	setifera	Dall 1886	suspension	attached	mobile	epifaunal	37	37	7.19374728496908	0.000186482540524194	4707155.45433916	18.90144388	0.291256467389567	FALSE	FALSE
105541	Limidae	Limatula	siligo	Fleming 1978	suspension	attached	mobile	epifaunal	17	17	5.69209978830308	0.000186482540524194	95147.9945860234	14.9320794	0.411557642918731	FALSE	FALSE
105542	Limidae	Limatula	similaris	(Dall 1908)	suspension	attached	mobile	epifaunal	1.5	1.5	5.29150262212918	0.000186482540524194	5279529.84561932	19.00784482	0.287830563615026	FALSE	FALSE
105543	Limidae	Limatula	similis	Jensen 1912	suspension	attached	mobile	epifaunal	171	171	5.1234753829798	0.000186482540524194	101455.387793391	9.879598261	0.465225869521875	FALSE	FALSE
105544	Limidae	Limatula	simillima	Thiele 1912	suspension	attached	mobile	epifaunal	64	64	7.54983443527075	0.000186482540524194	15336897.0757206	3.562105266	0.434691354031075	FALSE	FALSE
105546	Limidae	Limatula	subauriculata	(Montagu 1808)	suspension	attached	mobile	epifaunal	7	7	8.48528137423857	0.000186482540524194	60335393.7844432	32.45924253	0.0934012774923705	FALSE	FALSE
111698	Limidae	Limatula	surugensis	Stuardo 1968	suspension	attached	mobile	epifaunal	100	100	8.32466215530696	0.000186482540524194	2893525.63524744	29.870201235	0.181610948938417	FALSE	FALSE
105547	Limidae	Limatula	suteri	(Dall 1908)	suspension	attached	mobile	epifaunal	27	27	10.2469507659596	0.000186482540524194	84.6301854346008	3.01839692	0.679999646122777	FALSE	FALSE
105552	Limidae	Limatula	vermicola	Kilburn 1975	suspension	attached	mobile	epifaunal	50	50	10.1024749442896	0.000186482540524194	78246.7472949093	8.64095391	0.483830040711244	FALSE	FALSE
110758	Limidae	Limatula	vigilis	Fleming 1978	suspension	attached	mobile	epifaunal	19	19	5.80947501931113	0.000186482540524194	1604353.82189978	15.0723886	0.354173574484853	FALSE	FALSE
105551	Limidae	Limatula	vladivostokensis	(Scarlato 1955)	suspension	attached	mobile	epifaunal	90	90	13.4164078649987	0.000186482540524194	533770.288096248	27.25149998	0.243505917209	FALSE	FALSE
105514	Limidae	Limatulella	amakusaense	(Habe 1960)	suspension	attached	mobile	epifaunal	10	10	11.6275534829989	0.000186482540524194	18924.5097868267	18.835452027	0.401047211504244	FALSE	FALSE
105515	Limidae	Limatulella	cumingii	(Sowerby II 1843)	suspension	attached	mobile	epifaunal	18	18	21.743964679883	0.000186482540524194	11262828.8218812	8.73389537	0.384561585974182	FALSE	FALSE
105500	Limidae	Limatulella	loscombii	(Leach in Sowerby 1823)	suspension	attached	mobile	epifaunal	60	60	16.7958328165054	0.000186482540524194	61936769.5416508	30.547952356	0.113665439139466	FALSE	FALSE
105517	Limidae	Limatulella	stertum	(Iredale 1939)	suspension	attached	mobile	epifaunal	NA	NA	8.97217922246318	0.000186482540524194	118.250135628815	6.01557706	0.640796133091808	FALSE	FALSE
105518	Limidae	Limatulella	viali	(Jousseaume in Lamy 1920)	suspension	attached	mobile	epifaunal	NA	NA	18.4390889145858	0.000186482540524194	6287015.29756647	17.93957597	0.295992941326699	FALSE	FALSE
111931	Limidae	Limatuletta	colmani	Fleming 1978	suspension	attached	mobile	epifaunal	65	65	7.74596669241483	0.000186482540524194	1383233.00809955	10.69703316	0.404680528602256	FALSE	FALSE
105559	Limidae	Limatuletta	delli	Fleming 1978	suspension	attached	mobile	epifaunal	106	106	9.50789145920377	0.000186482540524194	526.587143635925	5.50645447	0.616799352413921	FALSE	FALSE
105555	Limidae	Limatuletta	insularis	Oliver 1915	suspension	attached	mobile	epifaunal	25	25	5.36749476012786	0.000186482540524194	29415.6974194609	5.88143935	0.533179480705245	FALSE	FALSE
105556	Limidae	Limatuletta	intercostulata	Kilburn 1998	suspension	attached	mobile	epifaunal	80	80	6	0.000186482540524194	11751.1076435439	7.22272928	0.536738139803295	FALSE	FALSE
105557	Limidae	Limatuletta	japonica	A. Adams 1863	suspension	attached	mobile	epifaunal	20	20	14.4913767461894	0.000186482540524194	16361463.5691715	31.462212032	0.130045374733366	FALSE	FALSE
111932	Limidae	Limatuletta	spinulosa	Fleming 1978	suspension	attached	mobile	epifaunal	110	110	7.10352025407122	0.000186482540524194	191841.735949134	5.88143935	0.496103044471518	FALSE	FALSE
105607	Limidae	Limea	bronniana	Dall 1886	suspension	attached	mobile	epifaunal	27	27	3.29393381840012	0.000186482540524194	8077288.66369145	19.73802633	0.271483363209582	FALSE	FALSE
105615	Limidae	Limea	limopsis	(Nomura & Jinbo 1934)	suspension	attached	mobile	epifaunal	30	30	3.54682957019364	0.000186482540524194	24021674.7119455	29.142978391	0.147669963353554	FALSE	FALSE
105621	Limidae	Notolimea	clandestina	Salas 1994	suspension	attached	mobile	epifaunal	2	2	0.75	0.000186482540524194	7847646.88621317	28.242961288	0.179576607891906	FALSE	FALSE
105618	Limidae	Notolimea	crassa	(Forbes 1844)	suspension	attached	mobile	epifaunal	30	30	4.80624593627917	0.000186482540524194	33116116.8999837	30.547952356	0.12604494347471	FALSE	FALSE
105595	Limidae	Notolimea	crenocostata	Kilburn 1990	suspension	attached	mobile	epifaunal	180	180	2.87228132326901	0.000186482540524194	105.170695116238	4.41761916	0.660488966332543	FALSE	FALSE
105597	Limidae	Notolimea	drivasi	Kilburn 1990	suspension	attached	mobile	epifaunal	25	25	2.91547594742265	0.000186482540524194	3438759.94698552	9.77548922	0.396694132097322	FALSE	FALSE
105598	Limidae	Notolimea	juglandula	(Melvill & Standen 1907)	suspension	attached	mobile	epifaunal	73	73	3.24037034920393	0.000186482540524194	111.628683653664	7.31351576	0.627822583594922	FALSE	FALSE
105600	Limidae	Notolimea	pectinata	(H. Adams 1870)	suspension	attached	mobile	epifaunal	NA	NA	6.3718129288296	0.000186482540524194	40566144.6676964	18.24122648	0.255848022225571	FALSE	FALSE
105046	Limidae	Plicacesta	smithi	(Sowerby III, 1888)	suspension	attached	mobile	epifaunal	90	90	89.9444272870754	0.000186482540524194	6850849.01374371	30.915016622	0.153208374863668	TRUE	FALSE
105561	Limidae	Stabilima	bismarckiana	(Thiele 1920)	suspension	attached	mobile	epifaunal	NA	NA	4.6475800154489	0.000186482540524194	122.756277582977	1.4151515	0.690078652905219	FALSE	FALSE
105562	Limidae	Stabilima	bullata	(Born 1778)	suspension	attached	mobile	epifaunal	0	0	29.5160973029972	0.000186482540524194	21646381.2968285	23.76287869	0.208228303317116	FALSE	FALSE
105564	Limidae	Stabilima	iredalei	Fleming 1978	suspension	attached	mobile	epifaunal	75	75	7.79487010796203	0.000186482540524194	4971624.69856761	16.57552616	0.315466133316027	FALSE	FALSE
105565	Limidae	Stabilima	oliveri	Powell 1958	suspension	attached	mobile	epifaunal	75	75	5.42217668469038	0.000186482540524194	2242218.46314172	11.37688692	0.387737247202218	FALSE	FALSE
105566	Limidae	Stabilima	ponderi	Fleming 1978	suspension	attached	mobile	epifaunal	56	56	19.4422220952236	0.000186482540524194	5371131.32874972	16.83583347	0.311107462276019	FALSE	FALSE
105545	Limidae	Stabilima	strangei	(Sowerby II 1872)	suspension	attached	mobile	epifaunal	77	77	30.2844844763783	0.000186482540524194	2942972.25010217	16.57552616	0.325833433814431	FALSE	FALSE
105567	Limidae	Stabilima	tadena	(Iredale 1939)	suspension	attached	mobile	epifaunal	3	3	26.3343881645274	0.000186482540524194	6324707.50571368	16.74645845	0.308847925760557	FALSE	FALSE
105549	Limidae	Stabilima	tensa	(Iredale 1939)	suspension	attached	mobile	epifaunal	8	8	2.64575131106459	0.000186482540524194	3093332.326898	15.26133347	0.339137850674397	FALSE	FALSE
111941	Limopsidae	Aspalima	crenata	(A. Adams 1863)	suspension	attached	mobile	infaunal	20	20	16.1245154965971	0.000481040883554247	1188896.0403219	25.641668984	0.333843025091507	FALSE	FALSE
110613	Limopsidae	Aspalima	idonea	(Iredale 1929)	suspension	attached	mobile	infaunal	180	180	7.04982269280583	0.000481040883554247	100.540783174606	4.97381574	0.743998499164821	FALSE	FALSE
106430	Limopsidae	Aspalima	panamensis	Dall 1902	suspension	attached	mobile	infaunal	130	130	14.6458185158768	0.000481040883554247	1807046.80158169	22.707619352	0.357467774567531	FALSE	FALSE
101645	Limopsidae	Aspalima	pyrenoides	Oliver & von Cosel in von Cosel 1995	suspension	attached	mobile	infaunal	80	80	5.34789678284837	0.000481040883554247	330138.6784322	11.5963716	0.511896306355606	FALSE	FALSE
110621	Limopsidae	Aspalima	scabra	Thiele 1912	suspension	attached	mobile	infaunal	193	193	9.74679434480896	0.000481040883554247	344718.698517612	2.729714286	0.60745199253008	FALSE	FALSE
101117	Limopsidae	Empleconia	cumingii	(A. Adams 1863)	suspension	attached	mobile	infaunal	25	25	17.1610023017305	0.000481040883554247	467884.676930704	19.768143916	0.416146965816476	FALSE	FALSE
105405	Limopsidae	Empleconia	vaginata	(Dall 1891)	suspension	attached	mobile	infaunal	160	160	35.7770876399966	0.000481040883554247	2268026.89729626	18.004589782	0.404112755336824	FALSE	FALSE
106429	Limopsidae	Felicia	akutanica	Dall 1916	suspension	attached	mobile	infaunal	55	55	31.3049516849971	0.000481040883554247	174477.152721194	11.226916086	0.528522883682068	FALSE	FALSE
101626	Limopsidae	Felicia	belcheri	(Adams & Reeve 1850)	suspension	attached	mobile	infaunal	150	150	24.9799919935936	0.000481040883554247	2214342.35500537	28.047999861	0.295380994130732	FALSE	FALSE
103035	Limopsidae	Felicia	crassula	Habe 1953	suspension	attached	mobile	infaunal	100	100	12.5499003980111	0.000481040883554247	109061.991547497	20.251895254	0.43968191570035	FALSE	FALSE
112741	Limopsidae	Felicia	jousseaumi	(Mabille & Rochebrune, in Rochebrune & Mabille 1889)	suspension	attached	mobile	infaunal	120	120	36.0374804890686	0.000481040883554247	647800.09560201	18.457239899	0.423967651705978	FALSE	FALSE
105406	Limopsidae	Felicia	kurilensis	Scarlato 1981	suspension	attached	mobile	infaunal	80	80	17.2973986483517	0.000481040883554247	162206.142276021	16.329997304	0.474477280474475	FALSE	FALSE
101641	Limopsidae	Felicia	marionensis	(E. A. Smith 1885)	suspension	attached	mobile	infaunal	27	27	72.1110255092798	0.000481040883554247	36758863.635348	13.37425005	0.399384048207111	FALSE	FALSE
112608	Limopsidae	Felicia	penelevis	Verco 1907	suspension	attached	mobile	infaunal	73	73	15.7321327225523	0.000481040883554247	15665.1260746645	14.389172658	0.541797612528767	FALSE	FALSE
101652	Limopsidae	Felicia	tokaiensis	Yokoyama 1910	suspension	attached	mobile	infaunal	100	100	30.0149962518738	0.000481040883554247	579696.228314019	23.092065073	0.375767922473025	FALSE	FALSE
112607	Limopsidae	Felicia	uwadokoi	Oyama,1951	suspension	attached	mobile	infaunal	90	90	32	0.000481040883554247	101.092948041534	11.1141593	0.677124164664046	FALSE	FALSE
101622	Limopsidae	Limopsilla	pumilio	(E.A. Smith 1904)	suspension	attached	mobile	epifaunal	73	73	3.1224989991992	0.000481040883554247	254524.854474826	12.87589888	0.503126707537917	FALSE	FALSE
101625	Limopsidae	Limopsis	aurita	(Brocchi 1814)	suspension	attached	mobile	infaunal	55	55	14.4913767461894	0.000481040883554247	43787001.4413801	31.950953759	0.19393387118463	FALSE	FALSE
101627	Limopsidae	Limopsis	brazieri	Angas 1871	suspension	attached	mobile	infaunal	4	4	5.13322510708424	0.000481040883554247	102.735144035767	6.41223532	0.727931167965423	FALSE	FALSE
112743	Limopsidae	Limopsis	chuni	Thiele in Thiele & Jaeckel 1931	suspension	attached	mobile	infaunal	80	80	34.4673758792282	0.000481040883554247	401079.708133651	12.87589888	0.494134887051746	FALSE	FALSE
112270	Limopsidae	Limopsis	dannevigi	(Iredale 1931)	suspension	attached	mobile	infaunal	55	55	22.7156333832011	0.000481040883554247	1046.7471679599	6.48228326	0.681271607660001	FALSE	FALSE
101628	Limopsidae	Limopsis	davidis	Hedley 1899	suspension	attached	mobile	infaunal	81	81	1.2	0.000481040883554247	730.551879917725	0.700661099999998	0.751248215436773	FALSE	FALSE
106455	Limopsidae	Limopsis	davinae	Esteves 1984	suspension	attached	mobile	infaunal	64	64	3.04630924234556	0.000481040883554247	847074.198058893	15.63860966	0.449312443444487	FALSE	FALSE
101629	Limopsidae	Limopsis	elachista	Sturany 1899	suspension	attached	mobile	infaunal	73	73	6	0.000481040883554247	7487730.89080498	18.38328981	0.376379507957793	FALSE	FALSE
101630	Limopsidae	Limopsis	enderbyensis	Powell 1958	suspension	attached	mobile	infaunal	115	115	14.6355731011806	0.000481040883554247	40216.1257444917	3.06420756	0.646295584507213	FALSE	FALSE
101631	Limopsidae	Limopsis	eucosmus	Verco 1907	suspension	attached	mobile	infaunal	73	73	20.7990384393125	0.000481040883554247	1276952.33949152	12.34666685	0.476991326357412	FALSE	FALSE
112345	Limopsidae	Limopsis	excancellata	Sacco 1898	suspension	attached	mobile	infaunal	18	18	14.3986110441251	0.000481040883554247	3998051.52783795	6.71801286	0.515626515814799	FALSE	FALSE
101632	Limopsidae	Limopsis	forteradiata	Cotton 1930	suspension	attached	mobile	infaunal	15	15	21.7485631709315	0.000481040883554247	1276952.33949152	12.34666685	0.476991326357412	FALSE	FALSE
101633	Limopsidae	Limopsis	hirtella	Mabille & Rochebrune 1889	suspension	attached	mobile	infaunal	75	75	15.4919333848297	0.000481040883554247	1379540.21841538	22.981873688	0.359823201379688	FALSE	FALSE
101635	Limopsidae	Limopsis	janeiroensis	E.A. Smith 1915	suspension	attached	mobile	infaunal	70	70	17.9722007556114	0.000481040883554247	638778.356349524	15.83839118	0.452720586680196	FALSE	FALSE
101637	Limopsidae	Limopsis	lilliei	E.A. Smith 1915	suspension	attached	mobile	infaunal	1	1	19.1180542943052	0.000481040883554247	21658425.209234	5.093971292	0.499877737338031	FALSE	FALSE
101638	Limopsidae	Limopsis	loringi	Angas 1873	suspension	attached	mobile	infaunal	63	63	32.7414110874898	0.000481040883554247	64263.9134264917	12.34249995	0.53614154517032	FALSE	FALSE
101639	Limopsidae	Limopsis	macgillivrayi	A. Adams 1863	suspension	attached	mobile	infaunal	NA	5	19.4935886896179	0.000481040883554247	134214.758814353	11.11000002	0.534981544681333	FALSE	FALSE
112382	Limopsidae	Limopsis	obliqua	A. Adams 1863	suspension	attached	mobile	infaunal	38	38	15.3883072493371	0.000481040883554247	196873.198220586	19.944471587	0.431346082482244	FALSE	FALSE
112742	Limopsidae	Limopsis	occidentalis	Cotton 1930	suspension	attached	mobile	infaunal	40	40	11.247221879202	0.000481040883554247	103.319807930954	6.56757583	0.726129891297401	FALSE	FALSE
104032	Limopsidae	Limopsis	oliveri	Amano & Lutaenko 2004	suspension	attached	mobile	infaunal	54	54	10.6404887105809	0.000481040883554247	20477.3561613691	16.329997304	0.515397629140569	FALSE	FALSE
101646	Limopsidae	Limopsis	scotiana	Dell 1964	suspension	attached	mobile	infaunal	1	1	18	0.000481040883554247	1815313.95675392	4.639406074	0.55383934314561	FALSE	FALSE
101648	Limopsidae	Limopsis	sulcata	Verrill & Bush 1898	suspension	attached	mobile	infaunal	60	60	12.4899959967968	0.000481040883554247	5358408.47583045	29.723857916	0.259685546150978	FALSE	FALSE
101649	Limopsidae	Limopsis	tenisoni	Tenison-Woods 1878	suspension	attached	mobile	infaunal	18	18	30	0.000481040883554247	2624253.88088594	16.30119296	0.4197498148827	FALSE	FALSE
101650	Limopsidae	Limopsis	tenuiradiata	Cotton 1930	suspension	attached	mobile	infaunal	7	7	24.6475150877325	0.000481040883554247	1276952.33949152	12.34666685	0.476991326357412	FALSE	FALSE
101651	Limopsidae	Limopsis	tenuis	Seguenza 1879	suspension	attached	mobile	infaunal	188	188	2.5	0.000481040883554247	6080504.79898976	22.861666644	0.331800816969974	FALSE	FALSE
101653	Limopsidae	Limopsis	vixornata	Verco 1907	suspension	attached	mobile	infaunal	40	40	9.64365076099295	0.000481040883554247	267878.048070055	8.58499995	0.548772070238688	FALSE	FALSE
102057	Limopsidae	Nipponolimopsis	azumana	(Yokoyama 1910)	suspension	attached	mobile	epifaunal	100	100	12.9614813968157	0.000481040883554247	1770893.88806972	20.666938599	0.380056383404263	FALSE	FALSE
102058	Limopsidae	Nipponolimopsis	decussata	(A. Adams 1862)	suspension	attached	mobile	epifaunal	50	50	7.34846922834953	0.000481040883554247	2028952.61932421	28.215142011	0.295292432676344	FALSE	FALSE
112381	Limopsidae	Nipponolimopsis	littoralis	Sasaki & Haga 2007	suspension	attached	mobile	epifaunal	0	0	2.68328157299975	0.000481040883554247	9612.84259597412	15.9597675	0.534375692841321	FALSE	FALSE
112344	Limopsidae	Oblimopa	compressa	(G. & H. Nevill 1874)	suspension	attached	mobile	infaunal	15	15	22	0.000481040883554247	27144694.9769017	13.6316665	0.402580079264678	FALSE	FALSE
112035	Limopsidae	Oblimopa	forskalii	(A. Adams 1863)	suspension	attached	mobile	infaunal	10	10	21	0.000481040883554247	3981896.64741641	25.392536149	0.312652136848952	FALSE	FALSE
106389	Limopsidae	Oblimopa	japonica	(A. Adams 1863)	suspension	attached	mobile	infaunal	10	10	13.6389149128514	0.000481040883554247	886087.375646873	23.842131705	0.359222455204229	FALSE	FALSE
101643	Limopsidae	Oblimopa	multistriata	(Forsskal 1775)	suspension	attached	mobile	infaunal	1	1	30.4959013639538	0.000481040883554247	18910822.5669259	16.4720005	0.378842914272474	FALSE	FALSE
110615	Limopsidae	Oblimopa	woodwardi	(A. Adams 1863)	suspension	attached	mobile	infaunal	18	18	21.8990867389487	0.000481040883554247	8028849.13999213	13.52833334	0.427789458000813	FALSE	FALSE
112611	Limopsidae	Paracratis	abyssicola	A. Adams 1863	suspension	attached	immobile	epifaunal	54	54	10.9544511501033	0.000481040883554247	174743.679409914	10.74244612	0.53376050915022	FALSE	FALSE
101640	Limopsidae	Paracratis	marerubra	Oliver & Zuschin 2000	suspension	attached	immobile	epifaunal	12	12	2.19772609758359	0.000481040883554247	228.176774972137	6.92458833	0.706582310109177	FALSE	FALSE
101642	Limopsidae	Paracratis	minuta	(Philippi 1836)	suspension	attached	immobile	epifaunal	80	80	12.4899959967968	0.000481040883554247	71049999.3754994	32.129606059	0.182420459956905	FALSE	FALSE
101644	Limopsidae	Paracratis	natalis	Barnard 1964	suspension	attached	immobile	epifaunal	73	73	6.7	0.000481040883554247	6352.20772666714	6.62120021	0.644108846692463	FALSE	FALSE
109824	Lucinidae	Afrolucina	discontinua	Cosel 2006	non_suspension	unattached	mobile	infaunal	50	50	17.9955550067232	0.000409833059166055	2551677.4661908	11.5963716	0.450026707577156	FALSE	FALSE
110262	Lucinidae	Afrolucina	lens	(Verrill & Smith 1880)	non_suspension	unattached	mobile	infaunal	10	10	20.5961161387287	0.000409833059166055	14971040.4386237	28.91003768	0.22678435602702	FALSE	FALSE
109825	Lucinidae	Afrophysema	chevalieri	Cosel in Taylor & Glover 2005	non_suspension	unattached	mobile	infaunal	3	3	39.9974999218701	0.000409833059166055	2183156.03896685	15.89437685	0.40637715488021	FALSE	FALSE
109826	Lucinidae	Afrophysema	eutornus	(Tomlin 1921)	non_suspension	unattached	mobile	infaunal	0	0	65.8999241274222	0.000409833059166055	6524612.15980029	14.8641209	0.395932239641811	FALSE	FALSE
109827	Lucinidae	Afrophysema	tuticorina	Taylor & Glover 2005	non_suspension	unattached	mobile	infaunal	42	42	25.266578715766	0.000409833059166055	445825.051629071	5.87592599	0.54672192943825	FALSE	FALSE
109828	Lucinidae	Alucinoma	alis	Cosel & Bouchet 2008	non_suspension	unattached	mobile	infaunal	82	82	22.262075374951	0.000409833059166055	43819.3999148184	13.44284804	0.510313678449042	FALSE	FALSE
109829	Lucinidae	Alucinoma	soyoae	Habe 1958	non_suspension	unattached	mobile	infaunal	129	129	12.058606884711	0.000409833059166055	6054433.5073576	29.658333237	0.23654854955651	FALSE	FALSE
109830	Lucinidae	Anodontia	alba	Link 1807	non_suspension	unattached	mobile	infaunal	0	0	61.8126200706619	0.000409833059166055	25212752.6422592	19.91667863	0.314266088410511	FALSE	FALSE
110104	Lucinidae	Anodontia	edentuloides	(Verrill 1870)	non_suspension	unattached	mobile	infaunal	9	9	49.6153202146273	0.000409833059166055	3426844.76981545	16.44182409	0.391509735202104	FALSE	FALSE
109832	Lucinidae	Austriella	corrugata	(Deshayes 1843)	non_suspension	unattached	mobile	infaunal	0	0	71.9930552206253	0.000409833059166055	28033593.2165763	19.65217969	0.315045119449569	TRUE	FALSE
109833	Lucinidae	Barbierella	louisensis	(Viader 1951)	non_suspension	unattached	mobile	infaunal	24	24	9.04322951162913	0.000409833059166055	1640882.2770901	9.25504905	0.484214639651005	FALSE	FALSE
109834	Lucinidae	Barbierella	scitula	Oliver & Abou-Zeid 1986	non_suspension	unattached	mobile	infaunal	30	30	9.03158347135208	0.000409833059166055	52872.033196297	12.6513236	0.515206940297717	FALSE	FALSE
109835	Lucinidae	Bathyaustriella	thionipta	Glover, Taylor & Rowden 2004	non_suspension	unattached	mobile	infaunal	144	144	51.1761663276959	0.000409833059166055	512.836782945801	5.88143935	0.680477478075974	FALSE	FALSE
109836	Lucinidae	Bourdotia	boschorum	Dekker & Goud 1994	non_suspension	unattached	mobile	infaunal	NA	NA	20.580330415229	0.000409833059166055	160395.180782706	11.01211126	0.511087692492058	FALSE	FALSE
109837	Lucinidae	Bretskya	scapula	Glover & Taylor 2007	non_suspension	unattached	mobile	infaunal	5	5	7.61314652426971	0.000409833059166055	3133121.58580372	10.8087798	0.454531564479239	FALSE	FALSE
110285	Lucinidae	Bythosphaera	subrostrata	(Cosel 1989)	non_suspension	unattached	mobile	infaunal	39	39	10.8627804912002	0.000409833059166055	1201781.17284503	8.82619833	0.495035445930695	FALSE	FALSE
109845	Lucinidae	Callucina	adelaideana	(Cotton & Godfrey 1938)	non_suspension	unattached	mobile	infaunal	0	0	29.6192504969319	0.000409833059166055	320440.872950256	9.44545454	0.514438715264072	FALSE	FALSE
109839	Lucinidae	Callucina	bermudensis	(Dall 1901)	non_suspension	unattached	mobile	infaunal	NA	NA	16.7481342244442	0.000409833059166055	626.656382665298	8.54962132	0.647502195062211	FALSE	FALSE
109843	Lucinidae	Callucina	brittoni	Glover & Taylor 2008	non_suspension	unattached	mobile	infaunal	3	3	17.198837169995	0.000409833059166055	88765.2597800782	7.01693228	0.566226995876021	FALSE	FALSE
109885	Lucinidae	Callucina	chiquita	(Dall 1901)	non_suspension	unattached	mobile	infaunal	0	0	13.228756555323	0.000409833059166055	3056893.0393624	16.44182409	0.393768574539636	FALSE	FALSE
109840	Lucinidae	Callucina	keenae	(Chavan 1971)	non_suspension	unattached	mobile	infaunal	2	2	22.1454284221372	0.000409833059166055	10337669.5398484	19.91667863	0.331894456979489	FALSE	FALSE
109844	Lucinidae	Callucina	linnaei	Glover & Taylor 2008	non_suspension	unattached	mobile	infaunal	3	3	28.1400071073196	0.000409833059166055	143957.476861399	12.61952914	0.495747558472095	FALSE	FALSE
112441	Lucinidae	Callucina	pauperata	(Guppy 1896)	non_suspension	unattached	mobile	infaunal	50	50	11.7473401244707	0.000409833059166055	4394140.68179429	7.62503771	0.482461547010326	FALSE	FALSE
109841	Lucinidae	Callucina	winckworthi	(Viader 1951)	non_suspension	unattached	mobile	infaunal	NA	NA	12.9614813968157	0.000409833059166055	14050.3413390583	4.85816519	0.626147797591259	FALSE	FALSE
109846	Lucinidae	Cardiolucina	australopilula	Taylor & Glover 1997	non_suspension	unattached	mobile	infaunal	30	30	13.5985293322477	0.000409833059166055	399782.386087372	13.28798687	0.468283410361378	FALSE	FALSE
109847	Lucinidae	Cardiolucina	civica	(Yokoyama 1927)	non_suspension	unattached	mobile	infaunal	50	50	11.5	0.000409833059166055	46543721.2752118	28.876333417	0.204723280862817	FALSE	FALSE
109848	Lucinidae	Cardiolucina	crassilirata	(Tate 1887)	non_suspension	unattached	mobile	infaunal	0	0	9.74679434480896	0.000409833059166055	8380604.38862939	22.273533353	0.31041733776421	FALSE	FALSE
109849	Lucinidae	Cardiolucina	eucosmia	(Dall 1901)	non_suspension	unattached	mobile	infaunal	0	0	7.59736796528903	0.000409833059166055	29510624.6529775	11.66106073	0.400920010772181	FALSE	FALSE
110009	Lucinidae	Cardiolucina	euglypta	(E.A. Smith 1916)	non_suspension	unattached	mobile	infaunal	5	5	22.0431395223094	0.000409833059166055	39287.6043439291	3.81263248	0.617184810563488	FALSE	FALSE
109850	Lucinidae	Cardiolucina	lamothei	(Dautzenberg 1913)	non_suspension	unattached	mobile	infaunal	4	4	4.14728827066554	0.000409833059166055	2992253.0735234	11.5963716	0.446877413695771	FALSE	FALSE
109851	Lucinidae	Cardiolucina	macassari	(Prashad 1932)	non_suspension	unattached	mobile	infaunal	0	0	5.7	0.000409833059166055	5413153.50371662	7.73047849	0.477191283615203	FALSE	FALSE
109852	Lucinidae	Cardiolucina	pisiformis	(Thiele 1930)	non_suspension	unattached	mobile	infaunal	3	3	4.4497190922574	0.000409833059166055	1521246.04131616	14.46733341	0.42903657203229	FALSE	FALSE
109854	Lucinidae	Cardiolucina	rehderi	(Britton 1972)	non_suspension	unattached	mobile	infaunal	150	150	8.94427190999916	0.000409833059166055	36624.9775474282	10.90184615	0.541488995403654	FALSE	FALSE
109855	Lucinidae	Cardiolucina	rugosa	(Hedley 1909)	non_suspension	unattached	mobile	infaunal	9	9	4.94772675074119	0.000409833059166055	12203453.5759204	13.93318231	0.39367428594843	FALSE	FALSE
109856	Lucinidae	Cardiolucina	semperiana	(Issel 1869)	non_suspension	unattached	mobile	infaunal	39	39	7.79935894801618	0.000409833059166055	50346452.873442	20.31424225	0.296268944893821	FALSE	FALSE
112063	Lucinidae	Cardiolucina	serrata	Glover & Taylor 2016	non_suspension	unattached	mobile	infaunal	0	0	4.4988887516808	0.000409833059166055	42364.5162301639	3.7357581	0.6165297968774	FALSE	FALSE
109857	Lucinidae	Cardiolucina	siquijorensis	Taylor & Glover 1997	non_suspension	unattached	mobile	infaunal	0	0	3.69459064038223	0.000409833059166055	10404.6780640634	3.35186455	0.648465830303998	FALSE	FALSE
109858	Lucinidae	Cardiolucina	undula	Glover & Taylor 2007	non_suspension	unattached	mobile	infaunal	80	80	4.74341649025257	0.000409833059166055	324378.81389699	6.77428956	0.543241692336595	FALSE	FALSE
111529	Lucinidae	Cardiolucina	valida	(E.A. Smith 1904)	non_suspension	unattached	mobile	infaunal	0	0	11.4891252930761	0.000409833059166055	363835.982562081	13.89215925	0.463576957644783	FALSE	FALSE
109859	Lucinidae	Cavatidens	bullula	(Reeve 1850)	non_suspension	unattached	mobile	infaunal	0	0	21.5719725570009	0.000409833059166055	39889543.8356274	13.52833334	0.374657774338978	FALSE	FALSE
109860	Lucinidae	Cavatidens	omissa	(Iredale 1930)	non_suspension	unattached	mobile	infaunal	0	0	26.0096136072799	0.000409833059166055	5340773.91686272	17.47642857	0.371486421551021	FALSE	FALSE
109861	Lucinidae	Cavilinga	blanda	(Dall, in Dall & Simpson 1901)	non_suspension	unattached	mobile	infaunal	7	7	12.4899959967968	0.000409833059166055	16738013.5267724	19.91667863	0.322366280203215	FALSE	FALSE
109862	Lucinidae	Cavilinga	compacta	(E.A. Smith 1890)	non_suspension	unattached	mobile	infaunal	NA	NA	9.64883412646316	0.000409833059166055	35.5415078383293	3.6200002	0.757845010048071	FALSE	FALSE
112448	Lucinidae	Cavilinga	inconspicua	(E.A. Smith 1890)	non_suspension	unattached	mobile	infaunal	NA	NA	3.24653661614958	0.000409833059166055	35.5415078383293	3.6200002	0.757845010048071	FALSE	FALSE
109863	Lucinidae	Cavilinga	lampra	(Dall 1901)	non_suspension	unattached	mobile	infaunal	0	0	24.6981780704569	0.000409833059166055	2323927.67436703	17.94966261	0.382793800987572	FALSE	FALSE
109864	Lucinidae	Cavilinga	lingualis	(Carpenter 1864)	non_suspension	unattached	mobile	infaunal	0	0	18	0.000409833059166055	954566.040796707	17.28764867	0.407584915028058	FALSE	FALSE
109865	Lucinidae	Cavilinga	peritaphros	(Barnard 1964)	non_suspension	unattached	mobile	infaunal	77	77	6.37377439199098	0.000409833059166055	4283.51455054929	8.63823031	0.608533199019864	FALSE	FALSE
109842	Lucinidae	Cavilinga	prolongata	(Carpenter 1857)	non_suspension	unattached	mobile	infaunal	0	0	8	0.000409833059166055	8805.54200659457	15.78059592	0.516623548958374	FALSE	FALSE
109867	Lucinidae	Cavilucina	fieldingi	(H.Adams 1871)	non_suspension	unattached	mobile	infaunal	4	4	14.9879951961562	0.000409833059166055	6103417.47441708	16.4720005	0.379768696577973	FALSE	FALSE
109868	Lucinidae	Chavania	erythraea	(Issel 1869)	non_suspension	unattached	mobile	infaunal	2	2	12	0.000409833059166055	10361447.6679364	20.31424225	0.327526185082282	FALSE	FALSE
109869	Lucinidae	Chavania	striata	(Tokunaga 1906)	non_suspension	unattached	mobile	infaunal	0	0	11.8995798245148	0.000409833059166055	50122628.4271489	30.194289306	0.188927935570265	FALSE	FALSE
110101	Lucinidae	Clathrolucina	costata	(d'Orbigny 1845)	non_suspension	unattached	mobile	infaunal	10	10	15.7480157480236	0.000409833059166055	38945592.6224499	19.91667863	0.305668652227415	FALSE	FALSE
109871	Lucinidae	Codakia	distinguenda	(Tryon 1872)	non_suspension	unattached	mobile	infaunal	0	0	138.401589586247	0.000409833059166055	6591045.64563802	16.96133355	0.372928227827189	FALSE	FALSE
109872	Lucinidae	Codakia	interrupta	(Lamarck 1818)	non_suspension	unattached	mobile	infaunal	0	0	51.526692111953	0.000409833059166055	46143445.2521579	13.52833334	0.371778079407901	TRUE	FALSE
109873	Lucinidae	Codakia	orbicularis	(Linnaeus 1758)	non_suspension	unattached	mobile	infaunal	2	2	102.469507659596	0.000409833059166055	24748015.4927165	19.08009618	0.323730395278696	TRUE	FALSE
109874	Lucinidae	Codakia	paytenorum	(Iredale 1937)	non_suspension	unattached	mobile	infaunal	0	0	53.9907399467724	0.000409833059166055	64355156.8013534	32.627575601	0.157527934789779	FALSE	FALSE
109876	Lucinidae	Codakia	punctata	(Linnaeus 1758)	non_suspension	unattached	mobile	infaunal	0	0	93.38094023943	0.000409833059166055	144367060.071864	32.627575601	0.141552821352774	TRUE	FALSE
109877	Lucinidae	Codakia	rugifera	(Reeve 1835)	non_suspension	unattached	mobile	infaunal	0	0	61.8748737372449	0.000409833059166055	1987949.18282807	14.981000183	0.418160669623909	FALSE	FALSE
109878	Lucinidae	Codakia	thaanumi	Pilsbry 1918	non_suspension	unattached	mobile	infaunal	2	2	53.8843205394668	0.000409833059166055	222626.956118998	3.43599318	0.586982815543838	FALSE	FALSE
109879	Lucinidae	Codakia	tigerina	(Linnaeus 1758)	non_suspension	unattached	mobile	infaunal	0	0	135.483725959984	0.000409833059166055	111681498.285008	32.627575601	0.146628606260452	TRUE	FALSE
109880	Lucinidae	Cryptophysema	insulosa	Taylor & Glover 2005	non_suspension	unattached	mobile	infaunal	6	6	31.9374388453426	0.000409833059166055	812047.132484159	8.00317496	0.511735350268195	FALSE	FALSE
109881	Lucinidae	Cryptophysema	ovulum	(Reeve 1850)	non_suspension	unattached	mobile	infaunal	3	3	30.1675322159437	0.000409833059166055	50441023.9255935	17.31007525	0.32889716712546	FALSE	FALSE
109882	Lucinidae	Cryptophysema	trulla	Taylor & Glover 2005	non_suspension	unattached	mobile	infaunal	0	0	73.229092579384	0.000409833059166055	48574751.1187786	21.27136266	0.286570188957874	FALSE	FALSE
109883	Lucinidae	Cryptophysema	vesicula	(Gould 1850)	non_suspension	unattached	mobile	infaunal	0	0	46.3130651112621	0.000409833059166055	68614342.982345	32.627575601	0.156260817148615	FALSE	FALSE
109884	Lucinidae	Ctena	bella	(Conrad 1837)	non_suspension	unattached	mobile	infaunal	0	0	28.5657137141714	0.000409833059166055	95883365.3825903	28.876333417	0.190432824911696	TRUE	FALSE
109887	Lucinidae	Ctena	clippertonensis	Bartsch & Rehder 1939	non_suspension	unattached	mobile	infaunal	0	0	21.7485631709315	0.000409833059166055	14.5388520723495	3.85028042	0.773015361015486	FALSE	FALSE
111534	Lucinidae	Ctena	decussata	(O.G. Costa 1829)	non_suspension	unattached	mobile	infaunal	5	5	23.9791576165636	0.000409833059166055	22463808.2477083	28.591666596	0.222222633684449	FALSE	FALSE
109888	Lucinidae	Ctena	delicatula	(Pilsbry 1904)	non_suspension	unattached	mobile	infaunal	0	0	15.3	0.000409833059166055	7559577.33886955	26.928646232	0.261839362958471	FALSE	FALSE
109889	Lucinidae	Ctena	divergens	(Philippi 1850)	non_suspension	unattached	mobile	infaunal	1	1	23.4520787991171	0.000409833059166055	66990178.9529922	20.31424225	0.290621537537634	FALSE	FALSE
109890	Lucinidae	Ctena	eburnea	(Gmelin 1791)	non_suspension	unattached	mobile	infaunal	0	0	26.8774998837317	0.000409833059166055	13377030.4960726	13.19842904	0.399847985804165	FALSE	FALSE
109891	Lucinidae	Ctena	galapagana	(Dall 1901)	non_suspension	unattached	mobile	infaunal	0	0	28.8773267460823	0.000409833059166055	3258310.60016807	9.68780064	0.465945680632788	FALSE	FALSE
109892	Lucinidae	Ctena	gunnamatta	(Iredale 1930)	non_suspension	unattached	mobile	infaunal	0	0	21.4941852602047	0.000409833059166055	16603712.1202962	18.92333346	0.333326549718293	FALSE	FALSE
109893	Lucinidae	Ctena	imbricatula	(C.B. Adams 1845)	non_suspension	unattached	mobile	infaunal	1	1	22.9782505861521	0.000409833059166055	23772806.0454184	14.5809717	0.373445821554228	FALSE	FALSE
109894	Lucinidae	Ctena	mexicana	(Dall 1901)	non_suspension	unattached	mobile	infaunal	0	0	19.7636029104007	0.000409833059166055	5797682.99201395	17.94966261	0.364717698264089	FALSE	FALSE
109895	Lucinidae	Ctena	orbiculata	(Montagu 1808)	non_suspension	unattached	mobile	infaunal	0.5	0.5	24.4127016120707	0.000409833059166055	4313123.53669727	18.90144388	0.360217312716942	FALSE	FALSE
110243	Lucinidae	Ctena	reevei	(Deshayes in Maillard 1863)	non_suspension	unattached	mobile	infaunal	1	1	28.9499568220749	0.000409833059166055	1179564.61179981	6.81795179	0.517240737022644	FALSE	FALSE
109933	Lucinidae	Ctena	tatei	(Angas 1879)	non_suspension	unattached	mobile	infaunal	NA	NA	8.04984471899924	0.000409833059166055	1426174.70966898	14.964740463	0.424904099707155	FALSE	FALSE
109897	Lucinidae	Discolucina	solomonensis	Cosel & Bouchet 2008	non_suspension	unattached	mobile	infaunal	98	98	45.4752680036083	0.000409833059166055	121.844463842529	1.09127274	0.760980009017933	FALSE	FALSE
109898	Lucinidae	Discolucina	virginea	(Deshayes 1832)	non_suspension	unattached	mobile	infaunal	2	2	49.3224087003058	0.000409833059166055	6033074.86662904	10.8087798	0.441576024025358	FALSE	FALSE
109899	Lucinidae	Divalinga	arabica	Dekker & Goud 1994	non_suspension	unattached	mobile	infaunal	1	1	21.4941852602047	0.000409833059166055	3623678.68556012	20.60368675	0.345152093441297	FALSE	FALSE
109900	Lucinidae	Divalinga	bardwelli	(Iredale 1936)	non_suspension	unattached	mobile	infaunal	0	0	26.4952825989835	0.000409833059166055	2070700.84549917	13.71609799	0.431107983569638	FALSE	FALSE
109901	Lucinidae	Divalinga	dalliana	(Vanatta 1901)	non_suspension	unattached	mobile	infaunal	1	1	25.4950975679639	0.000409833059166055	7685407.17409112	13.24969375	0.410248852639497	FALSE	FALSE
109902	Lucinidae	Divalinga	eburnea	(Reeve 1850)	non_suspension	unattached	mobile	infaunal	0	0	30.2919131122483	0.000409833059166055	5235400.80293329	17.19340653	0.374957828222239	FALSE	FALSE
109903	Lucinidae	Divalinga	perparvula	(Dall 1901)	non_suspension	unattached	mobile	infaunal	7	7	23	0.000409833059166055	4835426.8012621	17.18226211	0.376650412916205	FALSE	FALSE
109904	Lucinidae	Divalinga	quadrisulcata	(d'Orbigny 1845)	non_suspension	unattached	mobile	infaunal	0	0	24.1966939890556	0.000409833059166055	20907259.1423592	18.82377717	0.329852065562278	TRUE	FALSE
109915	Lucinidae	Divalinga	sechellensis	(d'Orbigny 1846)	non_suspension	unattached	mobile	infaunal	0	0	28	0.000409833059166055	10166811.3121338	8.73389537	0.453818185257786	FALSE	FALSE
110213	Lucinidae	Divalinga	strigilla	(Stimpson 1851)	non_suspension	unattached	mobile	infaunal	11	11	18.0443897098239	0.000409833059166055	2763617.28337107	29.338479026	0.255533101317764	FALSE	FALSE
109905	Lucinidae	Divalinga	weberi	(Olsson & McGinty 1958)	non_suspension	unattached	mobile	infaunal	2	2	10.5	0.000409833059166055	1453060.60215586	5.66518175	0.525652082586341	FALSE	FALSE
109906	Lucinidae	Divalucina	cumingi	(Adams & Angas 1864)	non_suspension	unattached	mobile	infaunal	1	1	45.4972526643093	0.000409833059166055	12046159.9046086	22.237695582	0.303633003142281	FALSE	FALSE
109907	Lucinidae	Divalucina	euclia	(Cotton & Godfrey 1938)	non_suspension	unattached	mobile	infaunal	137	137	40.9511904588865	0.000409833059166055	2304400.25352587	19.96500015	0.361047197772725	FALSE	FALSE
109908	Lucinidae	Divalucina	soyoae	(Habe 1952)	non_suspension	unattached	mobile	infaunal	90	90	45.7329203091165	0.000409833059166055	259376.01787318	19.816111131	0.405855345388654	FALSE	FALSE
109909	Lucinidae	Divaricella	chavani	Cosel 2006	non_suspension	unattached	mobile	infaunal	1	1	29.142752100651	0.000409833059166055	17561239.5007725	11.94226461	0.4081254751874	FALSE	FALSE
109910	Lucinidae	Divaricella	dentata	(Wood 1815)	non_suspension	unattached	mobile	infaunal	0	0	36.1911591414257	0.000409833059166055	4625658.54721578	18.38343835	0.364466543192654	FALSE	FALSE
109911	Lucinidae	Divaricella	irpex	(E.A. Smith 1885)	non_suspension	unattached	mobile	infaunal	1	1	24.4948974278318	0.000409833059166055	23190244.2421057	13.52833334	0.385382086888982	FALSE	FALSE
109912	Lucinidae	Divaricella	macandreae	(H.Adams 1871)	non_suspension	unattached	mobile	infaunal	5	5	19.9937490231322	0.000409833059166055	23888627.8549234	20.31424225	0.311009924414404	FALSE	FALSE
109913	Lucinidae	Divaricella	occidua	(Cotton & Godfrey 1938)	non_suspension	unattached	mobile	infaunal	5	5	16.7892822955599	0.000409833059166055	1539480.68606707	16.16749995	0.410314485648893	FALSE	FALSE
109914	Lucinidae	Divaricella	ornatissima	(d'Orbigny 1846)	non_suspension	unattached	mobile	infaunal	1	1	20.4939015319192	0.000409833059166055	39482843.1581054	12.42096635	0.386901181466177	FALSE	FALSE
109919	Lucinidae	Dulcina	minor	Cosel & Bouchet 2008	non_suspension	unattached	mobile	infaunal	190	190	27.0850512275683	0.000409833059166055	743.614994118591	2.8647346	0.705932312365126	FALSE	FALSE
112059	Lucinidae	Easmithia	bractea	Glover & Taylor 2016	non_suspension	unattached	mobile	infaunal	5	5	17.8499299718514	0.000409833059166055	3322411.84444055	11.48343766	0.446035896807862	FALSE	FALSE
112058	Lucinidae	Easmithia	brevis	Glover & Taylor 2016	non_suspension	unattached	mobile	infaunal	12	12	5.04777178564959	0.000409833059166055	23032.1144100363	3.60235208	0.630030214904065	FALSE	FALSE
110151	Lucinidae	Easmithia	desiderata	(E. A. Smith 1885)	non_suspension	unattached	mobile	infaunal	23	23	7.14142842854285	0.000409833059166055	8615922.94729763	13.7685616	0.402347242835807	FALSE	FALSE
112439	Lucinidae	Easmithia	gibbia	(Deshayes 1844)	non_suspension	unattached	mobile	infaunal	NA	NA	12.4899959967968	0.000409833059166055	531088.249823746	5.66497823	0.545555399872126	FALSE	FALSE
109886	Lucinidae	Epicodakia	clarionensis	(Hertlein & Strong 1946)	non_suspension	unattached	mobile	infaunal	0	0	16.0748250379281	0.000409833059166055	5671807.91253832	16.30010538	0.383087911469512	FALSE	FALSE
109925	Lucinidae	Epicodakia	consettiana	Iredale 1930	non_suspension	unattached	mobile	infaunal	1	1	23.3987179135952	0.000409833059166055	1831340.68126566	14.981000183	0.419783114865624	FALSE	FALSE
109934	Lucinidae	Epicodakia	falklandica	Dell 1964	non_suspension	unattached	mobile	infaunal	46	46	2.52388589282479	0.000409833059166055	6240416.63137256	24.737249978	0.289458917209056	FALSE	FALSE
110269	Lucinidae	Epicodakia	filiata	(Dall 1901)	non_suspension	unattached	mobile	infaunal	1	1	17.6771038351875	0.000409833059166055	129196.894081777	8.01958334	0.547903339579884	FALSE	FALSE
110153	Lucinidae	Epicodakia	izuensis	(Okutani & Matsukuma 1982)	non_suspension	unattached	mobile	infaunal	115	115	19.9509398274868	0.000409833059166055	3262807.00344117	28.412257981	0.262321028013627	FALSE	FALSE
111535	Lucinidae	Epicodakia	minuata	(Deshayes in Maillard 1863)	non_suspension	unattached	mobile	infaunal	0	0	18.3670901342592	0.000409833059166055	8393513.66319574	16.4720005	0.373468941554006	FALSE	FALSE
109927	Lucinidae	Epicodakia	neozelanica	Powell 1937	non_suspension	unattached	mobile	infaunal	59	59	7.21110255092798	0.000409833059166055	417755.695687685	12.106406823	0.48026160315653	FALSE	FALSE
109928	Lucinidae	Epicodakia	nodulosa	Glover & Taylor 2007	non_suspension	unattached	mobile	infaunal	0	0	18.1824090813071	0.000409833059166055	3321639.71554156	11.65700023	0.444153287710849	FALSE	FALSE
112899	Lucinidae	Epicodakia	obliquata	Huber 2015	non_suspension	unattached	mobile	infaunal	3	3	15.420765220961	0.000409833059166055	2111425.77346421	15.75233642	0.40858217394409	FALSE	FALSE
112287	Lucinidae	Epicodakia	pectinata	(C.B. Adams 1852	non_suspension	unattached	mobile	infaunal	1	1	18.344481459011	0.000409833059166055	12599342.6969485	11.52569789	0.419220428753045	FALSE	FALSE
109930	Lucinidae	Epicodakia	perobliqua	(Tate 1892)	non_suspension	unattached	mobile	infaunal	0	0	25.377155080899	0.000409833059166055	280957.999051899	11.70456063	0.492474637476955	FALSE	FALSE
109931	Lucinidae	Epicodakia	quadrata	(Angas 1877)	non_suspension	unattached	mobile	infaunal	NA	NA	3.66606055596467	0.000409833059166055	102.735144035767	6.41223532	0.706496404387102	FALSE	FALSE
109896	Lucinidae	Epicodakia	sulphurea	(Kilburn 1974)	non_suspension	unattached	mobile	infaunal	NA	NA	17.1335927347419	0.000409833059166055	32389.9122979289	6.62120021	0.590463637656269	FALSE	FALSE
109932	Lucinidae	Epicodakia	sweeti	(Hedley 1899)	non_suspension	unattached	mobile	infaunal	0	0	17.6380271005575	0.000409833059166055	74065708.0841238	16.42196976	0.330958238749977	FALSE	FALSE
110242	Lucinidae	Epicodakia	transversa	(Dall, Bartsch & Rehder 1938)	non_suspension	unattached	mobile	infaunal	7	7	10.1955872807799	0.000409833059166055	17375.7915933864	3.43599318	0.637411238897124	FALSE	FALSE
109936	Lucinidae	Epilucina	californica	(Conrad 1837)	non_suspension	unattached	mobile	infaunal	0	0	38.1051177665153	0.000409833059166055	500746.388415391	20.778391213	0.382385317425674	FALSE	FALSE
109937	Lucinidae	Euanodontia	hawaiensis	(Dall, Bartsch & Rehder 1938)	non_suspension	unattached	mobile	infaunal	2	2	24.3704739387645	0.000409833059166055	79673232.1377679	19.96500015	0.290990641159113	FALSE	FALSE
109938	Lucinidae	Euanodontia	ovum	(Reeve 1850)	non_suspension	unattached	mobile	infaunal	0	0	59.0177939269167	0.000409833059166055	100841342.178948	31.785575617	0.157802792724624	TRUE	FALSE
109939	Lucinidae	Euanodontia	perplexa	(Cotton & Godfey 1938)	non_suspension	unattached	mobile	infaunal	0	0	23.0445221256593	0.000409833059166055	6790477.8427289	18.75604364	0.3528243278769	FALSE	FALSE
110072	Lucinidae	Eulopia	sagrinata	(Dall 1886)	non_suspension	unattached	mobile	infaunal	155	155	8.60813568666294	0.000409833059166055	264772.273858715	8.01958334	0.533715856049685	FALSE	FALSE
111988	Lucinidae	Ferrocina	brunei	Taylor & Glover 2013	non_suspension	unattached	mobile	infaunal	63	63	8.33186653757728	0.000409833059166055	122.558956769791	3.00199999	0.740088415124336	FALSE	FALSE
109870	Lucinidae	Ferrocina	cubana	(Dall 1901)	non_suspension	unattached	mobile	infaunal	23	23	28.8496100493577	0.000409833059166055	1504243.16416095	11.2663393	0.464064309901237	FALSE	FALSE
112077	Lucinidae	Ferrocina	garciai	Taylor & Glover in Taylor et al. 2013	non_suspension	unattached	mobile	infaunal	58	58	19.3468343663763	0.000409833059166055	5971.99758098767	12.20639798	0.563164714002989	FALSE	FALSE
112061	Lucinidae	Ferrocina	luzonensis	Glover & Taylor 2016	non_suspension	unattached	mobile	infaunal	2	2	15.2990195764304	0.000409833059166055	42364.5162301639	3.7357581	0.6165297968774	FALSE	FALSE
109941	Lucinidae	Ferrocina	multiradiata	Glover & Taylor 2007	non_suspension	unattached	mobile	infaunal	80	80	17.2858323490655	0.000409833059166055	702202.00832165	7.83533749	0.516433999436461	FALSE	FALSE
109942	Lucinidae	Fimbria	fimbriata	(Linnaeus 1758)	non_suspension	unattached	mobile	infaunal	0	0	97.1287804927046	0.000409833059166055	45439859.5147198	17.74858742	0.326193633777636	TRUE	FALSE
109943	Lucinidae	Fimbria	soverbii	(Reeve 1842)	non_suspension	unattached	mobile	infaunal	0	0	87.4070935336486	0.000409833059166055	14897387.9746937	19.00541648	0.334578181655204	TRUE	FALSE
109944	Lucinidae	Funafutia	levukana	(E.A. Smith 1885)	non_suspension	unattached	mobile	infaunal	0	0	6.34034699365894	0.000409833059166055	62698879.1103244	13.52833334	0.365716024984881	FALSE	FALSE
112715	Lucinidae	Gibbolucina	zelee	Taylor & Glover 2018	non_suspension	unattached	mobile	infaunal	24	24	15.0479234447813	0.000409833059166055	198398.757499803	7.44892822	0.545626980685252	FALSE	FALSE
109948	Lucinidae	Gonimyrtea	avia	Glover & Taylor2007	non_suspension	unattached	mobile	infaunal	69	69	10.4828431257937	0.000409833059166055	373357.732095084	6.77428956	0.540461170304111	FALSE	FALSE
112037	Lucinidae	Gonimyrtea	celata	Glover & Taylor 2016	non_suspension	unattached	mobile	infaunal	4	4	8.2975900115636	0.000409833059166055	22910.6640621847	3.60235208	0.63013475340557	FALSE	FALSE
109949	Lucinidae	Gonimyrtea	concinna	(Hutton 1885)	non_suspension	unattached	mobile	infaunal	46	46	9.34344690143846	0.000409833059166055	353111.375214679	12.106406823	0.483585639688803	FALSE	FALSE
109950	Lucinidae	Gonimyrtea	fidelis	Glover & Taylor 2007	non_suspension	unattached	mobile	infaunal	10	10	10.2489023802552	0.000409833059166055	324378.81389699	6.77428956	0.543241692336595	FALSE	FALSE
109866	Lucinidae	Gonimyrtea	pamela	(Melvill & Standen 1907)	non_suspension	unattached	mobile	infaunal	18	18	10.9361784915939	0.000409833059166055	1025081.61913775	20.31424225	0.37326652814419	FALSE	FALSE
110074	Lucinidae	Gonimyrtea	sudes	(Barnard 1964)	non_suspension	unattached	mobile	infaunal	73	73	9.97183533758957	0.000409833059166055	13241.1915234057	7.31159329	0.600643635280118	FALSE	FALSE
110095	Lucinidae	Guyanella	clenchi	(Altena 1968)	non_suspension	unattached	mobile	infaunal	20	20	1.31757352736005	0.000409833059166055	1718496.5423068	7.20760924	0.505563343073975	FALSE	FALSE
109953	Lucinidae	Here	excavata	(Carpenter 1857)	non_suspension	unattached	mobile	infaunal	15	15	25.298221281347	0.000409833059166055	374436.882888626	18.67915172	0.410958491625827	FALSE	FALSE
109954	Lucinidae	Indoaustriella	dalli	(Lynge 1909)	non_suspension	unattached	mobile	infaunal	0	0	9.1498633869583	0.000409833059166055	201320.134726873	6.54982748	0.555114184108058	FALSE	FALSE
109955	Lucinidae	Indoaustriella	lamprelli	Glover, Taylor & Williams 2008	non_suspension	unattached	mobile	infaunal	NA	NA	19.4935886896179	0.000409833059166055	1595889.65839219	13.22500038	0.441597742037264	FALSE	FALSE
112631	Lucinidae	Indoaustriella	n.sp. A of Glover et al.	Glover et al. 2008	non_suspension	unattached	mobile	infaunal	0	0	13.1939380019765	0.000409833059166055	121.692633106415	1.23632366	0.759427475145047	FALSE	FALSE
109956	Lucinidae	Indoaustriella	plicifera	(A. Adams 1856)	non_suspension	unattached	mobile	infaunal	0	0	28.49561369755	0.000409833059166055	6807011.05842349	15.75297852	0.385429591997645	FALSE	FALSE
109957	Lucinidae	Indoaustriella	scarlatoi	(Zorina 1978)	non_suspension	unattached	mobile	infaunal	0	0	10.5	0.000409833059166055	1488150.65259173	15.30833335	0.420327003899201	FALSE	FALSE
110146	Lucinidae	Jallenia	inanis	(Prashad 1932)	non_suspension	unattached	mobile	infaunal	5	5	17.8644899171513	0.000409833059166055	5691685.81665385	21.369924679	0.327892868344161	FALSE	FALSE
109962	Lucinidae	Jorgenia	compressa	(Dall 1881)	non_suspension	unattached	mobile	infaunal	131	131	9.4678403028357	0.000409833059166055	17763.089735359	6.22423719	0.606657832683	FALSE	FALSE
109984	Lucinidae	Keletistes	aberrans	(Dautzenberg 1910)	non_suspension	unattached	mobile	infaunal	0	0	18.2071414560331	0.000409833059166055	666313.956503167	7.83410619	0.51748466144499	FALSE	FALSE
109988	Lucinidae	Keletistes	contrarius	(Dunker 1846)	non_suspension	unattached	mobile	infaunal	0	0	12.5717938258627	0.000409833059166055	3722704.05799774	13.77372898	0.418883463771779	FALSE	FALSE
109990	Lucinidae	Keletistes	legouxi	(Nickles 1952)	non_suspension	unattached	mobile	infaunal	5	5	4.84767985741633	0.000409833059166055	1817846.93819021	11.5963716	0.456731559739451	FALSE	FALSE
110208	Lucinidae	Keletistes	liratulus	(Sowerby III, 1890)	non_suspension	unattached	mobile	infaunal	NA	5	13.7477270848675	0.000409833059166055	70864.6260197134	10.02594953	0.537962192401096	FALSE	FALSE
109963	Lucinidae	Keletistes	rhizoecus	Oliver 1986	non_suspension	unattached	mobile	infaunal	0	0	9.44351629426243	0.000409833059166055	9197.53354239283	4.60649988	0.637262114281628	FALSE	FALSE
109964	Lucinidae	Lamellolucina	dentifera	(Jonas 1846)	non_suspension	unattached	mobile	infaunal	1	1	33.741665637606	0.000409833059166055	10841731.9320482	20.60368675	0.323483044584795	FALSE	FALSE
109965	Lucinidae	Lamellolucina	gemma	(Reeve 1850)	non_suspension	unattached	mobile	infaunal	39	39	16.5438810440598	0.000409833059166055	1170857.60353641	7.95288359	0.505046731662554	FALSE	FALSE
109966	Lucinidae	Lamellolucina	jawa	Taylor & Glover 2002	non_suspension	unattached	mobile	infaunal	50	50	20.174241001832	0.000409833059166055	76818.6868347734	6.01762297	0.579950903760814	FALSE	FALSE
109968	Lucinidae	Lamellolucina	pilbara	Taylor & Glover 2002	non_suspension	unattached	mobile	infaunal	11	11	22.6495033058122	0.000409833059166055	7255.94161901819	9.19299984	0.592079915735268	FALSE	FALSE
109969	Lucinidae	Lamellolucina	reyrei	(Nickles 1955)	non_suspension	unattached	mobile	infaunal	45	45	19.2873015219859	0.000409833059166055	4032063.12275044	12.43967933	0.431810634069844	FALSE	FALSE
109970	Lucinidae	Lamellolucina	trisulcata	Taylor & Glover 2002	non_suspension	unattached	mobile	infaunal	10	10	12.3511133101433	0.000409833059166055	858372.141337052	6.85535124	0.523119056509899	FALSE	FALSE
109971	Lucinidae	Lamylucina	exgaini	Cosel 2006	non_suspension	unattached	mobile	infaunal	25	25	18.7904230926289	0.000409833059166055	982892.619717116	11.5963716	0.468889892976763	FALSE	FALSE
109972	Lucinidae	Lamylucina	gaini	(Lamy 1920)	non_suspension	unattached	mobile	infaunal	15	15	14.9479095528438	0.000409833059166055	947883.286620305	7.22023592	0.517190225317398	FALSE	FALSE
109973	Lucinidae	Lepidolucina	belepia	Glover & Taylor 2007	non_suspension	unattached	mobile	infaunal	0	0	12.9903810567666	0.000409833059166055	324378.81389699	6.77428956	0.543241692336595	FALSE	FALSE
109974	Lucinidae	Lepidolucina	odontotis	(Salisbury 1934)	non_suspension	unattached	mobile	infaunal	0	0	25.7992247945554	0.000409833059166055	998302.61945442	6.61384612	0.522758991152533	FALSE	FALSE
109975	Lucinidae	Lepidolucina	venusta	(Philippi 1847)	non_suspension	unattached	mobile	infaunal	0	0	32.4653661614959	0.000409833059166055	43635762.5083533	17.49097249	0.329795808362702	FALSE	FALSE
109976	Lucinidae	Leucosphaera	diaphana	Glover & Taylor 2007	non_suspension	unattached	mobile	infaunal	30	30	5.63914887194867	0.000409833059166055	324378.81389699	6.77428956	0.543241692336595	FALSE	FALSE
109978	Lucinidae	Leucosphaera	oyamai	(Habe 1962)	non_suspension	unattached	mobile	infaunal	10	10	9.48683298050514	0.000409833059166055	5314206.35052295	26.653133202	0.271803598455556	FALSE	FALSE
112036	Lucinidae	Leucosphaera	philippinensis	Glover & Taylor 2016	non_suspension	unattached	mobile	infaunal	10	10	11.6961532137708	0.000409833059166055	213886.923800515	3.61247938	0.585855714637044	FALSE	FALSE
109977	Lucinidae	Leucosphaera	salamensis	(Thiele & Jaeckel 1931)	non_suspension	unattached	mobile	infaunal	3	3	5.24404424085076	0.000409833059166055	1676537.83365009	9.23315394	0.484027665358165	FALSE	FALSE
112440	Lucinidae	Liralucina	aethiopica	(Thiele & Jaeckel 1931)	non_suspension	unattached	mobile	infaunal	50	50	3.74165738677394	0.000409833059166055	122.466699976021	3.45241074	0.735205835544078	FALSE	FALSE
110093	Lucinidae	Liralucina	approximata	(Dall 1901)	non_suspension	unattached	mobile	infaunal	0	0	11.247221879202	0.000409833059166055	3381367.26325469	16.2046156	0.394353141706925	FALSE	FALSE
109979	Lucinidae	Liralucina	craticula	Glover & Taylor 2007	non_suspension	unattached	mobile	infaunal	0	0	4.13521462562707	0.000409833059166055	2645942.82307164	7.83533749	0.490204428768042	FALSE	FALSE
112060	Lucinidae	Liralucina	lathetikosa	Glover & Taylor 2016	non_suspension	unattached	mobile	infaunal	80	80	7.88416133777081	0.000409833059166055	16077.5401185154	4.12559398	0.63144840988078	FALSE	FALSE
109980	Lucinidae	Liralucina	lifouina	Glover & Taylor 2007	non_suspension	unattached	mobile	infaunal	2	2	7.04840407468244	0.000409833059166055	324378.81389699	6.77428956	0.543241692336595	FALSE	FALSE
112431	Lucinidae	Liralucina	lyngei	Huber 2015	non_suspension	unattached	mobile	infaunal	2	2	4	0.000409833059166055	1257757.02915875	6.61384612	0.518190950924961	FALSE	FALSE
110234	Lucinidae	Liralucina	plicatula	(A. Adams 1862)	non_suspension	unattached	mobile	infaunal	5	5	14	0.000409833059166055	2794748.02326659	26.290474012	0.288453612157771	FALSE	FALSE
109982	Lucinidae	Liralucina	sperabilis	(Hedley 1909)	non_suspension	unattached	mobile	infaunal	6	6	4.39886348958455	0.000409833059166055	19861672.158048	20.31424225	0.314660157172269	FALSE	FALSE
109983	Lucinidae	Liralucina	vaubani	Glover & Taylor 2007	non_suspension	unattached	mobile	infaunal	155	155	3.2	0.000409833059166055	2427422.92101074	7.83533749	0.491908773177508	FALSE	FALSE
109987	Lucinidae	Loripes	clausus	(Philippi 1848)	non_suspension	unattached	mobile	infaunal	0	0	31.984371183439	0.000409833059166055	9835858.21468959	16.38653846	0.371262749893054	FALSE	FALSE
110274	Lucinidae	Loripes	cryptella	(d'Orbigny 1846)	non_suspension	unattached	mobile	infaunal	1	1	19.5959179422654	0.000409833059166055	1014023.5279377	19.18741773	0.385733330124022	FALSE	FALSE
112914	Lucinidae	Loripes	orbiculatus	Poli 1791	non_suspension	unattached	mobile	infaunal	0	0	28.8270706107991	0.000409833059166055	16964721.6241595	28.684298226	0.22676696126078	TRUE	FALSE
110154	Lucinidae	Loripes	rosacea	E.A. Smith 1899	non_suspension	unattached	mobile	infaunal	NA	5	17.4928556845359	0.000409833059166055	168737.527872541	11.0087461	0.51012173774989	FALSE	FALSE
109993	Lucinidae	Loripinus	fragilis	(Philippi 1836)	non_suspension	unattached	mobile	infaunal	5	5	16.2849623886578	0.000409833059166055	12613366.6517655	22.861666644	0.295938593443199	FALSE	FALSE
110231	Lucinidae	Loripinus	rufolineatus	(E.A. Smith 1885)	non_suspension	unattached	mobile	infaunal	10	10	20.4755952294433	0.000409833059166055	6274634.19825823	4.66983333	0.507550634295193	FALSE	FALSE
109994	Lucinidae	Loripinus	senegalensis	Cosel2005	non_suspension	unattached	mobile	infaunal	60	60	34.2762308312918	0.000409833059166055	45908.221177089	11.46233219	0.530927738175367	FALSE	FALSE
109995	Lucinidae	Loripinus	subfragilis	(Dautzenberg 1910)	non_suspension	unattached	mobile	infaunal	2	2	15.8886752122384	0.000409833059166055	3767841.16546309	12.40454379	0.433532782075193	FALSE	FALSE
109996	Lucinidae	Lucina	adansonii	d'Orbigny in Webb & Berthelot 1840	non_suspension	unattached	mobile	infaunal	1	1	33.9852909359329	0.000409833059166055	4994670.37021764	14.08191631	0.409720853893115	TRUE	FALSE
109997	Lucinidae	Lucina	aurantia	Deshayes 1832	non_suspension	unattached	mobile	infaunal	0.5	0.5	30.2919131122483	0.000409833059166055	3673757.9801104	10.9556062	0.44978756423085	FALSE	FALSE
109999	Lucinidae	Lucina	carnosa	Dunker 1865	non_suspension	unattached	mobile	infaunal	1	1	19.1833260932509	0.000409833059166055	129401.307924291	11.30984115	0.512095989406902	FALSE	FALSE
112582	Lucinidae	Lucina	goreensis	Jaeckel 1927	non_suspension	unattached	mobile	infaunal	7	7	23.9981249267521	0.000409833059166055	643692.375453193	13.11503659	0.460746257386118	FALSE	FALSE
110005	Lucinidae	Lucina	pensylvanica	(Linnaeus 1758)	non_suspension	unattached	mobile	infaunal	1	1	68	0.000409833059166055	412100.709973377	18.6026558	0.409895162709129	TRUE	FALSE
110007	Lucinidae	Lucina	roquesana	Gibson-Smith & Gibson-Smith 1982	non_suspension	unattached	mobile	infaunal	0	0	59.4978991225741	0.000409833059166055	6034784.18155923	11.52569789	0.433775128826847	FALSE	FALSE
110008	Lucinidae	Lucina	roscoeorum	(Kilburn 1974)	non_suspension	unattached	mobile	infaunal	0	0	14.4395290781937	0.000409833059166055	421112.658601305	9.55406048	0.507855880160596	FALSE	FALSE
109985	Lucinidae	Lucinella	araiogramma	(Oliver & Chesney 1997)	non_suspension	unattached	mobile	infaunal	NA	NA	18.744599222176	0.000409833059166055	5604.7207713667	6.0091695	0.631804295640307	FALSE	FALSE
110010	Lucinidae	Lucinella	divaricata	(Linneaus 1758)	non_suspension	unattached	mobile	infaunal	0	0	14.8986576576549	0.000409833059166055	17737250.8651932	26.516515127	0.249457509574401	FALSE	FALSE
[truncated: 4,128 more rows]

## Sheet: exploited_species
valid_species_id	family	genus	species	species_authority	original_genus	original_species	source	comments	in_FAO_source	in_FAO_production_data
112032	Anomiidae	Anomia	cytaeum	Gray 1850	Anomia	cytaeum	Huber 2015; Carpenter. & De Angelis 2016		yes	not in production
106256	Anomiidae	Anomia	ephippium	Linnaeus 1758	Anomia	ephippium	Fischer et al. 1987		yes	not in production
106258	Anomiidae	Anomia	peruviana	d'Orbigny 1846	Anomia	peruviana	Fitch 1952; Fischer et al. 1995		yes	not in production
106271	Anomiidae	Monia	macrochisma	(Deshayes 1839)	Pododesmus	cepio	Fitch 1952; Fischer et al. 1995		yes	not in production
106276	Anomiidae	Pododesmus	rudis	(Broderip 1834)	Pododesmus	rudis	Cremonte et al. 2005			not in production
100140	Arcidae	Anadara	antiquata	(Linnaeus 1758)	Anadara	maculosa	Sotto & von Cosel 1982; Carpenter & Niem 1998 (as.A. antiquata); Psomadakis et al. 2015 (as.A. antiquata)		yes	not in production
100148	Arcidae	Anadara	geissei	(Dunker 1891)	Mosambicarca	hians	Carpenter & De Angelis 2016	A. geissei as preferred name in von Cosel & Gofas 2019:140	yes	not in production
100183	Arcidae	Anadara	notabilis	(Roeding 1798)	Anadara	notabilis	Cervigón et al. 1993; Carpenter 2002; Huber 2015		yes	not in production
100154	Arcidae	Anadara	similis	(C.B. Adams 1852)	Anadara	similis	Fischer et al. 1995; Ivanov & Sysoev 2009; Huber 2015		yes	not in production
100156	Arcidae	Anadara	trapezia	(Deshayes 1839)	Anadara	trapezia	Huber 2015			not in production
100157	Arcidae	Anadara	tuberculosa	(Sowerby 1833)	Anadara	tuberculosa	Fischer et al. 1995; Lucero et al. 2012; Stern-Pirlot & Matthias 2006; Huber 2015		yes	both
100243	Arcidae	Arca	bouvieri	Fischer 1874	Arca	bouvieri	Carpenter & De Angelis 2016		yes	not in production
100249	Arcidae	Arca	navicularis	Bruguiere 1789	Arca	navicularis	Carpenter & Niem 1998		yes	not in production
100250	Arcidae	Arca	noae	Linnaeus 1758	Arca	noae	Peharda et al. 2009; Fischer et al. 1981; Carpenter & De Angelis 2016		yes	both
100251	Arcidae	Arca	pacifica	(Sowerby 1833)	Arca	pacifica	Fischer et al. 1995		yes	not in production
100255	Arcidae	Arca	ventricosa	Lamarck 1819	Arca	ventricosa	Sotto & von Cosel 1982; Bussarawit 1995; Carpenter & Niem 1998		yes	not in production
100256	Arcidae	Arca	zebra	(Swainson 1833)	Arca	zebra	Cervigón et al. 1993; Carpenter 2002		yes	both
100346	Arcidae	Barbatia	barbata	(Linnaeus 1758)	Barbatia	barbata	Fischer et al. 1987; Carpenter & De Angelis 2016		yes	not in production
100355	Arcidae	Barbatia	decussata	(Sowerby 1833)	Barbatia	decussata	Sotto & von Cosel 1982; Chitará-Nhandimo et al. 2022			not in production
104054	Arcidae	Barbatia	fusca	(Bruguiere 1792)	Barbatia	fusca	Bussarawit 1995 (as B. amygdalumtostum); Carpenter & Niem 1998; Sotto & von Cosel 1982 as B. bicolorata, a junior synonym of Barbatia fusca following Agüera Garcia & Oliver 2008, Lutaenko & Volvenko 2013		yes	not in production
100362	Arcidae	Barbatia	lurida	(Sowerby 1833)	Barbatia	lurida	Fischer et al. 1995		yes	not in production
100378	Arcidae	Barbatia	trapezina	(Lamarck 1819)	Barbatia	trapezina	Alati et al. 2020			not in production
100390	Arcidae	Cucullaearca	complanata	(Bruguiere 1789)	Barbatia	complanata	Carpenter & De Angelis 2016		yes	not in production
100391	Arcidae	Cucullaearca	foliata	(Forsskal 1775)	Barbatia	foliata	Carpenter & Niem 1998		yes	not in production
100163	Arcidae	Cunearca	brasiliana	(Lamarck 1819)	Anadara	brasiliana	Cervigón et al. 1993 as Scapharca; Carpenter 2002; Huber 2015		yes	not in production
100164	Arcidae	Cunearca	chemnitzii	(Philippi 1851)	Potiarca	chemnitzii	Huber 2015			not in production
112090	Arcidae	Cunearca	corrugata	(Lamy 1907)	Cunearca	corrugata	Huber 2015			not in production
100173	Arcidae	Cunearca	reinharti	(Lowe 1935)	Anadara	reinharti	Fischer et al. 1995		yes	not in production
100187	Arcidae	Diluvarca	biangulata	(Sowerby 1833)	Scapharca	biangulata	Fischer et al. 1995		yes	not in production
100144	Arcidae	Diluvarca	corbuloides	(Monterosato 1878)	Anadara	corbuloides	Fischer et al. 1987; Bariche 2012; Carpenter & De Angelis 2016		yes	not in production
100182	Arcidae	Diluvarca	ferruginea	(Reeve 1844)	Anadara	ferruginea	Carpenter & Niem 1998		yes	not in production
113041	Arcidae	Diluvarca	gibbosa	(Reeve 1844)	Anadara	diluvi	Fischer et al. 1981; Fischer et al. 1987; Carpenter & De Angelis 2016 as Anadara gibbosa	Junior synonym of Anadara (Diluvarca) gibbosa according to Huber 2010	yes	not in production
100149	Arcidae	Diluvarca	mazatlanica	(Hertlein & Strong 1943)	Anadara	mazatlanica	Fischer et al. 1995		yes	not in production
100241	Arcidae	Lamarcka	avellana	(Lamarck 1819)	Arca	avellana	Sotto & von Cosel 1982 (as Arca cf. arabica Philippi 1847); Carpenter & Niem 1998		yes	not in production
100245	Arcidae	Lamarcka	imbricata	(Bruguiere 1789)	Arca	imbricata	Cervigón et al. 1993; Ivanov & Sysoev 2009		yes	not in production
100176	Arcidae	Larkinia	grandis	(Broderip & Sowerby 1829)	Anadara	grandis	Ivanov & Sysoev 2009; Ruiz et al. 2012; Huber 2015			not in production
100177	Arcidae	Larkinia	multicostata	(Sowerby 1833)	Anadara	multicostata	Fischer et al. 1995		yes	not in production
101733	Arcidae	Lunarca	ovalis	(Bruguiere 1789)	Anadara	ovalis	McGraw & Castagna 1994		yes	production only
100192	Arcidae	Mosambicarca	erythraeonensis	(Jonas in Philippi 1851)	Mosambicarca	erythraeonensis	Alati et al. 2020			not in production
100172	Arcidae	Potiarca	pilula	(Reeve 1843)	Scapharca	pilula	Carpenter & Niem 1998; del Norte-Campos et al. 2019		yes	not in production
100153	Arcidae	Potiarca	senegalensis	(Gmelin 1791)	Anadara	senegalensis	Fischer et al. 1981, Carpenter & De Angelis 2016		yes	not in production
100381	Arcidae	Savignyarca	virescens	(Reeve 1844)	Barbatia	virescens	del Norte-Campos et al. 2019			not in production
100188	Arcidae	Scapharca	broughtonii	(Schrenck 1867)	Anadara	broughtoni	Ivanov & Sysoev 2009			not in production
100165	Arcidae	Scapharca	cornea	(Reeve 1844)	Scapharca	cornea	Carpenter & Niem 1998		yes	not in production
112370	Arcidae	Scapharca	globosa	(Reeve 1844)	Scapharca	globosa	Carpenter & Niem 1998		yes	not in production
100196	Arcidae	Scapharca	inaequivalvis	(Bruguiere 1789)	Scapharca	inaequivalvis	Carpenter & Niem 1998; del Norte-Campos et al. 2019		yes	not in production
100197	Arcidae	Scapharca	indica	(Gmelin 1791)	Scapharca	indica	Carpenter & Niem 1998		yes	not in production
100200	Arcidae	Scapharca	kagoshimensis	(Tokunaga 1906)	Scapharca	kagoshimensis	Huber 2015 (also as Scapharca sativa); FishStatJ1.0.1 (as Scapharca subcrenata)	Scapharca sativa is a junior synonym of Scapharca kagoshimensis according to Evseev & Lutaenko 1998, Lutaenko & Noseworthy 2012:28, Coan et al. 2015:184; Huber 2010 keeps S. sativa separate from S. kagoshimensis;	yes	production only
100204	Arcidae	Scapharca	natalensis	(Krauss 1848)	Anadara	natalensis	Nordlund & Gullström 2013			not in production
100206	Arcidae	Scapharca	satowi	(Dunker 1882)	Scapharca	satowi	Wu 1980; Huber 2015			not in production
100210	Arcidae	Scapharca	troscheli	(Dunker 1882)	Anadara	troscheli	Nateewathana 1995			not in production
102674	Arcidae	Senilia	senilis	(Linnaeus 1758)	Senilia	senilis	Carpenter 2002; Huber 2015; Carpenter & De Angelis 2016		yes	not in production
[truncated: 749 more rows]

## Sheet: exploited_references
FAO_source	reference_type	reference
[truncated: 103 more rows]

## Sheet: FAO_GlobalCaptureProduction
valid_species_id	FAO_X3Alpha_Code	FAO_Taxonomic_Code	FAO_Identifier	FAO_Author	FAO_Major_Group	FAO_Order	FAO_Family	FAO_Scientific_Name	FAO_COUNTRY	FAO_YEAR	FAO_UNIT	FAO_QUANTITY	FAO_Official_Name_En	FAO_Continent_Group	FAO_GeoRegion_Group	FAO_Name_en	FAO_Ocean_Group
[truncated: 13,236 more rows]

[truncated: 1 more sheets: family_phylogeny]
