# Supplementary material for: Diversity, distribution and intrinsic extinction vulnerability of exploited marine bivalves
Source: Nat Commun. 2023 Aug 15;14:4639. doi: 10.1038/s41467-023-40053-y (PMC10427664; doi:10.1038/s41467-023-40053-y)
Supplement: Supplementary file 7 — Source Data [file 41467_2023_40053_MOESM7_ESM.xlsx]

## Sheet: Figure_1
parent	node	branch.length	label	isTip	x	y	branch	angle	ntot	nexpl	log_ntot	log_nexpl
96	1	93.9	Glossidae	TRUE	485.372	74	438.422	333	7	1	1.94591	0
96	2	93.9	Trapezidae	TRUE	485.372	75	438.422	337.5	11	NA	2.3979	#NAME?
95	3	135.85	Hemidonacidae	TRUE	485.372	73	417.447	328.5	6	1	1.79176	0
94	4	177.322	Chamidae	TRUE	485.372	72	396.712	324	63	8	4.14313	2.07944
98	5	44.4933	Veneridae	TRUE	485.372	76	463.126	342	745	144	6.61338	4.96981
98	6	44.4933	Neoleptonidae	TRUE	485.372	77	463.126	346.5	46	NA	3.82864	#NAME?
99	7	63.7917	Arcticidae	TRUE	485.372	78	453.477	351	1	1	0	0
100	8	41.2	Vesicomyidae	TRUE	485.372	79	464.772	355.5	3	NA	1.09861	#NAME?
100	9	41.2	Kelliellidae	TRUE	485.372	80	464.772	360	7	NA	1.94591	#NAME?
93	10	184.793	Glauconomidae	TRUE	485.372	71	392.976	319.5	8	2	2.07944	0.693147
101	11	59.198	Ungulinidae	TRUE	485.372	68	455.773	306	103	1	4.63473	0
102	12	51.9	Gaimardiidae	TRUE	485.372	69	459.422	310.5	25	NA	3.21888	#NAME?
102	13	51.9	Cyamiidae	TRUE	485.372	70	459.422	315	39	NA	3.66356	#NAME?
103	14	89.7945	Mesodesmatidae	TRUE	485.372	65	440.475	292.5	27	8	3.29584	2.07944
104	15	66	Mactridae	TRUE	485.372	66	452.372	297	177	55	5.17615	4.00733
104	16	66	Anatinellidae	TRUE	485.372	67	452.372	301.5	8	NA	2.07944	#NAME?
106	17	63.7977	Myidae	TRUE	485.372	63	453.474	283.5	41	3	3.71357	1.09861
106	18	63.7977	Corbulidae	TRUE	485.372	64	453.474	288	77	1	4.34381	0
105	19	168.404	Pholadidae	TRUE	485.372	62	401.17	279	76	17	4.33073	2.83321
108	20	61.5984	Pharidae	TRUE	485.372	60	454.573	270	63	23	4.14313	3.13549
108	21	61.5984	Solenidae	TRUE	485.372	61	454.573	274.5	68	20	4.21951	2.99573
107	22	145.018	Hiatellidae	TRUE	485.372	59	412.863	265.5	24	5	3.17805	1.60944
109	23	234.13	Cardiidae	TRUE	485.372	53	368.307	238.5	268	62	5.59099	4.12713
112	24	63.7974	Tellinidae	TRUE	485.372	57	453.474	256.5	529	44	6.27099	3.78419
112	25	63.7974	Semelidae	TRUE	485.372	58	453.474	261	144	9	4.96981	2.19722
111	26	132.87	Donacidae	TRUE	485.372	56	418.937	252	85	31	4.44265	3.43399
113	27	83.5956	Psammobiidae	TRUE	485.372	54	443.575	243	98	24	4.58497	3.17805
113	28	83.5956	Solecurtidae	TRUE	485.372	55	443.575	247.5	39	13	3.66356	2.56495
87	29	297.327	Gastrochaenidae	TRUE	485.372	52	336.709	234	32	NA	3.46574	#NAME?
114	30	185.395	Lucinidae	TRUE	485.372	50	392.675	225	314	16	5.74939	2.77259
114	31	185.395	Thyasiridae	TRUE	485.372	51	392.675	229.5	65	NA	4.17439	#NAME?
120	32	121.87	Thraciidae	TRUE	485.372	38	424.437	171	93	2	4.5326	0.693147
120	33	121.87	Periplomatidae	TRUE	485.372	39	424.437	175.5	35	NA	3.55535	#NAME?
121	34	28.0973	Myochamidae	TRUE	485.372	40	471.324	180	39	NA	3.66356	#NAME?
121	35	28.0973	Cleidothaeridae	TRUE	485.372	41	471.324	184.5	2	NA	0.693147	#NAME?
118	36	126.296	Poromyidae	TRUE	485.372	37	422.225	166.5	27	NA	3.29584	#NAME?
124	37	47.8	Lyonsiidae	TRUE	485.372	43	461.472	193.5	30	1	3.4012	0
124	38	47.8	Pandoridae	TRUE	485.372	44	461.472	198	42	NA	3.73767	#NAME?
123	39	100.478	Laternulidae	TRUE	485.372	42	435.134	189	16	1	2.77259	0
126	40	35.8438	Cuspidariidae	TRUE	485.372	45	467.451	202.5	120	NA	4.78749	#NAME?
126	41	35.8438	Spheniopsidae	TRUE	485.372	46	467.451	207	14	NA	2.63906	#NAME?
128	42	25.5955	Verticordiidae	TRUE	485.372	48	472.575	216	24	NA	3.17805	#NAME?
128	43	25.5955	Euciroidae	TRUE	485.372	49	472.575	220.5	6	NA	1.79176	#NAME?
127	44	44.4872	Lyonsiellidae	TRUE	485.372	47	463.129	211.5	6	NA	1.79176	#NAME?
116	45	227.394	Parilimyidae	TRUE	485.372	36	371.676	162	7	NA	1.94591	#NAME?
115	46	247.082	Pholadomyidae	TRUE	485.372	35	361.832	157.5	1	NA	0	#NAME?
130	47	135.728	Crassatellidae	TRUE	485.372	33	417.508	148.5	89	NA	4.48864	#NAME?
130	48	135.728	Astartidae	TRUE	485.372	34	417.508	153	38	NA	3.63759	#NAME?
129	49	411.683	Carditidae	TRUE	485.372	32	279.531	144	270	6	5.59842	1.79176
83	50	482.015	Trigoniidae	TRUE	485.372	31	244.365	139.5	8	NA	2.07944	#NAME?
139	51	32.8549	Margaritidae	TRUE	485.372	29	468.945	130.5	18	9	2.89037	2.19722
139	52	32.8549	Vulsellidae	TRUE	485.372	30	468.945	135	14	NA	2.63906	#NAME?
138	53	63.7962	Isognomonidae	TRUE	485.372	28	453.474	126	17	7	2.83321	1.94591
140	54	199.491	Pulvinitidae	TRUE	485.372	26	385.627	117	1	NA	0	#NAME?
140	55	199.491	Pteriidae	TRUE	485.372	27	385.627	121.5	30	5	3.4012	1.60944
136	56	246.841	Malleidae	TRUE	485.372	25	361.952	112.5	8	3	2.07944	1.09861
141	57	234.13	Ostreidae	TRUE	485.372	23	368.307	103.5	71	38	4.26268	3.63759
141	58	234.13	Gryphaeidae	TRUE	485.372	24	368.307	108	9	4	2.19722	1.38629
134	59	309.652	Pinnidae	TRUE	485.372	22	330.546	99	57	19	4.04305	2.94444
133	60	473	Mytilidae	TRUE	485.372	21	248.872	94.5	338	57	5.82305	4.04305
146	61	245.23	Pectinidae	TRUE	485.372	15	362.757	67.5	245	62	5.50126	4.12713
146	62	245.23	Propeamussiidae	TRUE	485.372	16	362.757	72	88	NA	4.47734	#NAME?
145	63	303.25	Spondylidae	TRUE	485.372	14	333.748	63	67	13	4.20469	2.56495
149	64	241.5	Anomiidae	TRUE	485.372	19	364.622	85.5	24	5	3.17805	1.60944
149	65	241.5	Dimyidae	TRUE	485.372	20	364.622	90	14	NA	2.63906	#NAME?
148	66	245.227	Plicatulidae	TRUE	485.372	18	362.759	81	15	NA	2.70805	#NAME?
147	67	300.848	Placunidae	TRUE	485.372	17	334.948	76.5	7	2	1.94591	0.693147
143	68	382.7	Entoliidae	TRUE	485.372	13	294.022	58.5	2	NA	0.693147	#NAME?
142	69	387.689	Limidae	TRUE	485.372	12	291.528	54	158	7	5.0626	1.94591
154	70	44.4854	Limopsidae	TRUE	485.372	10	463.13	45	54	NA	3.98898	#NAME?
154	71	44.4854	Philobryidae	TRUE	485.372	11	463.13	49.5	99	NA	4.59512	#NAME?
153	72	104.675	Glycymerididae	TRUE	485.372	9	433.035	40.5	98	14	4.58497	2.63906
152	73	133.828	Cucullaeidae	TRUE	485.372	8	418.459	36	4	1	1.38629	0
155	74	121.87	Arcidae	TRUE	485.372	6	424.437	27	236	52	5.46383	3.95124
155	75	121.87	Noetiidae	TRUE	485.372	7	424.437	31.5	35	3	3.55535	1.09861
150	76	201.28	Parallelodontidae	TRUE	485.372	5	384.732	22.5	1	NA	0	#NAME?
158	77	462.5	Nuculanidae	TRUE	485.372	3	254.122	13.5	106	NA	4.66344	#NAME?
158	78	462.5	Malletiidae	TRUE	485.372	4	254.122	18	94	NA	4.54329	#NAME?
157	79	473	Nuculidae	TRUE	485.372	2	248.872	9	110	NA	4.70048	#NAME?
156	80	479.216	Solemyidae	TRUE	485.372	1	245.764	4.5	41	1	3.71357	0
81	81	0	NA	FALSE	0	12.6787	0	57.0542	NA	NA	NA	NA
81	82	1.49237	NA	FALSE	1.49237	23.4824	0.746184	105.671	NA	NA	NA	NA
82	83	1.86509	NA	FALSE	3.35745	34.9043	2.42491	157.069	NA	NA	NA	NA
83	84	2.17162	NA	FALSE	5.52907	38.8086	4.44326	174.638	NA	NA	NA	NA
84	85	2.1434	NA	FALSE	7.67247	44.8671	6.60077	201.902	NA	NA	NA	NA
85	86	83.5374	NA	FALSE	91.2098	52.867	49.4412	237.902	NA	NA	NA	NA
86	87	96.8361	NA	FALSE	188.046	55.234	139.628	248.553	NA	NA	NA	NA
87	88	55.8459	NA	FALSE	243.892	58.4681	215.969	263.106	NA	NA	NA	NA
88	89	12.5191	NA	FALSE	256.411	62.6237	250.151	281.807	NA	NA	NA	NA
89	90	19.4615	NA	FALSE	275.872	65.4974	266.142	294.738	NA	NA	NA	NA
90	91	8.39984	NA	FALSE	284.272	68.2448	280.072	307.102	NA	NA	NA	NA
91	92	8.38299	NA	FALSE	292.655	70.7396	288.464	318.328	NA	NA	NA	NA
92	93	7.92436	NA	FALSE	300.58	72.7292	296.617	327.281	NA	NA	NA	NA
93	94	7.47109	NA	FALSE	308.051	74.4583	304.315	335.062	NA	NA	NA	NA
94	95	41.4716	NA	FALSE	349.522	73.75	328.787	331.875	NA	NA	NA	NA
95	96	41.9501	NA	FALSE	391.472	74.5	370.497	335.25	NA	NA	NA	NA
94	97	7.69172	NA	FALSE	315.742	77.625	311.897	349.312	NA	NA	NA	NA
97	98	125.137	NA	FALSE	440.879	76.5	378.311	344.25	NA	NA	NA	NA
97	99	105.838	NA	FALSE	421.581	78.75	368.662	354.375	NA	NA	NA	NA
99	100	22.5917	NA	FALSE	444.172	79.5	432.877	357.75	NA	NA	NA	NA
92	101	133.519	NA	FALSE	426.174	68.75	359.415	309.375	NA	NA	NA	NA
101	102	7.29803	NA	FALSE	433.472	69.5	429.823	312.75	NA	NA	NA	NA
91	103	111.306	NA	FALSE	395.578	65.75	339.925	295.875	NA	NA	NA	NA
103	104	23.7945	NA	FALSE	419.372	66.5	407.475	299.25	NA	NA	NA	NA
90	105	41.0958	NA	FALSE	316.968	62.75	296.42	282.375	NA	NA	NA	NA
105	106	104.606	NA	FALSE	421.575	63.5	369.272	285.75	NA	NA	NA	NA
89	107	83.943	NA	FALSE	340.354	59.75	298.382	268.875	NA	NA	NA	NA
107	108	83.4201	NA	FALSE	423.774	60.5	382.064	272.25	NA	NA	NA	NA
88	109	7.35063	NA	FALSE	251.242	54.3125	247.567	244.406	NA	NA	NA	NA
109	110	57.1754	NA	FALSE	308.418	55.625	279.83	250.312	NA	NA	NA	NA
110	111	44.0846	NA	FALSE	352.502	56.75	330.46	255.375	NA	NA	NA	NA
111	112	69.0726	NA	FALSE	421.575	57.5	387.039	258.75	NA	NA	NA	NA
110	113	93.359	NA	FALSE	401.777	54.5	355.097	245.25	NA	NA	NA	NA
86	114	208.768	NA	FALSE	299.978	50.5	195.594	227.25	NA	NA	NA	NA
85	115	230.618	NA	FALSE	238.291	36.8672	122.982	165.902	NA	NA	NA	NA
115	116	19.6882	NA	FALSE	257.979	38.7344	248.135	174.305	NA	NA	NA	NA
116	117	17.8908	NA	FALSE	275.87	41.4688	266.924	186.609	NA	NA	NA	NA
117	118	83.2071	NA	FALSE	359.077	38.25	317.473	172.125	NA	NA	NA	NA
118	119	2.21166	NA	FALSE	361.288	39.5	360.183	177.75	NA	NA	NA	NA
119	120	2.21403	NA	FALSE	363.502	38.5	362.395	173.25	NA	NA	NA	NA
119	121	95.9867	NA	FALSE	457.275	40.5	409.282	182.25	NA	NA	NA	NA
117	122	21.4028	NA	FALSE	297.272	44.6875	286.571	201.094	NA	NA	NA	NA
122	123	87.6224	NA	FALSE	384.895	42.75	341.084	192.375	NA	NA	NA	NA
123	124	52.6776	NA	FALSE	437.572	43.5	411.234	195.75	NA	NA	NA	NA
122	125	87.5897	NA	FALSE	384.862	46.625	341.067	209.812	NA	NA	NA	NA
125	126	64.6665	NA	FALSE	449.529	45.5	417.195	204.75	NA	NA	NA	NA
125	127	56.023	NA	FALSE	440.885	47.75	412.874	214.875	NA	NA	NA	NA
127	128	18.8917	NA	FALSE	459.777	48.5	450.331	218.25	NA	NA	NA	NA
84	129	68.1606	NA	FALSE	73.6896	32.75	39.6093	147.375	NA	NA	NA	NA
129	130	275.955	NA	FALSE	349.644	33.5	211.667	150.75	NA	NA	NA	NA
82	131	3.77232	NA	FALSE	5.26469	12.0605	3.37853	54.2725	NA	NA	NA	NA
131	132	3.44883	NA	FALSE	8.71353	17.7773	6.98911	79.998	NA	NA	NA	NA
132	133	3.65895	NA	FALSE	12.3725	22.2266	10.543	100.02	NA	NA	NA	NA
133	134	163.348	NA	FALSE	175.72	23.4531	94.0463	105.539	NA	NA	NA	NA
134	135	57.4662	NA	FALSE	233.186	24.9062	204.453	112.078	NA	NA	NA	NA
135	136	5.34527	NA	FALSE	238.532	26.3125	235.859	118.406	NA	NA	NA	NA
136	137	5.3408	NA	FALSE	243.872	27.625	241.202	124.312	NA	NA	NA	NA
137	138	177.704	NA	FALSE	421.576	28.75	332.724	129.375	NA	NA	NA	NA
138	139	30.9412	NA	FALSE	452.518	29.5	437.047	132.75	NA	NA	NA	NA
137	140	42.0088	NA	FALSE	285.881	26.5	264.877	119.25	NA	NA	NA	NA
135	141	18.0561	NA	FALSE	251.242	23.5	242.214	105.75	NA	NA	NA	NA
132	142	88.9698	NA	FALSE	97.6833	13.3281	53.1984	59.9766	NA	NA	NA	NA
142	143	4.98918	NA	FALSE	102.672	14.6562	100.178	65.9531	NA	NA	NA	NA
143	144	27.3975	NA	FALSE	130.07	16.3125	116.371	73.4062	NA	NA	NA	NA
144	145	52.0528	NA	FALSE	182.123	14.75	156.096	66.375	NA	NA	NA	NA
145	146	58.0197	NA	FALSE	240.142	15.5	211.133	69.75	NA	NA	NA	NA
144	147	54.4543	NA	FALSE	184.524	17.875	157.297	80.4375	NA	NA	NA	NA
147	148	55.6211	NA	FALSE	240.145	18.75	212.335	84.375	NA	NA	NA	NA
148	149	3.72701	NA	FALSE	243.872	19.5	242.009	87.75	NA	NA	NA	NA
131	150	278.827	NA	FALSE	284.092	6.34375	144.678	28.5469	NA	NA	NA	NA
150	151	28.4461	NA	FALSE	312.538	7.6875	298.315	34.5938	NA	NA	NA	NA
151	152	39.0066	NA	FALSE	351.545	8.875	332.042	39.9375	NA	NA	NA	NA
152	153	29.1523	NA	FALSE	380.697	9.75	366.121	43.875	NA	NA	NA	NA
153	154	60.19	NA	FALSE	440.887	10.5	410.792	47.25	NA	NA	NA	NA
151	155	50.9642	NA	FALSE	363.502	6.5	338.02	29.25	NA	NA	NA	NA
81	156	6.15602	NA	FALSE	6.15602	1.875	3.07801	8.4375	NA	NA	NA	NA
156	157	6.21645	NA	FALSE	12.3725	2.75	9.26425	12.375	NA	NA	NA	NA
157	158	10.5	NA	FALSE	22.8725	3.5	17.6225	15.75	NA	NA	NA	NA

## Sheet: Figure_1b_summary_stats
Type	Minimum	25% quantile	50% quantile	75% quantile	Maximum
Not exploited	1	7.0	24.5	48	120.0
Exploited	1.00	22.50	63	113.25	745

## Sheet: Figure_2
EAGid	fao_sr	exploited	sr	prop.eis	geometry
977	0	2	32	0.0625	list(list(c(-101.347412639097, -100.898254997037, -100.898254997037, -101.347412639097, -101.347412639097, 82.8446188913617, 82.8446188913617, 79.8737605703594, 79.8737605703594, 82.8446188913617)))
978	0	2	33	0.0606061	list(list(c(-100.898254997037, -100.449097354977, -100.449097354977, -100.898254997037, -100.898254997037, 82.8446188913617, 82.8446188913617, 79.8737605703594, 79.8737605703594, 82.8446188913617)))
979	0	2	33	0.0606061	list(list(c(-100.449097354977, -99.9999397129172, -99.9999397129172, -100.449097354977, -100.449097354977, 82.8446188913617, 82.8446188913617, 79.8737605703594, 79.8737605703594, 82.8446188913617)))
980	0	2	33	0.0606061	list(list(c(-99.9999397129172, -99.5507820708575, -99.5507820708575, -99.9999397129172, -99.9999397129172, 82.8446188913617, 82.8446188913617, 79.8737605703594, 79.8737605703594, 82.8446188913617)))
981	0	2	33	0.0606061	list(list(c(-99.5507820708575, -99.1016244287977, -99.1016244287977, -99.5507820708575, -99.5507820708575, 82.8446188913617, 82.8446188913617, 79.8737605703594, 79.8737605703594, 82.8446188913617)))
982	0	2	33	0.0606061	list(list(c(-99.1016244287977, -98.6524667867379, -98.6524667867379, -99.1016244287977, -99.1016244287977, 82.8446188913617, 82.8446188913617, 79.8737605703594, 79.8737605703594, 82.8446188913617)))
983	0	2	35	0.0571429	list(list(c(-98.6524667867379, -98.2033091446782, -98.2033091446782, -98.6524667867379, -98.6524667867379, 82.8446188913617, 82.8446188913617, 79.8737605703594, 79.8737605703594, 82.8446188913617)))
984	0	2	37	0.0540541	list(list(c(-98.2033091446782, -97.7541515026184, -97.7541515026184, -98.2033091446782, -98.2033091446782, 82.8446188913617, 82.8446188913617, 79.8737605703594, 79.8737605703594, 82.8446188913617)))
985	0	2	37	0.0540541	list(list(c(-97.7541515026184, -97.3049938605587, -97.3049938605587, -97.7541515026184, -97.7541515026184, 82.8446188913617, 82.8446188913617, 79.8737605703594, 79.8737605703594, 82.8446188913617)))
986	0	2	37	0.0540541	list(list(c(-97.3049938605587, -96.8558362184989, -96.8558362184989, -97.3049938605587, -97.3049938605587, 82.8446188913617, 82.8446188913617, 79.8737605703594, 79.8737605703594, 82.8446188913617)))
987	0	2	40	0.05	list(list(c(-96.8558362184989, -96.4066785764391, -96.4066785764391, -96.8558362184989, -96.8558362184989, 82.8446188913617, 82.8446188913617, 79.8737605703594, 79.8737605703594, 82.8446188913617)))
988	0	2	40	0.05	list(list(c(-96.4066785764391, -95.9575209343794, -95.9575209343794, -96.4066785764391, -96.4066785764391, 82.8446188913617, 82.8446188913617, 79.8737605703594, 79.8737605703594, 82.8446188913617)))
989	0	3	41	0.0731707	list(list(c(-95.9575209343794, -95.5083632923196, -95.5083632923196, -95.9575209343794, -95.9575209343794, 82.8446188913617, 82.8446188913617, 79.8737605703594, 79.8737605703594, 82.8446188913617)))
990	0	3	41	0.0731707	list(list(c(-95.5083632923196, -95.0592056502598, -95.0592056502598, -95.5083632923196, -95.5083632923196, 82.8446188913617, 82.8446188913617, 79.8737605703594, 79.8737605703594, 82.8446188913617)))
991	0	3	41	0.0731707	list(list(c(-95.0592056502598, -94.6100480082001, -94.6100480082001, -95.0592056502598, -95.0592056502598, 82.8446188913617, 82.8446188913617, 79.8737605703594, 79.8737605703594, 82.8446188913617)))
992	0	3	41	0.0731707	list(list(c(-94.6100480082001, -94.1608903661403, -94.1608903661403, -94.6100480082001, -94.6100480082001, 82.8446188913617, 82.8446188913617, 79.8737605703594, 79.8737605703594, 82.8446188913617)))
993	0	3	41	0.0731707	list(list(c(-94.1608903661403, -93.7117327240806, -93.7117327240806, -94.1608903661403, -94.1608903661403, 82.8446188913617, 82.8446188913617, 79.8737605703594, 79.8737605703594, 82.8446188913617)))
994	0	3	41	0.0731707	list(list(c(-93.7117327240806, -93.2625750820208, -93.2625750820208, -93.7117327240806, -93.7117327240806, 82.8446188913617, 82.8446188913617, 79.8737605703594, 79.8737605703594, 82.8446188913617)))
995	0	3	41	0.0731707	list(list(c(-93.2625750820208, -92.813417439961, -92.813417439961, -93.2625750820208, -93.2625750820208, 82.8446188913617, 82.8446188913617, 79.8737605703594, 79.8737605703594, 82.8446188913617)))
996	0	3	41	0.0731707	list(list(c(-92.813417439961, -92.3642597979013, -92.3642597979013, -92.813417439961, -92.813417439961, 82.8446188913617, 82.8446188913617, 79.8737605703594, 79.8737605703594, 82.8446188913617)))
997	0	3	41	0.0731707	list(list(c(-92.3642597979013, -91.9151021558415, -91.9151021558415, -92.3642597979013, -92.3642597979013, 82.8446188913617, 82.8446188913617, 79.8737605703594, 79.8737605703594, 82.8446188913617)))
998	0	3	41	0.0731707	list(list(c(-91.9151021558415, -91.4659445137817, -91.4659445137817, -91.9151021558415, -91.9151021558415, 82.8446188913617, 82.8446188913617, 79.8737605703594, 79.8737605703594, 82.8446188913617)))
999	0	3	42	0.0714286	list(list(c(-91.4659445137817, -91.016786871722, -91.016786871722, -91.4659445137817, -91.4659445137817, 82.8446188913617, 82.8446188913617, 79.8737605703594, 79.8737605703594, 82.8446188913617)))
1000	0	3	42	0.0714286	list(list(c(-91.016786871722, -90.5676292296622, -90.5676292296622, -91.016786871722, -91.016786871722, 82.8446188913617, 82.8446188913617, 79.8737605703594, 79.8737605703594, 82.8446188913617)))
1001	0	3	42	0.0714286	list(list(c(-90.5676292296622, -90.1184715876025, -90.1184715876025, -90.5676292296622, -90.5676292296622, 82.8446188913617, 82.8446188913617, 79.8737605703594, 79.8737605703594, 82.8446188913617)))
1002	0	3	42	0.0714286	list(list(c(-90.1184715876025, -89.6693139455427, -89.6693139455427, -90.1184715876025, -90.1184715876025, 82.8446188913617, 82.8446188913617, 79.8737605703594, 79.8737605703594, 82.8446188913617)))
1003	0	3	42	0.0714286	list(list(c(-89.6693139455427, -89.220156303483, -89.220156303483, -89.6693139455427, -89.6693139455427, 82.8446188913617, 82.8446188913617, 79.8737605703594, 79.8737605703594, 82.8446188913617)))
1004	0	3	42	0.0714286	list(list(c(-89.220156303483, -88.7709986614232, -88.7709986614232, -89.220156303483, -89.220156303483, 82.8446188913617, 82.8446188913617, 79.8737605703594, 79.8737605703594, 82.8446188913617)))
1005	0	3	42	0.0714286	list(list(c(-88.7709986614232, -88.3218410193634, -88.3218410193634, -88.7709986614232, -88.7709986614232, 82.8446188913617, 82.8446188913617, 79.8737605703594, 79.8737605703594, 82.8446188913617)))
1006	0	3	42	0.0714286	list(list(c(-88.3218410193634, -87.8726833773037, -87.8726833773037, -88.3218410193634, -88.3218410193634, 82.8446188913617, 82.8446188913617, 79.8737605703594, 79.8737605703594, 82.8446188913617)))
1007	0	3	43	0.0697674	list(list(c(-87.8726833773037, -87.4235257352439, -87.4235257352439, -87.8726833773037, -87.8726833773037, 82.8446188913617, 82.8446188913617, 79.8737605703594, 79.8737605703594, 82.8446188913617)))
1008	0	3	43	0.0697674	list(list(c(-87.4235257352439, -86.9743680931842, -86.9743680931842, -87.4235257352439, -87.4235257352439, 82.8446188913617, 82.8446188913617, 79.8737605703594, 79.8737605703594, 82.8446188913617)))
1009	0	3	43	0.0697674	list(list(c(-86.9743680931842, -86.5252104511244, -86.5252104511244, -86.9743680931842, -86.9743680931842, 82.8446188913617, 82.8446188913617, 79.8737605703594, 79.8737605703594, 82.8446188913617)))
1010	1	4	45	0.0888889	list(list(c(-86.5252104511244, -86.0760528090646, -86.0760528090646, -86.5252104511244, -86.5252104511244, 82.8446188913617, 82.8446188913617, 79.8737605703594, 79.8737605703594, 82.8446188913617)))
1011	1	4	45	0.0888889	list(list(c(-86.0760528090646, -85.6268951670049, -85.6268951670049, -86.0760528090646, -86.0760528090646, 82.8446188913617, 82.8446188913617, 79.8737605703594, 79.8737605703594, 82.8446188913617)))
1012	1	4	45	0.0888889	list(list(c(-85.6268951670049, -85.1777375249451, -85.1777375249451, -85.6268951670049, -85.6268951670049, 82.8446188913617, 82.8446188913617, 79.8737605703594, 79.8737605703594, 82.8446188913617)))
1013	1	4	45	0.0888889	list(list(c(-85.1777375249451, -84.7285798828854, -84.7285798828854, -85.1777375249451, -85.1777375249451, 82.8446188913617, 82.8446188913617, 79.8737605703594, 79.8737605703594, 82.8446188913617)))
1014	1	4	45	0.0888889	list(list(c(-84.7285798828854, -84.2794222408256, -84.2794222408256, -84.7285798828854, -84.7285798828854, 82.8446188913617, 82.8446188913617, 79.8737605703594, 79.8737605703594, 82.8446188913617)))
1015	1	4	45	0.0888889	list(list(c(-84.2794222408256, -83.8302645987658, -83.8302645987658, -84.2794222408256, -84.2794222408256, 82.8446188913617, 82.8446188913617, 79.8737605703594, 79.8737605703594, 82.8446188913617)))
1016	1	4	45	0.0888889	list(list(c(-83.8302645987658, -83.3811069567061, -83.3811069567061, -83.8302645987658, -83.8302645987658, 82.8446188913617, 82.8446188913617, 79.8737605703594, 79.8737605703594, 82.8446188913617)))
1017	1	4	45	0.0888889	list(list(c(-83.3811069567061, -82.9319493146463, -82.9319493146463, -83.3811069567061, -83.3811069567061, 82.8446188913617, 82.8446188913617, 79.8737605703594, 79.8737605703594, 82.8446188913617)))
1018	1	4	45	0.0888889	list(list(c(-82.9319493146463, -82.4827916725865, -82.4827916725865, -82.9319493146463, -82.9319493146463, 82.8446188913617, 82.8446188913617, 79.8737605703594, 79.8737605703594, 82.8446188913617)))
1019	1	4	45	0.0888889	list(list(c(-82.4827916725865, -82.0336340305268, -82.0336340305268, -82.4827916725865, -82.4827916725865, 82.8446188913617, 82.8446188913617, 79.8737605703594, 79.8737605703594, 82.8446188913617)))
1020	1	4	46	0.0869565	list(list(c(-82.0336340305268, -81.584476388467, -81.584476388467, -82.0336340305268, -82.0336340305268, 82.8446188913617, 82.8446188913617, 79.8737605703594, 79.8737605703594, 82.8446188913617)))
1021	1	4	46	0.0869565	list(list(c(-81.584476388467, -81.1353187464073, -81.1353187464073, -81.584476388467, -81.584476388467, 82.8446188913617, 82.8446188913617, 79.8737605703594, 79.8737605703594, 82.8446188913617)))
1022	1	4	46	0.0869565	list(list(c(-81.1353187464073, -80.6861611043475, -80.6861611043475, -81.1353187464073, -81.1353187464073, 82.8446188913617, 82.8446188913617, 79.8737605703594, 79.8737605703594, 82.8446188913617)))
1023	1	4	46	0.0869565	list(list(c(-80.6861611043475, -80.2370034622877, -80.2370034622877, -80.6861611043475, -80.6861611043475, 82.8446188913617, 82.8446188913617, 79.8737605703594, 79.8737605703594, 82.8446188913617)))
1024	1	4	46	0.0869565	list(list(c(-80.2370034622877, -79.787845820228, -79.787845820228, -80.2370034622877, -80.2370034622877, 82.8446188913617, 82.8446188913617, 79.8737605703594, 79.8737605703594, 82.8446188913617)))
1025	1	4	46	0.0869565	list(list(c(-79.787845820228, -79.3386881781682, -79.3386881781682, -79.787845820228, -79.787845820228, 82.8446188913617, 82.8446188913617, 79.8737605703594, 79.8737605703594, 82.8446188913617)))
1026	1	4	46	0.0869565	list(list(c(-79.3386881781682, -78.8895305361085, -78.8895305361085, -79.3386881781682, -79.3386881781682, 82.8446188913617, 82.8446188913617, 79.8737605703594, 79.8737605703594, 82.8446188913617)))
1027	1	4	46	0.0869565	list(list(c(-78.8895305361085, -78.4403728940487, -78.4403728940487, -78.8895305361085, -78.8895305361085, 82.8446188913617, 82.8446188913617, 79.8737605703594, 79.8737605703594, 82.8446188913617)))
1028	1	4	46	0.0869565	list(list(c(-78.4403728940487, -77.9912152519889, -77.9912152519889, -78.4403728940487, -78.4403728940487, 82.8446188913617, 82.8446188913617, 79.8737605703594, 79.8737605703594, 82.8446188913617)))
1029	1	4	46	0.0869565	list(list(c(-77.9912152519889, -77.5420576099292, -77.5420576099292, -77.9912152519889, -77.9912152519889, 82.8446188913617, 82.8446188913617, 79.8737605703594, 79.8737605703594, 82.8446188913617)))
1030	1	4	46	0.0869565	list(list(c(-77.5420576099292, -77.0928999678694, -77.0928999678694, -77.5420576099292, -77.5420576099292, 82.8446188913617, 82.8446188913617, 79.8737605703594, 79.8737605703594, 82.8446188913617)))
1031	1	4	46	0.0869565	list(list(c(-77.0928999678694, -76.6437423258097, -76.6437423258097, -77.0928999678694, -77.0928999678694, 82.8446188913617, 82.8446188913617, 79.8737605703594, 79.8737605703594, 82.8446188913617)))
1032	1	4	46	0.0869565	list(list(c(-76.6437423258097, -76.1945846837499, -76.1945846837499, -76.6437423258097, -76.6437423258097, 82.8446188913617, 82.8446188913617, 79.8737605703594, 79.8737605703594, 82.8446188913617)))
1033	1	4	46	0.0869565	list(list(c(-76.1945846837499, -75.7454270416901, -75.7454270416901, -76.1945846837499, -76.1945846837499, 82.8446188913617, 82.8446188913617, 79.8737605703594, 79.8737605703594, 82.8446188913617)))
1034	1	4	46	0.0869565	list(list(c(-75.7454270416901, -75.2962693996304, -75.2962693996304, -75.7454270416901, -75.7454270416901, 82.8446188913617, 82.8446188913617, 79.8737605703594, 79.8737605703594, 82.8446188913617)))
1037	2	5	47	0.106383	list(list(c(-74.3979541155109, -73.9487964734511, -73.9487964734511, -74.3979541155109, -74.3979541155109, 82.8446188913617, 82.8446188913617, 79.8737605703594, 79.8737605703594, 82.8446188913617)))
1038	2	5	47	0.106383	list(list(c(-73.9487964734511, -73.4996388313913, -73.4996388313913, -73.9487964734511, -73.9487964734511, 82.8446188913617, 82.8446188913617, 79.8737605703594, 79.8737605703594, 82.8446188913617)))
1039	2	5	48	0.104167	list(list(c(-73.4996388313913, -73.0504811893316, -73.0504811893316, -73.4996388313913, -73.4996388313913, 82.8446188913617, 82.8446188913617, 79.8737605703594, 79.8737605703594, 82.8446188913617)))
1040	2	5	48	0.104167	list(list(c(-73.0504811893316, -72.6013235472718, -72.6013235472718, -73.0504811893316, -73.0504811893316, 82.8446188913617, 82.8446188913617, 79.8737605703594, 79.8737605703594, 82.8446188913617)))
1041	2	5	48	0.104167	list(list(c(-72.6013235472718, -72.152165905212, -72.152165905212, -72.6013235472718, -72.6013235472718, 82.8446188913617, 82.8446188913617, 79.8737605703594, 79.8737605703594, 82.8446188913617)))
1042	2	5	48	0.104167	list(list(c(-72.152165905212, -71.7030082631523, -71.7030082631523, -72.152165905212, -72.152165905212, 82.8446188913617, 82.8446188913617, 79.8737605703594, 79.8737605703594, 82.8446188913617)))
1043	2	5	48	0.104167	list(list(c(-71.7030082631523, -71.2538506210925, -71.2538506210925, -71.7030082631523, -71.7030082631523, 82.8446188913617, 82.8446188913617, 79.8737605703594, 79.8737605703594, 82.8446188913617)))
1044	2	5	48	0.104167	list(list(c(-71.2538506210925, -70.8046929790328, -70.8046929790328, -71.2538506210925, -71.2538506210925, 82.8446188913617, 82.8446188913617, 79.8737605703594, 79.8737605703594, 82.8446188913617)))
1045	2	5	48	0.104167	list(list(c(-70.8046929790328, -70.355535336973, -70.355535336973, -70.8046929790328, -70.8046929790328, 82.8446188913617, 82.8446188913617, 79.8737605703594, 79.8737605703594, 82.8446188913617)))
1046	2	5	48	0.104167	list(list(c(-70.355535336973, -69.9063776949132, -69.9063776949132, -70.355535336973, -70.355535336973, 82.8446188913617, 82.8446188913617, 79.8737605703594, 79.8737605703594, 82.8446188913617)))
1047	2	5	48	0.104167	list(list(c(-69.9063776949132, -69.4572200528535, -69.4572200528535, -69.9063776949132, -69.9063776949132, 82.8446188913617, 82.8446188913617, 79.8737605703594, 79.8737605703594, 82.8446188913617)))
1048	2	5	48	0.104167	list(list(c(-69.4572200528535, -69.0080624107937, -69.0080624107937, -69.4572200528535, -69.4572200528535, 82.8446188913617, 82.8446188913617, 79.8737605703594, 79.8737605703594, 82.8446188913617)))
1049	2	5	48	0.104167	list(list(c(-69.0080624107937, -68.558904768734, -68.558904768734, -69.0080624107937, -69.0080624107937, 82.8446188913617, 82.8446188913617, 79.8737605703594, 79.8737605703594, 82.8446188913617)))
1050	2	5	48	0.104167	list(list(c(-68.558904768734, -68.1097471266742, -68.1097471266742, -68.558904768734, -68.558904768734, 82.8446188913617, 82.8446188913617, 79.8737605703594, 79.8737605703594, 82.8446188913617)))
1051	2	5	48	0.104167	list(list(c(-68.1097471266742, -67.6605894846144, -67.6605894846144, -68.1097471266742, -68.1097471266742, 82.8446188913617, 82.8446188913617, 79.8737605703594, 79.8737605703594, 82.8446188913617)))
1052	2	5	48	0.104167	list(list(c(-67.6605894846144, -67.2114318425547, -67.2114318425547, -67.6605894846144, -67.6605894846144, 82.8446188913617, 82.8446188913617, 79.8737605703594, 79.8737605703594, 82.8446188913617)))
1053	2	5	48	0.104167	list(list(c(-67.2114318425547, -66.7622742004949, -66.7622742004949, -67.2114318425547, -67.2114318425547, 82.8446188913617, 82.8446188913617, 79.8737605703594, 79.8737605703594, 82.8446188913617)))
1054	2	5	48	0.104167	list(list(c(-66.7622742004949, -66.3131165584352, -66.3131165584352, -66.7622742004949, -66.7622742004949, 82.8446188913617, 82.8446188913617, 79.8737605703594, 79.8737605703594, 82.8446188913617)))
1055	2	5	49	0.102041	list(list(c(-66.3131165584352, -65.8639589163754, -65.8639589163754, -66.3131165584352, -66.3131165584352, 82.8446188913617, 82.8446188913617, 79.8737605703594, 79.8737605703594, 82.8446188913617)))
1056	1	4	47	0.0851064	list(list(c(-65.8639589163754, -65.4148012743156, -65.4148012743156, -65.8639589163754, -65.8639589163754, 82.8446188913617, 82.8446188913617, 79.8737605703594, 79.8737605703594, 82.8446188913617)))
1057	1	4	47	0.0851064	list(list(c(-65.4148012743156, -64.9656436322559, -64.9656436322559, -65.4148012743156, -65.4148012743156, 82.8446188913617, 82.8446188913617, 79.8737605703594, 79.8737605703594, 82.8446188913617)))
1058	1	4	47	0.0851064	list(list(c(-64.9656436322559, -64.5164859901961, -64.5164859901961, -64.9656436322559, -64.9656436322559, 82.8446188913617, 82.8446188913617, 79.8737605703594, 79.8737605703594, 82.8446188913617)))
1059	1	3	46	0.0652174	list(list(c(-64.5164859901961, -64.0673283481364, -64.0673283481364, -64.5164859901961, -64.5164859901961, 82.8446188913617, 82.8446188913617, 79.8737605703594, 79.8737605703594, 82.8446188913617)))
1060	1	3	46	0.0652174	list(list(c(-64.0673283481364, -63.6181707060766, -63.6181707060766, -64.0673283481364, -64.0673283481364, 82.8446188913617, 82.8446188913617, 79.8737605703594, 79.8737605703594, 82.8446188913617)))
1061	1	3	46	0.0652174	list(list(c(-63.6181707060766, -63.1690130640168, -63.1690130640168, -63.6181707060766, -63.6181707060766, 82.8446188913617, 82.8446188913617, 79.8737605703594, 79.8737605703594, 82.8446188913617)))
1062	1	3	46	0.0652174	list(list(c(-63.1690130640168, -62.7198554219571, -62.7198554219571, -63.1690130640168, -63.1690130640168, 82.8446188913617, 82.8446188913617, 79.8737605703594, 79.8737605703594, 82.8446188913617)))
1063	1	3	46	0.0652174	list(list(c(-62.7198554219571, -62.2706977798973, -62.2706977798973, -62.7198554219571, -62.7198554219571, 82.8446188913617, 82.8446188913617, 79.8737605703594, 79.8737605703594, 82.8446188913617)))
1064	1	3	46	0.0652174	list(list(c(-62.2706977798973, -61.8215401378375, -61.8215401378375, -62.2706977798973, -62.2706977798973, 82.8446188913617, 82.8446188913617, 79.8737605703594, 79.8737605703594, 82.8446188913617)))
1065	1	3	46	0.0652174	list(list(c(-61.8215401378375, -61.3723824957778, -61.3723824957778, -61.8215401378375, -61.8215401378375, 82.8446188913617, 82.8446188913617, 79.8737605703594, 79.8737605703594, 82.8446188913617)))
1066	1	3	47	0.0638298	list(list(c(-61.3723824957778, -60.923224853718, -60.923224853718, -61.3723824957778, -61.3723824957778, 82.8446188913617, 82.8446188913617, 79.8737605703594, 79.8737605703594, 82.8446188913617)))
1067	1	3	47	0.0638298	list(list(c(-60.923224853718, -60.4740672116583, -60.4740672116583, -60.923224853718, -60.923224853718, 82.8446188913617, 82.8446188913617, 79.8737605703594, 79.8737605703594, 82.8446188913617)))
1068	1	3	47	0.0638298	list(list(c(-60.4740672116583, -60.0249095695985, -60.0249095695985, -60.4740672116583, -60.4740672116583, 82.8446188913617, 82.8446188913617, 79.8737605703594, 79.8737605703594, 82.8446188913617)))
1069	1	3	47	0.0638298	list(list(c(-60.0249095695985, -59.5757519275388, -59.5757519275388, -60.0249095695985, -60.0249095695985, 82.8446188913617, 82.8446188913617, 79.8737605703594, 79.8737605703594, 82.8446188913617)))
1070	1	3	47	0.0638298	list(list(c(-59.5757519275388, -59.126594285479, -59.126594285479, -59.5757519275388, -59.5757519275388, 82.8446188913617, 82.8446188913617, 79.8737605703594, 79.8737605703594, 82.8446188913617)))
1071	1	3	47	0.0638298	list(list(c(-59.126594285479, -58.6774366434192, -58.6774366434192, -59.126594285479, -59.126594285479, 82.8446188913617, 82.8446188913617, 79.8737605703594, 79.8737605703594, 82.8446188913617)))
1072	1	3	47	0.0638298	list(list(c(-58.6774366434192, -58.2282790013595, -58.2282790013595, -58.6774366434192, -58.6774366434192, 82.8446188913617, 82.8446188913617, 79.8737605703594, 79.8737605703594, 82.8446188913617)))
1073	1	3	47	0.0638298	list(list(c(-58.2282790013595, -57.7791213592997, -57.7791213592997, -58.2282790013595, -58.2282790013595, 82.8446188913617, 82.8446188913617, 79.8737605703594, 79.8737605703594, 82.8446188913617)))
1074	1	3	47	0.0638298	list(list(c(-57.7791213592997, -57.3299637172399, -57.3299637172399, -57.7791213592997, -57.7791213592997, 82.8446188913617, 82.8446188913617, 79.8737605703594, 79.8737605703594, 82.8446188913617)))
1075	2	4	49	0.0816327	list(list(c(-57.3299637172399, -56.8808060751802, -56.8808060751802, -57.3299637172399, -57.3299637172399, 82.8446188913617, 82.8446188913617, 79.8737605703594, 79.8737605703594, 82.8446188913617)))
1076	2	4	49	0.0816327	list(list(c(-56.8808060751802, -56.4316484331204, -56.4316484331204, -56.8808060751802, -56.8808060751802, 82.8446188913617, 82.8446188913617, 79.8737605703594, 79.8737605703594, 82.8446188913617)))
1077	2	4	49	0.0816327	list(list(c(-56.4316484331204, -55.9824907910607, -55.9824907910607, -56.4316484331204, -56.4316484331204, 82.8446188913617, 82.8446188913617, 79.8737605703594, 79.8737605703594, 82.8446188913617)))
1078	2	4	50	0.08	list(list(c(-55.9824907910607, -55.5333331490009, -55.5333331490009, -55.9824907910607, -55.9824907910607, 82.8446188913617, 82.8446188913617, 79.8737605703594, 79.8737605703594, 82.8446188913617)))
1079	2	4	50	0.08	list(list(c(-55.5333331490009, -55.0841755069411, -55.0841755069411, -55.5333331490009, -55.5333331490009, 82.8446188913617, 82.8446188913617, 79.8737605703594, 79.8737605703594, 82.8446188913617)))
1080	2	4	50	0.08	list(list(c(-55.0841755069411, -54.6350178648814, -54.6350178648814, -55.0841755069411, -55.0841755069411, 82.8446188913617, 82.8446188913617, 79.8737605703594, 79.8737605703594, 82.8446188913617)))
1081	2	4	50	0.08	list(list(c(-54.6350178648814, -54.1858602228216, -54.1858602228216, -54.6350178648814, -54.6350178648814, 82.8446188913617, 82.8446188913617, 79.8737605703594, 79.8737605703594, 82.8446188913617)))
1082	2	4	51	0.0784314	list(list(c(-54.1858602228216, -53.7367025807619, -53.7367025807619, -54.1858602228216, -54.1858602228216, 82.8446188913617, 82.8446188913617, 79.8737605703594, 79.8737605703594, 82.8446188913617)))
1083	2	4	51	0.0784314	list(list(c(-53.7367025807619, -53.2875449387021, -53.2875449387021, -53.7367025807619, -53.7367025807619, 82.8446188913617, 82.8446188913617, 79.8737605703594, 79.8737605703594, 82.8446188913617)))
1084	2	4	51	0.0784314	list(list(c(-53.2875449387021, -52.8383872966423, -52.8383872966423, -53.2875449387021, -53.2875449387021, 82.8446188913617, 82.8446188913617, 79.8737605703594, 79.8737605703594, 82.8446188913617)))
1085	2	4	51	0.0784314	list(list(c(-52.8383872966423, -52.3892296545826, -52.3892296545826, -52.8383872966423, -52.8383872966423, 82.8446188913617, 82.8446188913617, 79.8737605703594, 79.8737605703594, 82.8446188913617)))
1086	2	4	51	0.0784314	list(list(c(-52.3892296545826, -51.9400720125228, -51.9400720125228, -52.3892296545826, -52.3892296545826, 82.8446188913617, 82.8446188913617, 79.8737605703594, 79.8737605703594, 82.8446188913617)))
1087	2	4	51	0.0784314	list(list(c(-51.9400720125228, -51.490914370463, -51.490914370463, -51.9400720125228, -51.9400720125228, 82.8446188913617, 82.8446188913617, 79.8737605703594, 79.8737605703594, 82.8446188913617)))
1088	2	4	51	0.0784314	list(list(c(-51.490914370463, -51.0417567284033, -51.0417567284033, -51.490914370463, -51.490914370463, 82.8446188913617, 82.8446188913617, 79.8737605703594, 79.8737605703594, 82.8446188913617)))
1089	2	4	51	0.0784314	list(list(c(-51.0417567284033, -50.5925990863435, -50.5925990863435, -51.0417567284033, -51.0417567284033, 82.8446188913617, 82.8446188913617, 79.8737605703594, 79.8737605703594, 82.8446188913617)))
1090	2	4	51	0.0784314	list(list(c(-50.5925990863435, -50.1434414442838, -50.1434414442838, -50.5925990863435, -50.5925990863435, 82.8446188913617, 82.8446188913617, 79.8737605703594, 79.8737605703594, 82.8446188913617)))
1091	2	4	51	0.0784314	list(list(c(-50.1434414442838, -49.694283802224, -49.694283802224, -50.1434414442838, -50.1434414442838, 82.8446188913617, 82.8446188913617, 79.8737605703594, 79.8737605703594, 82.8446188913617)))
1092	2	4	51	0.0784314	list(list(c(-49.694283802224, -49.2451261601643, -49.2451261601643, -49.694283802224, -49.694283802224, 82.8446188913617, 82.8446188913617, 79.8737605703594, 79.8737605703594, 82.8446188913617)))
1093	2	4	51	0.0784314	list(list(c(-49.2451261601643, -48.7959685181045, -48.7959685181045, -49.2451261601643, -49.2451261601643, 82.8446188913617, 82.8446188913617, 79.8737605703594, 79.8737605703594, 82.8446188913617)))
1094	2	4	51	0.0784314	list(list(c(-48.7959685181045, -48.3468108760447, -48.3468108760447, -48.7959685181045, -48.7959685181045, 82.8446188913617, 82.8446188913617, 79.8737605703594, 79.8737605703594, 82.8446188913617)))
1095	2	4	52	0.0769231	list(list(c(-48.3468108760447, -47.897653233985, -47.897653233985, -48.3468108760447, -48.3468108760447, 82.8446188913617, 82.8446188913617, 79.8737605703594, 79.8737605703594, 82.8446188913617)))
1096	2	8	54	0.148148	list(list(c(-47.897653233985, -47.6496770779079, -47.6224614402947, -47.897653233985, -47.897653233985, 82.8446188913617, 82.8446188913617, 79.8737605703594, 79.8737605703594, 82.8446188913617)))
1096	2	8	54	0.148148	list(list(c(-47.6496770779079, -47.4484955919252, -47.4484955919252, -47.6224614402947, -47.6496770779079, 82.8446188913617, 82.8446188913617, 79.8737605703594, 79.8737605703594, 82.8446188913617)))
1097	2	4	52	0.0769231	list(list(c(-47.4484955919252, -46.9993379498654, -46.9993379498654, -47.4484955919252, -47.4484955919252, 82.8446188913617, 82.8446188913617, 79.8737605703594, 79.8737605703594, 82.8446188913617)))
1098	2	4	52	0.0769231	list(list(c(-46.9993379498654, -46.5501803078057, -46.5501803078057, -46.9993379498654, -46.9993379498654, 82.8446188913617, 82.8446188913617, 79.8737605703594, 79.8737605703594, 82.8446188913617)))
1099	2	4	52	0.0769231	list(list(c(-46.5501803078057, -46.1010226657459, -46.1010226657459, -46.5501803078057, -46.5501803078057, 82.8446188913617, 82.8446188913617, 79.8737605703594, 79.8737605703594, 82.8446188913617)))
1100	2	4	53	0.0754717	list(list(c(-46.1010226657459, -45.6518650236862, -45.6518650236862, -46.1010226657459, -46.1010226657459, 82.8446188913617, 82.8446188913617, 79.8737605703594, 79.8737605703594, 82.8446188913617)))
1101	2	4	53	0.0754717	list(list(c(-45.6518650236862, -45.2027073816264, -45.2027073816264, -45.6518650236862, -45.6518650236862, 82.8446188913617, 82.8446188913617, 79.8737605703594, 79.8737605703594, 82.8446188913617)))
1102	2	4	53	0.0754717	list(list(c(-45.2027073816264, -44.7535497395667, -44.7535497395667, -45.2027073816264, -45.2027073816264, 82.8446188913617, 82.8446188913617, 79.8737605703594, 79.8737605703594, 82.8446188913617)))
1103	2	4	53	0.0754717	list(list(c(-44.7535497395667, -44.3043920975069, -44.3043920975069, -44.7535497395667, -44.7535497395667, 82.8446188913617, 82.8446188913617, 79.8737605703594, 79.8737605703594, 82.8446188913617)))
1104	2	4	53	0.0754717	list(list(c(-44.3043920975069, -43.8552344554471, -43.8552344554471, -44.3043920975069, -44.3043920975069, 82.8446188913617, 82.8446188913617, 79.8737605703594, 79.8737605703594, 82.8446188913617)))
1105	2	4	53	0.0754717	list(list(c(-43.8552344554471, -43.4060768133874, -43.4060768133874, -43.8552344554471, -43.8552344554471, 82.8446188913617, 82.8446188913617, 79.8737605703594, 79.8737605703594, 82.8446188913617)))
1106	2	4	53	0.0754717	list(list(c(-43.4060768133874, -42.9569191713276, -42.9569191713276, -43.4060768133874, -43.4060768133874, 82.8446188913617, 82.8446188913617, 79.8737605703594, 79.8737605703594, 82.8446188913617)))
1107	2	4	53	0.0754717	list(list(c(-42.9569191713276, -42.5077615292678, -42.5077615292678, -42.9569191713276, -42.9569191713276, 82.8446188913617, 82.8446188913617, 79.8737605703594, 79.8737605703594, 82.8446188913617)))
1108	2	4	53	0.0754717	list(list(c(-42.5077615292678, -42.0586038872081, -42.0586038872081, -42.5077615292678, -42.5077615292678, 82.8446188913617, 82.8446188913617, 79.8737605703594, 79.8737605703594, 82.8446188913617)))
1109	2	4	53	0.0754717	list(list(c(-42.0586038872081, -41.6094462451483, -41.6094462451483, -42.0586038872081, -42.0586038872081, 82.8446188913617, 82.8446188913617, 79.8737605703594, 79.8737605703594, 82.8446188913617)))
1110	2	4	53	0.0754717	list(list(c(-41.6094462451483, -41.1602886030886, -41.1602886030886, -41.6094462451483, -41.6094462451483, 82.8446188913617, 82.8446188913617, 79.8737605703594, 79.8737605703594, 82.8446188913617)))
1111	2	4	53	0.0754717	list(list(c(-41.1602886030886, -40.7111309610288, -40.7111309610288, -41.1602886030886, -41.1602886030886, 82.8446188913617, 82.8446188913617, 79.8737605703594, 79.8737605703594, 82.8446188913617)))
1112	2	4	53	0.0754717	list(list(c(-40.7111309610288, -40.261973318969, -40.261973318969, -40.7111309610288, -40.7111309610288, 82.8446188913617, 82.8446188913617, 79.8737605703594, 79.8737605703594, 82.8446188913617)))
1113	2	4	53	0.0754717	list(list(c(-40.261973318969, -39.8128156769093, -39.8128156769093, -40.261973318969, -40.261973318969, 82.8446188913617, 82.8446188913617, 79.8737605703594, 79.8737605703594, 82.8446188913617)))
1114	2	4	53	0.0754717	list(list(c(-39.8128156769093, -39.3636580348495, -39.3636580348495, -39.8128156769093, -39.8128156769093, 82.8446188913617, 82.8446188913617, 79.8737605703594, 79.8737605703594, 82.8446188913617)))
1115	2	4	53	0.0754717	list(list(c(-39.3636580348495, -38.9145003927898, -38.9145003927898, -39.3636580348495, -39.3636580348495, 82.8446188913617, 82.8446188913617, 79.8737605703594, 79.8737605703594, 82.8446188913617)))
1116	2	4	53	0.0754717	list(list(c(-38.9145003927898, -38.46534275073, -38.46534275073, -38.9145003927898, -38.9145003927898, 82.8446188913617, 82.8446188913617, 79.8737605703594, 79.8737605703594, 82.8446188913617)))
1123	2	4	53	0.0754717	list(list(c(-35.7703968983714, -35.3212392563117, -35.3212392563117, -35.7703968983714, -35.7703968983714, 82.8446188913617, 82.8446188913617, 79.8737605703594, 79.8737605703594, 82.8446188913617)))
1124	2	4	53	0.0754717	list(list(c(-35.3212392563117, -34.8720816142519, -34.8720816142519, -35.3212392563117, -35.3212392563117, 82.8446188913617, 82.8446188913617, 79.8737605703594, 79.8737605703594, 82.8446188913617)))
1127	2	4	53	0.0754717	list(list(c(-33.9737663301324, -33.5246086880726, -33.5246086880726, -33.9737663301324, -33.9737663301324, 82.8446188913617, 82.8446188913617, 79.8737605703594, 79.8737605703594, 82.8446188913617)))
1129	2	4	53	0.0754717	list(list(c(-33.0754510460129, -32.6262934039531, -32.6262934039531, -33.0754510460129, -33.0754510460129, 82.8446188913617, 82.8446188913617, 79.8737605703594, 79.8737605703594, 82.8446188913617)))
1130	2	4	53	0.0754717	list(list(c(-32.6262934039531, -32.1771357618933, -32.1771357618933, -32.6262934039531, -32.6262934039531, 82.8446188913617, 82.8446188913617, 79.8737605703594, 79.8737605703594, 82.8446188913617)))
1131	2	4	53	0.0754717	list(list(c(-32.1771357618933, -31.7279781198336, -31.7279781198336, -32.1771357618933, -32.1771357618933, 82.8446188913617, 82.8446188913617, 79.8737605703594, 79.8737605703594, 82.8446188913617)))
1132	2	4	53	0.0754717	list(list(c(-31.7279781198336, -31.2788204777738, -31.2788204777738, -31.7279781198336, -31.7279781198336, 82.8446188913617, 82.8446188913617, 79.8737605703594, 79.8737605703594, 82.8446188913617)))
1133	2	4	53	0.0754717	list(list(c(-31.2788204777738, -30.8296628357141, -30.8296628357141, -31.2788204777738, -31.2788204777738, 82.8446188913617, 82.8446188913617, 79.8737605703594, 79.8737605703594, 82.8446188913617)))
1134	2	4	53	0.0754717	list(list(c(-30.8296628357141, -30.3805051936543, -30.3805051936543, -30.8296628357141, -30.8296628357141, 82.8446188913617, 82.8446188913617, 79.8737605703594, 79.8737605703594, 82.8446188913617)))
1135	2	4	53	0.0754717	list(list(c(-30.3805051936543, -29.9313475515945, -29.9313475515945, -30.3805051936543, -30.3805051936543, 82.8446188913617, 82.8446188913617, 79.8737605703594, 79.8737605703594, 82.8446188913617)))
1136	2	4	54	0.0740741	list(list(c(-29.9313475515945, -29.4821899095348, -29.4821899095348, -29.9313475515945, -29.9313475515945, 82.8446188913617, 82.8446188913617, 79.8737605703594, 79.8737605703594, 82.8446188913617)))
1137	2	4	54	0.0740741	list(list(c(-29.4821899095348, -29.033032267475, -29.033032267475, -29.4821899095348, -29.4821899095348, 82.8446188913617, 82.8446188913617, 79.8737605703594, 79.8737605703594, 82.8446188913617)))
1138	2	4	54	0.0740741	list(list(c(-29.033032267475, -28.5838746254153, -28.5838746254153, -29.033032267475, -29.033032267475, 82.8446188913617, 82.8446188913617, 79.8737605703594, 79.8737605703594, 82.8446188913617)))
1139	2	4	54	0.0740741	list(list(c(-28.5838746254153, -28.1347169833555, -28.1347169833555, -28.5838746254153, -28.5838746254153, 82.8446188913617, 82.8446188913617, 79.8737605703594, 79.8737605703594, 82.8446188913617)))
1140	2	4	53	0.0754717	list(list(c(-28.1347169833555, -27.6855593412957, -27.6855593412957, -28.1347169833555, -28.1347169833555, 82.8446188913617, 82.8446188913617, 79.8737605703594, 79.8737605703594, 82.8446188913617)))
1141	2	4	53	0.0754717	list(list(c(-27.6855593412957, -27.236401699236, -27.236401699236, -27.6855593412957, -27.6855593412957, 82.8446188913617, 82.8446188913617, 79.8737605703594, 79.8737605703594, 82.8446188913617)))
1142	2	4	53	0.0754717	list(list(c(-27.236401699236, -26.7872440571762, -26.7872440571762, -27.236401699236, -27.236401699236, 82.8446188913617, 82.8446188913617, 79.8737605703594, 79.8737605703594, 82.8446188913617)))
1143	2	4	53	0.0754717	list(list(c(-26.7872440571762, -26.3380864151165, -26.3380864151165, -26.7872440571762, -26.7872440571762, 82.8446188913617, 82.8446188913617, 79.8737605703594, 79.8737605703594, 82.8446188913617)))
1144	2	4	53	0.0754717	list(list(c(-26.3380864151165, -25.8889287730567, -25.8889287730567, -26.3380864151165, -26.3380864151165, 82.8446188913617, 82.8446188913617, 79.8737605703594, 79.8737605703594, 82.8446188913617)))
1145	2	4	53	0.0754717	list(list(c(-25.8889287730567, -25.4397711309969, -25.4397711309969, -25.8889287730567, -25.8889287730567, 82.8446188913617, 82.8446188913617, 79.8737605703594, 79.8737605703594, 82.8446188913617)))
1146	2	4	53	0.0754717	list(list(c(-25.4397711309969, -24.9906134889372, -24.9906134889372, -25.4397711309969, -25.4397711309969, 82.8446188913617, 82.8446188913617, 79.8737605703594, 79.8737605703594, 82.8446188913617)))
1147	2	4	53	0.0754717	list(list(c(-24.9906134889372, -24.5414558468774, -24.5414558468774, -24.9906134889372, -24.9906134889372, 82.8446188913617, 82.8446188913617, 79.8737605703594, 79.8737605703594, 82.8446188913617)))
1148	2	4	53	0.0754717	list(list(c(-24.5414558468774, -24.0922982048177, -24.0922982048177, -24.5414558468774, -24.5414558468774, 82.8446188913617, 82.8446188913617, 79.8737605703594, 79.8737605703594, 82.8446188913617)))
1149	2	4	53	0.0754717	list(list(c(-24.0922982048177, -23.6431405627579, -23.6431405627579, -24.0922982048177, -24.0922982048177, 82.8446188913617, 82.8446188913617, 79.8737605703594, 79.8737605703594, 82.8446188913617)))
1150	2	4	53	0.0754717	list(list(c(-23.6431405627579, -23.1939829206981, -23.1939829206981, -23.6431405627579, -23.6431405627579, 82.8446188913617, 82.8446188913617, 79.8737605703594, 79.8737605703594, 82.8446188913617)))
1151	2	4	53	0.0754717	list(list(c(-23.1939829206981, -22.7448252786384, -22.7448252786384, -23.1939829206981, -23.1939829206981, 82.8446188913617, 82.8446188913617, 79.8737605703594, 79.8737605703594, 82.8446188913617)))
1152	2	4	53	0.0754717	list(list(c(-22.7448252786384, -22.2956676365786, -22.2956676365786, -22.7448252786384, -22.7448252786384, 82.8446188913617, 82.8446188913617, 79.8737605703594, 79.8737605703594, 82.8446188913617)))
1153	2	4	53	0.0754717	list(list(c(-22.2956676365786, -21.8465099945189, -21.8465099945189, -22.2956676365786, -22.2956676365786, 82.8446188913617, 82.8446188913617, 79.8737605703594, 79.8737605703594, 82.8446188913617)))
1154	2	4	53	0.0754717	list(list(c(-21.8465099945189, -21.3973523524591, -21.3973523524591, -21.8465099945189, -21.8465099945189, 82.8446188913617, 82.8446188913617, 79.8737605703594, 79.8737605703594, 82.8446188913617)))
1155	2	4	53	0.0754717	list(list(c(-21.3973523524591, -20.9481947103993, -20.9481947103993, -21.3973523524591, -21.3973523524591, 82.8446188913617, 82.8446188913617, 79.8737605703594, 79.8737605703594, 82.8446188913617)))
1156	2	4	53	0.0754717	list(list(c(-20.9481947103993, -20.4990370683396, -20.4990370683396, -20.9481947103993, -20.9481947103993, 82.8446188913617, 82.8446188913617, 79.8737605703594, 79.8737605703594, 82.8446188913617)))
1157	2	4	51	0.0784314	list(list(c(-20.4990370683396, -20.0498794262798, -20.0498794262798, -20.4990370683396, -20.4990370683396, 82.8446188913617, 82.8446188913617, 79.8737605703594, 79.8737605703594, 82.8446188913617)))
1158	2	4	51	0.0784314	list(list(c(-20.0498794262798, -19.60072178422, -19.60072178422, -20.0498794262798, -20.0498794262798, 82.8446188913617, 82.8446188913617, 79.8737605703594, 79.8737605703594, 82.8446188913617)))
1159	2	4	51	0.0784314	list(list(c(-19.60072178422, -19.1515641421603, -19.1515641421603, -19.60072178422, -19.60072178422, 82.8446188913617, 82.8446188913617, 79.8737605703594, 79.8737605703594, 82.8446188913617)))
1160	2	4	51	0.0784314	list(list(c(-19.1515641421603, -18.7024065001005, -18.7024065001005, -19.1515641421603, -19.1515641421603, 82.8446188913617, 82.8446188913617, 79.8737605703594, 79.8737605703594, 82.8446188913617)))
1161	2	4	51	0.0784314	list(list(c(-18.7024065001005, -18.2532488580408, -18.2532488580408, -18.7024065001005, -18.7024065001005, 82.8446188913617, 82.8446188913617, 79.8737605703594, 79.8737605703594, 82.8446188913617)))
1162	2	4	51	0.0784314	list(list(c(-18.2532488580408, -17.804091215981, -17.804091215981, -18.2532488580408, -18.2532488580408, 82.8446188913617, 82.8446188913617, 79.8737605703594, 79.8737605703594, 82.8446188913617)))
1163	2	4	51	0.0784314	list(list(c(-17.804091215981, -17.3549335739212, -17.3549335739212, -17.804091215981, -17.804091215981, 82.8446188913617, 82.8446188913617, 79.8737605703594, 79.8737605703594, 82.8446188913617)))
1164	2	4	51	0.0784314	list(list(c(-17.3549335739212, -16.9057759318615, -16.9057759318615, -17.3549335739212, -17.3549335739212, 82.8446188913617, 82.8446188913617, 79.8737605703594, 79.8737605703594, 82.8446188913617)))
1165	2	4	51	0.0784314	list(list(c(-16.9057759318615, -16.4566182898017, -16.4566182898017, -16.9057759318615, -16.9057759318615, 82.8446188913617, 82.8446188913617, 79.8737605703594, 79.8737605703594, 82.8446188913617)))
1166	2	4	51	0.0784314	list(list(c(-16.4566182898017, -16.007460647742, -16.007460647742, -16.4566182898017, -16.4566182898017, 82.8446188913617, 82.8446188913617, 79.8737605703594, 79.8737605703594, 82.8446188913617)))
1167	2	4	51	0.0784314	list(list(c(-16.007460647742, -15.5583030056822, -15.5583030056822, -16.007460647742, -16.007460647742, 82.8446188913617, 82.8446188913617, 79.8737605703594, 79.8737605703594, 82.8446188913617)))
1168	2	4	51	0.0784314	list(list(c(-15.5583030056822, -15.1091453636224, -15.1091453636224, -15.5583030056822, -15.5583030056822, 82.8446188913617, 82.8446188913617, 79.8737605703594, 79.8737605703594, 82.8446188913617)))
1169	2	4	51	0.0784314	list(list(c(-15.1091453636224, -14.6599877215627, -14.6599877215627, -15.1091453636224, -15.1091453636224, 82.8446188913617, 82.8446188913617, 79.8737605703594, 79.8737605703594, 82.8446188913617)))
1170	2	4	51	0.0784314	list(list(c(-14.6599877215627, -14.2108300795029, -14.2108300795029, -14.6599877215627, -14.6599877215627, 82.8446188913617, 82.8446188913617, 79.8737605703594, 79.8737605703594, 82.8446188913617)))
1171	2	4	51	0.0784314	list(list(c(-14.2108300795029, -13.7616724374432, -13.7616724374432, -14.2108300795029, -14.2108300795029, 82.8446188913617, 82.8446188913617, 79.8737605703594, 79.8737605703594, 82.8446188913617)))
1172	2	4	51	0.0784314	list(list(c(-13.7616724374432, -13.3125147953834, -13.3125147953834, -13.7616724374432, -13.7616724374432, 82.8446188913617, 82.8446188913617, 79.8737605703594, 79.8737605703594, 82.8446188913617)))
1173	2	4	51	0.0784314	list(list(c(-13.3125147953834, -12.8633571533236, -12.8633571533236, -13.3125147953834, -13.3125147953834, 82.8446188913617, 82.8446188913617, 79.8737605703594, 79.8737605703594, 82.8446188913617)))
1174	2	4	51	0.0784314	list(list(c(-12.8633571533236, -12.4141995112639, -12.4141995112639, -12.8633571533236, -12.8633571533236, 82.8446188913617, 82.8446188913617, 79.8737605703594, 79.8737605703594, 82.8446188913617)))
1175	2	4	51	0.0784314	list(list(c(-12.4141995112639, -11.9650418692041, -11.9650418692041, -12.4141995112639, -12.4141995112639, 82.8446188913617, 82.8446188913617, 79.8737605703594, 79.8737605703594, 82.8446188913617)))
1176	2	4	46	0.0869565	list(list(c(-11.9650418692041, -11.5158842271444, -11.5158842271444, -11.9650418692041, -11.9650418692041, 82.8446188913617, 82.8446188913617, 79.8737605703594, 79.8737605703594, 82.8446188913617)))
1177	2	4	46	0.0869565	list(list(c(-11.5158842271444, -11.0667265850846, -11.0667265850846, -11.5158842271444, -11.5158842271444, 82.8446188913617, 82.8446188913617, 79.8737605703594, 79.8737605703594, 82.8446188913617)))
1178	2	3	39	0.0769231	list(list(c(-11.0667265850846, -10.6175689430248, -10.6175689430248, -11.0667265850846, -11.0667265850846, 82.8446188913617, 82.8446188913617, 79.8737605703594, 79.8737605703594, 82.8446188913617)))
1179	2	3	39	0.0769231	list(list(c(-10.6175689430248, -10.1684113009651, -10.1684113009651, -10.6175689430248, -10.6175689430248, 82.8446188913617, 82.8446188913617, 79.8737605703594, 79.8737605703594, 82.8446188913617)))
1180	2	3	39	0.0769231	list(list(c(-10.1684113009651, -9.71925365890531, -9.71925365890531, -10.1684113009651, -10.1684113009651, 82.8446188913617, 82.8446188913617, 79.8737605703594, 79.8737605703594, 82.8446188913617)))
1181	2	3	39	0.0769231	list(list(c(-9.71925365890531, -9.27009601684555, -9.27009601684555, -9.71925365890531, -9.71925365890531, 82.8446188913617, 82.8446188913617, 79.8737605703594, 79.8737605703594, 82.8446188913617)))
1182	2	3	39	0.0769231	list(list(c(-9.27009601684555, -8.82093837478579, -8.82093837478579, -9.27009601684555, -9.27009601684555, 82.8446188913617, 82.8446188913617, 79.8737605703594, 79.8737605703594, 82.8446188913617)))
1183	2	3	39	0.0769231	list(list(c(-8.82093837478579, -8.37178073272603, -8.37178073272603, -8.82093837478579, -8.82093837478579, 82.8446188913617, 82.8446188913617, 79.8737605703594, 79.8737605703594, 82.8446188913617)))
1184	2	3	39	0.0769231	list(list(c(-8.37178073272603, -7.92262309066627, -7.92262309066627, -8.37178073272603, -8.37178073272603, 82.8446188913617, 82.8446188913617, 79.8737605703594, 79.8737605703594, 82.8446188913617)))
1185	2	3	39	0.0769231	list(list(c(-7.92262309066627, -7.47346544860651, -7.47346544860651, -7.92262309066627, -7.92262309066627, 82.8446188913617, 82.8446188913617, 79.8737605703594, 79.8737605703594, 82.8446188913617)))
1186	2	3	39	0.0769231	list(list(c(-7.47346544860651, -7.02430780654675, -7.02430780654675, -7.47346544860651, -7.47346544860651, 82.8446188913617, 82.8446188913617, 79.8737605703594, 79.8737605703594, 82.8446188913617)))
1187	2	3	39	0.0769231	list(list(c(-7.02430780654675, -6.57515016448699, -6.57515016448699, -7.02430780654675, -7.02430780654675, 82.8446188913617, 82.8446188913617, 79.8737605703594, 79.8737605703594, 82.8446188913617)))
1188	2	3	39	0.0769231	list(list(c(-6.57515016448699, -6.12599252242723, -6.12599252242723, -6.57515016448699, -6.57515016448699, 82.8446188913617, 82.8446188913617, 79.8737605703594, 79.8737605703594, 82.8446188913617)))
1226	2	5	53	0.0943396	list(list(c(10.4928402337839, 10.9419978758437, 10.9419978758437, 10.4928402337839, 10.4928402337839, 82.8446188913617, 82.8446188913617, 79.8737605703594, 79.8737605703594, 82.8446188913617)))
1227	2	5	53	0.0943396	list(list(c(10.9419978758437, 11.3911555179034, 11.3911555179034, 10.9419978758437, 10.9419978758437, 82.8446188913617, 82.8446188913617, 79.8737605703594, 79.8737605703594, 82.8446188913617)))
1228	2	5	53	0.0943396	list(list(c(11.3911555179034, 11.8403131599632, 11.8403131599632, 11.3911555179034, 11.3911555179034, 82.8446188913617, 82.8446188913617, 79.8737605703594, 79.8737605703594, 82.8446188913617)))
1229	2	5	53	0.0943396	list(list(c(11.8403131599632, 12.289470802023, 12.289470802023, 11.8403131599632, 11.8403131599632, 82.8446188913617, 82.8446188913617, 79.8737605703594, 79.8737605703594, 82.8446188913617)))
1230	1	4	52	0.0769231	list(list(c(12.289470802023, 12.7386284440827, 12.7386284440827, 12.289470802023, 12.289470802023, 82.8446188913617, 82.8446188913617, 79.8737605703594, 79.8737605703594, 82.8446188913617)))
1231	1	4	52	0.0769231	list(list(c(12.7386284440827, 13.1877860861425, 13.1877860861425, 12.7386284440827, 12.7386284440827, 82.8446188913617, 82.8446188913617, 79.8737605703594, 79.8737605703594, 82.8446188913617)))
1232	1	4	52	0.0769231	list(list(c(13.1877860861425, 13.6369437282022, 13.6369437282022, 13.1877860861425, 13.1877860861425, 82.8446188913617, 82.8446188913617, 79.8737605703594, 79.8737605703594, 82.8446188913617)))
1233	1	4	52	0.0769231	list(list(c(13.6369437282022, 14.086101370262, 14.086101370262, 13.6369437282022, 13.6369437282022, 82.8446188913617, 82.8446188913617, 79.8737605703594, 79.8737605703594, 82.8446188913617)))
1234	1	4	52	0.0769231	list(list(c(14.086101370262, 14.5352590123218, 14.5352590123218, 14.086101370262, 14.086101370262, 82.8446188913617, 82.8446188913617, 79.8737605703594, 79.8737605703594, 82.8446188913617)))
1235	1	4	52	0.0769231	list(list(c(14.5352590123218, 14.9844166543815, 14.9844166543815, 14.5352590123218, 14.5352590123218, 82.8446188913617, 82.8446188913617, 79.8737605703594, 79.8737605703594, 82.8446188913617)))
1236	1	4	52	0.0769231	list(list(c(14.9844166543815, 15.4335742964413, 15.4335742964413, 14.9844166543815, 14.9844166543815, 82.8446188913617, 82.8446188913617, 79.8737605703594, 79.8737605703594, 82.8446188913617)))
1237	1	4	52	0.0769231	list(list(c(15.4335742964413, 15.882731938501, 15.882731938501, 15.4335742964413, 15.4335742964413, 82.8446188913617, 82.8446188913617, 79.8737605703594, 79.8737605703594, 82.8446188913617)))
1238	1	4	52	0.0769231	list(list(c(15.882731938501, 16.3318895805608, 16.3318895805608, 15.882731938501, 15.882731938501, 82.8446188913617, 82.8446188913617, 79.8737605703594, 79.8737605703594, 82.8446188913617)))
1239	1	4	52	0.0769231	list(list(c(16.3318895805608, 16.7810472226206, 16.7810472226206, 16.3318895805608, 16.3318895805608, 82.8446188913617, 82.8446188913617, 79.8737605703594, 79.8737605703594, 82.8446188913617)))
1240	1	4	52	0.0769231	list(list(c(16.7810472226206, 17.2302048646803, 17.2302048646803, 16.7810472226206, 16.7810472226206, 82.8446188913617, 82.8446188913617, 79.8737605703594, 79.8737605703594, 82.8446188913617)))
1241	1	4	52	0.0769231	list(list(c(17.2302048646803, 17.6793625067401, 17.6793625067401, 17.2302048646803, 17.2302048646803, 82.8446188913617, 82.8446188913617, 79.8737605703594, 79.8737605703594, 82.8446188913617)))
1242	1	4	52	0.0769231	list(list(c(17.6793625067401, 18.1285201487999, 18.1285201487999, 17.6793625067401, 17.6793625067401, 82.8446188913617, 82.8446188913617, 79.8737605703594, 79.8737605703594, 82.8446188913617)))
1243	1	4	52	0.0769231	list(list(c(18.1285201487999, 18.5776777908596, 18.5776777908596, 18.1285201487999, 18.1285201487999, 82.8446188913617, 82.8446188913617, 79.8737605703594, 79.8737605703594, 82.8446188913617)))
1244	1	4	52	0.0769231	list(list(c(18.5776777908596, 19.0268354329194, 19.0268354329194, 18.5776777908596, 18.5776777908596, 82.8446188913617, 82.8446188913617, 79.8737605703594, 79.8737605703594, 82.8446188913617)))
1245	1	4	52	0.0769231	list(list(c(19.0268354329194, 19.4759930749791, 19.4759930749791, 19.0268354329194, 19.0268354329194, 82.8446188913617, 82.8446188913617, 79.8737605703594, 79.8737605703594, 82.8446188913617)))
1246	1	4	53	0.0754717	list(list(c(19.4759930749791, 19.9251507170389, 19.9251507170389, 19.4759930749791, 19.4759930749791, 82.8446188913617, 82.8446188913617, 79.8737605703594, 79.8737605703594, 82.8446188913617)))
1247	1	4	53	0.0754717	list(list(c(19.9251507170389, 20.3743083590987, 20.3743083590987, 19.9251507170389, 19.9251507170389, 82.8446188913617, 82.8446188913617, 79.8737605703594, 79.8737605703594, 82.8446188913617)))
1248	1	4	53	0.0754717	list(list(c(20.3743083590987, 20.8234660011584, 20.8234660011584, 20.3743083590987, 20.3743083590987, 82.8446188913617, 82.8446188913617, 79.8737605703594, 79.8737605703594, 82.8446188913617)))
1249	1	4	53	0.0754717	list(list(c(20.8234660011584, 21.2726236432182, 21.2726236432182, 20.8234660011584, 20.8234660011584, 82.8446188913617, 82.8446188913617, 79.8737605703594, 79.8737605703594, 82.8446188913617)))
1250	1	4	53	0.0754717	list(list(c(21.2726236432182, 21.7217812852779, 21.7217812852779, 21.2726236432182, 21.2726236432182, 82.8446188913617, 82.8446188913617, 79.8737605703594, 79.8737605703594, 82.8446188913617)))
1251	1	4	53	0.0754717	list(list(c(21.7217812852779, 22.1709389273377, 22.1709389273377, 21.7217812852779, 21.7217812852779, 82.8446188913617, 82.8446188913617, 79.8737605703594, 79.8737605703594, 82.8446188913617)))
1252	1	4	53	0.0754717	list(list(c(22.1709389273377, 22.6200965693975, 22.6200965693975, 22.1709389273377, 22.1709389273377, 82.8446188913617, 82.8446188913617, 79.8737605703594, 79.8737605703594, 82.8446188913617)))
1253	1	4	53	0.0754717	list(list(c(22.6200965693975, 23.0692542114572, 23.0692542114572, 22.6200965693975, 22.6200965693975, 82.8446188913617, 82.8446188913617, 79.8737605703594, 79.8737605703594, 82.8446188913617)))
1254	1	4	53	0.0754717	list(list(c(23.0692542114572, 23.518411853517, 23.518411853517, 23.0692542114572, 23.0692542114572, 82.8446188913617, 82.8446188913617, 79.8737605703594, 79.8737605703594, 82.8446188913617)))
1255	1	4	53	0.0754717	list(list(c(23.518411853517, 23.9675694955767, 23.9675694955767, 23.518411853517, 23.518411853517, 82.8446188913617, 82.8446188913617, 79.8737605703594, 79.8737605703594, 82.8446188913617)))
1256	1	4	53	0.0754717	list(list(c(23.9675694955767, 24.4167271376365, 24.4167271376365, 23.9675694955767, 23.9675694955767, 82.8446188913617, 82.8446188913617, 79.8737605703594, 79.8737605703594, 82.8446188913617)))
1257	1	4	53	0.0754717	list(list(c(24.4167271376365, 24.8658847796963, 24.8658847796963, 24.4167271376365, 24.4167271376365, 82.8446188913617, 82.8446188913617, 79.8737605703594, 79.8737605703594, 82.8446188913617)))
1258	1	4	53	0.0754717	list(list(c(24.8658847796963, 25.315042421756, 25.315042421756, 24.8658847796963, 24.8658847796963, 82.8446188913617, 82.8446188913617, 79.8737605703594, 79.8737605703594, 82.8446188913617)))
1259	1	4	53	0.0754717	list(list(c(25.315042421756, 25.7642000638158, 25.7642000638158, 25.315042421756, 25.315042421756, 82.8446188913617, 82.8446188913617, 79.8737605703594, 79.8737605703594, 82.8446188913617)))
1260	1	4	53	0.0754717	list(list(c(25.7642000638158, 26.2133577058755, 26.2133577058755, 25.7642000638158, 25.7642000638158, 82.8446188913617, 82.8446188913617, 79.8737605703594, 79.8737605703594, 82.8446188913617)))
1261	1	4	53	0.0754717	list(list(c(26.2133577058755, 26.6625153479353, 26.6625153479353, 26.2133577058755, 26.2133577058755, 82.8446188913617, 82.8446188913617, 79.8737605703594, 79.8737605703594, 82.8446188913617)))
1262	1	4	53	0.0754717	list(list(c(26.6625153479353, 27.1116729899951, 27.1116729899951, 26.6625153479353, 26.6625153479353, 82.8446188913617, 82.8446188913617, 79.8737605703594, 79.8737605703594, 82.8446188913617)))
1263	1	4	53	0.0754717	list(list(c(27.1116729899951, 27.5608306320548, 27.5608306320548, 27.1116729899951, 27.1116729899951, 82.8446188913617, 82.8446188913617, 79.8737605703594, 79.8737605703594, 82.8446188913617)))
1264	1	4	53	0.0754717	list(list(c(27.5608306320548, 28.0099882741146, 28.0099882741146, 27.5608306320548, 27.5608306320548, 82.8446188913617, 82.8446188913617, 79.8737605703594, 79.8737605703594, 82.8446188913617)))
1265	1	4	53	0.0754717	list(list(c(28.0099882741146, 28.4591459161743, 28.4591459161743, 28.0099882741146, 28.0099882741146, 82.8446188913617, 82.8446188913617, 79.8737605703594, 79.8737605703594, 82.8446188913617)))
1266	1	4	53	0.0754717	list(list(c(28.4591459161743, 28.9083035582341, 28.9083035582341, 28.4591459161743, 28.4591459161743, 82.8446188913617, 82.8446188913617, 79.8737605703594, 79.8737605703594, 82.8446188913617)))
1267	1	4	53	0.0754717	list(list(c(28.9083035582341, 29.3574612002939, 29.3574612002939, 28.9083035582341, 28.9083035582341, 82.8446188913617, 82.8446188913617, 79.8737605703594, 79.8737605703594, 82.8446188913617)))
1268	1	4	53	0.0754717	list(list(c(29.3574612002939, 29.8066188423536, 29.8066188423536, 29.3574612002939, 29.3574612002939, 82.8446188913617, 82.8446188913617, 79.8737605703594, 79.8737605703594, 82.8446188913617)))
1269	1	4	53	0.0754717	list(list(c(29.8066188423536, 30.2557764844134, 30.2557764844134, 29.8066188423536, 29.8066188423536, 82.8446188913617, 82.8446188913617, 79.8737605703594, 79.8737605703594, 82.8446188913617)))
1270	1	4	47	0.0851064	list(list(c(30.2557764844134, 30.7049341264732, 30.7049341264732, 30.2557764844134, 30.2557764844134, 82.8446188913617, 82.8446188913617, 79.8737605703594, 79.8737605703594, 82.8446188913617)))
1271	1	4	47	0.0851064	list(list(c(30.7049341264732, 31.1540917685329, 31.1540917685329, 30.7049341264732, 30.7049341264732, 82.8446188913617, 82.8446188913617, 79.8737605703594, 79.8737605703594, 82.8446188913617)))
1272	1	4	47	0.0851064	list(list(c(31.1540917685329, 31.6032494105927, 31.6032494105927, 31.1540917685329, 31.1540917685329, 82.8446188913617, 82.8446188913617, 79.8737605703594, 79.8737605703594, 82.8446188913617)))
1273	1	4	47	0.0851064	list(list(c(31.6032494105927, 32.0524070526524, 32.0524070526524, 31.6032494105927, 31.6032494105927, 82.8446188913617, 82.8446188913617, 79.8737605703594, 79.8737605703594, 82.8446188913617)))
1274	1	4	47	0.0851064	list(list(c(32.0524070526524, 32.5015646947122, 32.5015646947122, 32.0524070526524, 32.0524070526524, 82.8446188913617, 82.8446188913617, 79.8737605703594, 79.8737605703594, 82.8446188913617)))
1275	1	4	47	0.0851064	list(list(c(32.5015646947122, 32.950722336772, 32.950722336772, 32.5015646947122, 32.5015646947122, 82.8446188913617, 82.8446188913617, 79.8737605703594, 79.8737605703594, 82.8446188913617)))
1276	1	4	47	0.0851064	list(list(c(32.950722336772, 33.3998799788317, 33.3998799788317, 32.950722336772, 32.950722336772, 82.8446188913617, 82.8446188913617, 79.8737605703594, 79.8737605703594, 82.8446188913617)))
1277	1	4	47	0.0851064	list(list(c(33.3998799788317, 33.8490376208915, 33.8490376208915, 33.3998799788317, 33.3998799788317, 82.8446188913617, 82.8446188913617, 79.8737605703594, 79.8737605703594, 82.8446188913617)))
1278	1	4	47	0.0851064	list(list(c(33.8490376208915, 34.2981952629512, 34.2981952629512, 33.8490376208915, 33.8490376208915, 82.8446188913617, 82.8446188913617, 79.8737605703594, 79.8737605703594, 82.8446188913617)))
1279	1	4	47	0.0851064	list(list(c(34.2981952629512, 34.747352905011, 34.747352905011, 34.2981952629512, 34.2981952629512, 82.8446188913617, 82.8446188913617, 79.8737605703594, 79.8737605703594, 82.8446188913617)))
1280	1	4	47	0.0851064	list(list(c(34.747352905011, 35.1965105470708, 35.1965105470708, 34.747352905011, 34.747352905011, 82.8446188913617, 82.8446188913617, 79.8737605703594, 79.8737605703594, 82.8446188913617)))
1281	1	4	47	0.0851064	list(list(c(35.1965105470708, 35.6456681891305, 35.6456681891305, 35.1965105470708, 35.1965105470708, 82.8446188913617, 82.8446188913617, 79.8737605703594, 79.8737605703594, 82.8446188913617)))
1282	1	4	47	0.0851064	list(list(c(35.6456681891305, 36.0948258311903, 36.0948258311903, 35.6456681891305, 35.6456681891305, 82.8446188913617, 82.8446188913617, 79.8737605703594, 79.8737605703594, 82.8446188913617)))
1283	1	4	47	0.0851064	list(list(c(36.0948258311903, 36.54398347325, 36.54398347325, 36.0948258311903, 36.0948258311903, 82.8446188913617, 82.8446188913617, 79.8737605703594, 79.8737605703594, 82.8446188913617)))
1284	1	4	45	0.0888889	list(list(c(36.54398347325, 36.9931411153098, 36.9931411153098, 36.54398347325, 36.54398347325, 82.8446188913617, 82.8446188913617, 79.8737605703594, 79.8737605703594, 82.8446188913617)))
1285	1	4	45	0.0888889	list(list(c(36.9931411153098, 37.4422987573696, 37.4422987573696, 36.9931411153098, 36.9931411153098, 82.8446188913617, 82.8446188913617, 79.8737605703594, 79.8737605703594, 82.8446188913617)))
1286	1	4	45	0.0888889	list(list(c(37.4422987573696, 37.8914563994293, 37.8914563994293, 37.4422987573696, 37.4422987573696, 82.8446188913617, 82.8446188913617, 79.8737605703594, 79.8737605703594, 82.8446188913617)))
1287	1	4	45	0.0888889	list(list(c(37.8914563994293, 38.3406140414891, 38.3406140414891, 37.8914563994293, 37.8914563994293, 82.8446188913617, 82.8446188913617, 79.8737605703594, 79.8737605703594, 82.8446188913617)))
1288	1	4	45	0.0888889	list(list(c(38.3406140414891, 38.7897716835488, 38.7897716835488, 38.3406140414891, 38.3406140414891, 82.8446188913617, 82.8446188913617, 79.8737605703594, 79.8737605703594, 82.8446188913617)))
1289	1	4	45	0.0888889	list(list(c(38.7897716835488, 39.2389293256086, 39.2389293256086, 38.7897716835488, 38.7897716835488, 82.8446188913617, 82.8446188913617, 79.8737605703594, 79.8737605703594, 82.8446188913617)))
1290	1	4	45	0.0888889	list(list(c(39.2389293256086, 39.6880869676684, 39.6880869676684, 39.2389293256086, 39.2389293256086, 82.8446188913617, 82.8446188913617, 79.8737605703594, 79.8737605703594, 82.8446188913617)))
1291	1	4	45	0.0888889	list(list(c(39.6880869676684, 40.1372446097281, 40.1372446097281, 39.6880869676684, 39.6880869676684, 82.8446188913617, 82.8446188913617, 79.8737605703594, 79.8737605703594, 82.8446188913617)))
1298	1	4	45	0.0888889	list(list(c(42.8321904620867, 43.2813481041465, 43.2813481041465, 42.8321904620867, 42.8321904620867, 82.8446188913617, 82.8446188913617, 79.8737605703594, 79.8737605703594, 82.8446188913617)))
1299	1	4	46	0.0869565	list(list(c(43.2813481041465, 43.7305057462062, 43.7305057462062, 43.2813481041465, 43.2813481041465, 82.8446188913617, 82.8446188913617, 79.8737605703594, 79.8737605703594, 82.8446188913617)))
1300	1	4	46	0.0869565	list(list(c(43.7305057462062, 44.179663388266, 44.179663388266, 43.7305057462062, 43.7305057462062, 82.8446188913617, 82.8446188913617, 79.8737605703594, 79.8737605703594, 82.8446188913617)))
1301	1	4	46	0.0869565	list(list(c(44.179663388266, 44.6288210303257, 44.6288210303257, 44.179663388266, 44.179663388266, 82.8446188913617, 82.8446188913617, 79.8737605703594, 79.8737605703594, 82.8446188913617)))
1302	1	4	46	0.0869565	list(list(c(44.6288210303257, 45.0779786723855, 45.0779786723855, 44.6288210303257, 44.6288210303257, 82.8446188913617, 82.8446188913617, 79.8737605703594, 79.8737605703594, 82.8446188913617)))
1303	1	4	46	0.0869565	list(list(c(45.0779786723855, 45.5271363144453, 45.5271363144453, 45.0779786723855, 45.0779786723855, 82.8446188913617, 82.8446188913617, 79.8737605703594, 79.8737605703594, 82.8446188913617)))
1304	1	4	46	0.0869565	list(list(c(45.5271363144453, 45.976293956505, 45.976293956505, 45.5271363144453, 45.5271363144453, 82.8446188913617, 82.8446188913617, 79.8737605703594, 79.8737605703594, 82.8446188913617)))
1305	1	4	46	0.0869565	list(list(c(45.976293956505, 46.4254515985648, 46.4254515985648, 45.976293956505, 45.976293956505, 82.8446188913617, 82.8446188913617, 79.8737605703594, 79.8737605703594, 82.8446188913617)))
1306	1	4	46	0.0869565	list(list(c(46.4254515985648, 46.8746092406245, 46.8746092406245, 46.4254515985648, 46.4254515985648, 82.8446188913617, 82.8446188913617, 79.8737605703594, 79.8737605703594, 82.8446188913617)))
1307	1	4	46	0.0869565	list(list(c(46.8746092406245, 47.3237668826843, 47.3237668826843, 46.8746092406245, 46.8746092406245, 82.8446188913617, 82.8446188913617, 79.8737605703594, 79.8737605703594, 82.8446188913617)))
1308	1	4	46	0.0869565	list(list(c(47.3237668826843, 47.7729245247441, 47.7729245247441, 47.3237668826843, 47.3237668826843, 82.8446188913617, 82.8446188913617, 79.8737605703594, 79.8737605703594, 82.8446188913617)))
1309	1	4	46	0.0869565	list(list(c(47.7729245247441, 48.2220821668038, 48.2220821668038, 47.7729245247441, 47.7729245247441, 82.8446188913617, 82.8446188913617, 79.8737605703594, 79.8737605703594, 82.8446188913617)))
1310	1	4	46	0.0869565	list(list(c(48.2220821668038, 48.6712398088636, 48.6712398088636, 48.2220821668038, 48.2220821668038, 82.8446188913617, 82.8446188913617, 79.8737605703594, 79.8737605703594, 82.8446188913617)))
1311	1	4	46	0.0869565	list(list(c(48.6712398088636, 49.1203974509233, 49.1203974509233, 48.6712398088636, 48.6712398088636, 82.8446188913617, 82.8446188913617, 79.8737605703594, 79.8737605703594, 82.8446188913617)))
1312	1	4	46	0.0869565	list(list(c(49.1203974509233, 49.5695550929831, 49.5695550929831, 49.1203974509233, 49.1203974509233, 82.8446188913617, 82.8446188913617, 79.8737605703594, 79.8737605703594, 82.8446188913617)))
1313	1	4	46	0.0869565	list(list(c(49.5695550929831, 50.0187127350429, 50.0187127350429, 49.5695550929831, 49.5695550929831, 82.8446188913617, 82.8446188913617, 79.8737605703594, 79.8737605703594, 82.8446188913617)))
1314	1	4	46	0.0869565	list(list(c(50.0187127350429, 50.4678703771026, 50.4678703771026, 50.0187127350429, 50.0187127350429, 82.8446188913617, 82.8446188913617, 79.8737605703594, 79.8737605703594, 82.8446188913617)))
1315	1	4	46	0.0869565	list(list(c(50.4678703771026, 50.9170280191624, 50.9170280191624, 50.4678703771026, 50.4678703771026, 82.8446188913617, 82.8446188913617, 79.8737605703594, 79.8737605703594, 82.8446188913617)))
1316	1	4	46	0.0869565	list(list(c(50.9170280191624, 51.3661856612221, 51.3661856612221, 50.9170280191624, 50.9170280191624, 82.8446188913617, 82.8446188913617, 79.8737605703594, 79.8737605703594, 82.8446188913617)))
1317	1	4	46	0.0869565	list(list(c(51.3661856612221, 51.8153433032819, 51.8153433032819, 51.3661856612221, 51.3661856612221, 82.8446188913617, 82.8446188913617, 79.8737605703594, 79.8737605703594, 82.8446188913617)))
1318	1	4	46	0.0869565	list(list(c(51.8153433032819, 52.2645009453417, 52.2645009453417, 51.8153433032819, 51.8153433032819, 82.8446188913617, 82.8446188913617, 79.8737605703594, 79.8737605703594, 82.8446188913617)))
1319	1	4	46	0.0869565	list(list(c(52.2645009453417, 52.7136585874014, 52.7136585874014, 52.2645009453417, 52.2645009453417, 82.8446188913617, 82.8446188913617, 79.8737605703594, 79.8737605703594, 82.8446188913617)))
1320	1	4	46	0.0869565	list(list(c(52.7136585874014, 53.1628162294612, 53.1628162294612, 52.7136585874014, 52.7136585874014, 82.8446188913617, 82.8446188913617, 79.8737605703594, 79.8737605703594, 82.8446188913617)))
1321	1	4	46	0.0869565	list(list(c(53.1628162294612, 53.6119738715209, 53.6119738715209, 53.1628162294612, 53.1628162294612, 82.8446188913617, 82.8446188913617, 79.8737605703594, 79.8737605703594, 82.8446188913617)))
1322	1	4	46	0.0869565	list(list(c(53.6119738715209, 54.0611315135807, 54.0611315135807, 53.6119738715209, 53.6119738715209, 82.8446188913617, 82.8446188913617, 79.8737605703594, 79.8737605703594, 82.8446188913617)))
1323	1	4	46	0.0869565	list(list(c(54.0611315135807, 54.5102891556405, 54.5102891556405, 54.0611315135807, 54.0611315135807, 82.8446188913617, 82.8446188913617, 79.8737605703594, 79.8737605703594, 82.8446188913617)))
1324	1	4	46	0.0869565	list(list(c(54.5102891556405, 54.9594467977002, 54.9594467977002, 54.5102891556405, 54.5102891556405, 82.8446188913617, 82.8446188913617, 79.8737605703594, 79.8737605703594, 82.8446188913617)))
1325	1	4	46	0.0869565	list(list(c(54.9594467977002, 55.40860443976, 55.40860443976, 54.9594467977002, 54.9594467977002, 82.8446188913617, 82.8446188913617, 79.8737605703594, 79.8737605703594, 82.8446188913617)))
1326	1	4	46	0.0869565	list(list(c(55.40860443976, 55.8577620818198, 55.8577620818198, 55.40860443976, 55.40860443976, 82.8446188913617, 82.8446188913617, 79.8737605703594, 79.8737605703594, 82.8446188913617)))
1327	1	4	46	0.0869565	list(list(c(55.8577620818198, 56.3069197238795, 56.3069197238795, 55.8577620818198, 55.8577620818198, 82.8446188913617, 82.8446188913617, 79.8737605703594, 79.8737605703594, 82.8446188913617)))
1328	1	4	45	0.0888889	list(list(c(56.3069197238795, 56.7560773659393, 56.7560773659393, 56.3069197238795, 56.3069197238795, 82.8446188913617, 82.8446188913617, 79.8737605703594, 79.8737605703594, 82.8446188913617)))
1329	1	4	44	0.0909091	list(list(c(56.7560773659393, 57.205235007999, 57.205235007999, 56.7560773659393, 56.7560773659393, 82.8446188913617, 82.8446188913617, 79.8737605703594, 79.8737605703594, 82.8446188913617)))
1330	1	4	44	0.0909091	list(list(c(57.205235007999, 57.6543926500588, 57.6543926500588, 57.205235007999, 57.205235007999, 82.8446188913617, 82.8446188913617, 79.8737605703594, 79.8737605703594, 82.8446188913617)))
1331	1	4	42	0.0952381	list(list(c(57.6543926500588, 58.1035502921186, 58.1035502921186, 57.6543926500588, 57.6543926500588, 82.8446188913617, 82.8446188913617, 79.8737605703594, 79.8737605703594, 82.8446188913617)))
1332	1	4	42	0.0952381	list(list(c(58.1035502921186, 58.5527079341783, 58.5527079341783, 58.1035502921186, 58.1035502921186, 82.8446188913617, 82.8446188913617, 79.8737605703594, 79.8737605703594, 82.8446188913617)))
1333	1	4	42	0.0952381	list(list(c(58.5527079341783, 59.0018655762381, 59.0018655762381, 58.5527079341783, 58.5527079341783, 82.8446188913617, 82.8446188913617, 79.8737605703594, 79.8737605703594, 82.8446188913617)))
1334	1	4	42	0.0952381	list(list(c(59.0018655762381, 59.4510232182978, 59.4510232182978, 59.0018655762381, 59.0018655762381, 82.8446188913617, 82.8446188913617, 79.8737605703594, 79.8737605703594, 82.8446188913617)))
1335	1	4	42	0.0952381	list(list(c(59.4510232182978, 59.9001808603576, 59.9001808603576, 59.4510232182978, 59.4510232182978, 82.8446188913617, 82.8446188913617, 79.8737605703594, 79.8737605703594, 82.8446188913617)))
1336	1	4	42	0.0952381	list(list(c(59.9001808603576, 60.3493385024174, 60.3493385024174, 59.9001808603576, 59.9001808603576, 82.8446188913617, 82.8446188913617, 79.8737605703594, 79.8737605703594, 82.8446188913617)))
1337	1	4	42	0.0952381	list(list(c(60.3493385024174, 60.7984961444771, 60.7984961444771, 60.3493385024174, 60.3493385024174, 82.8446188913617, 82.8446188913617, 79.8737605703594, 79.8737605703594, 82.8446188913617)))
1338	1	4	42	0.0952381	list(list(c(60.7984961444771, 61.2476537865369, 61.2476537865369, 60.7984961444771, 60.7984961444771, 82.8446188913617, 82.8446188913617, 79.8737605703594, 79.8737605703594, 82.8446188913617)))
1339	1	4	42	0.0952381	list(list(c(61.2476537865369, 61.6968114285966, 61.6968114285966, 61.2476537865369, 61.2476537865369, 82.8446188913617, 82.8446188913617, 79.8737605703594, 79.8737605703594, 82.8446188913617)))
1340	1	4	42	0.0952381	list(list(c(61.6968114285966, 62.1459690706564, 62.1459690706564, 61.6968114285966, 61.6968114285966, 82.8446188913617, 82.8446188913617, 79.8737605703594, 79.8737605703594, 82.8446188913617)))
1341	1	4	42	0.0952381	list(list(c(62.1459690706564, 62.5951267127162, 62.5951267127162, 62.1459690706564, 62.1459690706564, 82.8446188913617, 82.8446188913617, 79.8737605703594, 79.8737605703594, 82.8446188913617)))
1342	1	4	42	0.0952381	list(list(c(62.5951267127162, 63.0442843547759, 63.0442843547759, 62.5951267127162, 62.5951267127162, 82.8446188913617, 82.8446188913617, 79.8737605703594, 79.8737605703594, 82.8446188913617)))
1343	1	4	42	0.0952381	list(list(c(63.0442843547759, 63.4934419968357, 63.4934419968357, 63.0442843547759, 63.0442843547759, 82.8446188913617, 82.8446188913617, 79.8737605703594, 79.8737605703594, 82.8446188913617)))
1344	1	4	42	0.0952381	list(list(c(63.4934419968357, 63.9425996388954, 63.9425996388954, 63.4934419968357, 63.4934419968357, 82.8446188913617, 82.8446188913617, 79.8737605703594, 79.8737605703594, 82.8446188913617)))
1345	1	4	42	0.0952381	list(list(c(63.9425996388954, 64.3917572809552, 64.3917572809552, 63.9425996388954, 63.9425996388954, 82.8446188913617, 82.8446188913617, 79.8737605703594, 79.8737605703594, 82.8446188913617)))
1346	1	4	42	0.0952381	list(list(c(64.3917572809552, 64.840914923015, 64.840914923015, 64.3917572809552, 64.3917572809552, 82.8446188913617, 82.8446188913617, 79.8737605703594, 79.8737605703594, 82.8446188913617)))
1347	1	4	42	0.0952381	list(list(c(64.840914923015, 65.2900725650747, 65.2900725650747, 64.840914923015, 64.840914923015, 82.8446188913617, 82.8446188913617, 79.8737605703594, 79.8737605703594, 82.8446188913617)))
1348	1	4	37	0.108108	list(list(c(65.2900725650747, 65.7392302071345, 65.7392302071345, 65.2900725650747, 65.2900725650747, 82.8446188913617, 82.8446188913617, 79.8737605703594, 79.8737605703594, 82.8446188913617)))
1349	1	4	37	0.108108	list(list(c(65.7392302071345, 66.1883878491942, 66.1883878491942, 65.7392302071345, 65.7392302071345, 82.8446188913617, 82.8446188913617, 79.8737605703594, 79.8737605703594, 82.8446188913617)))
1367	0	3	33	0.0909091	list(list(c(73.8240677642102, 74.2732254062699, 74.2732254062699, 73.8240677642102, 73.8240677642102, 82.8446188913617, 82.8446188913617, 79.8737605703594, 79.8737605703594, 82.8446188913617)))
1368	0	3	33	0.0909091	list(list(c(74.2732254062699, 74.7223830483297, 74.7223830483297, 74.2732254062699, 74.2732254062699, 82.8446188913617, 82.8446188913617, 79.8737605703594, 79.8737605703594, 82.8446188913617)))
1369	0	3	33	0.0909091	list(list(c(74.7223830483297, 75.1715406903895, 75.1715406903895, 74.7223830483297, 74.7223830483297, 82.8446188913617, 82.8446188913617, 79.8737605703594, 79.8737605703594, 82.8446188913617)))
1370	0	3	30	0.1	list(list(c(75.1715406903895, 75.6206983324492, 75.6206983324492, 75.1715406903895, 75.1715406903895, 82.8446188913617, 82.8446188913617, 79.8737605703594, 79.8737605703594, 82.8446188913617)))
1371	0	2	29	0.0689655	list(list(c(75.6206983324492, 76.069855974509, 76.069855974509, 75.6206983324492, 75.6206983324492, 82.8446188913617, 82.8446188913617, 79.8737605703594, 79.8737605703594, 82.8446188913617)))
1372	0	2	29	0.0689655	list(list(c(76.069855974509, 76.5190136165687, 76.5190136165687, 76.069855974509, 76.069855974509, 82.8446188913617, 82.8446188913617, 79.8737605703594, 79.8737605703594, 82.8446188913617)))
1373	0	2	29	0.0689655	list(list(c(76.5190136165687, 76.9681712586285, 76.9681712586285, 76.5190136165687, 76.5190136165687, 82.8446188913617, 82.8446188913617, 79.8737605703594, 79.8737605703594, 82.8446188913617)))
1374	0	2	29	0.0689655	list(list(c(76.9681712586285, 77.4173289006883, 77.4173289006883, 76.9681712586285, 76.9681712586285, 82.8446188913617, 82.8446188913617, 79.8737605703594, 79.8737605703594, 82.8446188913617)))
1375	0	2	29	0.0689655	list(list(c(77.4173289006883, 77.866486542748, 77.866486542748, 77.4173289006883, 77.4173289006883, 82.8446188913617, 82.8446188913617, 79.8737605703594, 79.8737605703594, 82.8446188913617)))
1376	0	2	29	0.0689655	list(list(c(77.866486542748, 78.3156441848078, 78.3156441848078, 77.866486542748, 77.866486542748, 82.8446188913617, 82.8446188913617, 79.8737605703594, 79.8737605703594, 82.8446188913617)))
1377	0	2	29	0.0689655	list(list(c(78.3156441848078, 78.7648018268675, 78.7648018268675, 78.3156441848078, 78.3156441848078, 82.8446188913617, 82.8446188913617, 79.8737605703594, 79.8737605703594, 82.8446188913617)))
1378	0	2	28	0.0714286	list(list(c(78.7648018268675, 79.2139594689273, 79.2139594689273, 78.7648018268675, 78.7648018268675, 82.8446188913617, 82.8446188913617, 79.8737605703594, 79.8737605703594, 82.8446188913617)))
1379	0	2	28	0.0714286	list(list(c(79.2139594689273, 79.6631171109871, 79.6631171109871, 79.2139594689273, 79.2139594689273, 82.8446188913617, 82.8446188913617, 79.8737605703594, 79.8737605703594, 82.8446188913617)))
1380	0	2	28	0.0714286	list(list(c(79.6631171109871, 80.1122747530468, 80.1122747530468, 79.6631171109871, 79.6631171109871, 82.8446188913617, 82.8446188913617, 79.8737605703594, 79.8737605703594, 82.8446188913617)))
1381	0	2	28	0.0714286	list(list(c(80.1122747530468, 80.5614323951066, 80.5614323951066, 80.1122747530468, 80.1122747530468, 82.8446188913617, 82.8446188913617, 79.8737605703594, 79.8737605703594, 82.8446188913617)))
1382	0	2	28	0.0714286	list(list(c(80.5614323951066, 81.0105900371664, 81.0105900371664, 80.5614323951066, 80.5614323951066, 82.8446188913617, 82.8446188913617, 79.8737605703594, 79.8737605703594, 82.8446188913617)))
1383	0	2	28	0.0714286	list(list(c(81.0105900371664, 81.4597476792261, 81.4597476792261, 81.0105900371664, 81.0105900371664, 82.8446188913617, 82.8446188913617, 79.8737605703594, 79.8737605703594, 82.8446188913617)))
1384	0	2	28	0.0714286	list(list(c(81.4597476792261, 81.9089053212859, 81.9089053212859, 81.4597476792261, 81.4597476792261, 82.8446188913617, 82.8446188913617, 79.8737605703594, 79.8737605703594, 82.8446188913617)))
1385	0	2	28	0.0714286	list(list(c(81.9089053212859, 82.3580629633456, 82.3580629633456, 81.9089053212859, 81.9089053212859, 82.8446188913617, 82.8446188913617, 79.8737605703594, 79.8737605703594, 82.8446188913617)))
1386	0	2	28	0.0714286	list(list(c(82.3580629633456, 82.8072206054054, 82.8072206054054, 82.3580629633456, 82.3580629633456, 82.8446188913617, 82.8446188913617, 79.8737605703594, 79.8737605703594, 82.8446188913617)))
1387	0	2	28	0.0714286	list(list(c(82.8072206054054, 83.2563782474652, 83.2563782474652, 82.8072206054054, 82.8072206054054, 82.8446188913617, 82.8446188913617, 79.8737605703594, 79.8737605703594, 82.8446188913617)))
1388	0	2	28	0.0714286	list(list(c(83.2563782474652, 83.7055358895249, 83.7055358895249, 83.2563782474652, 83.2563782474652, 82.8446188913617, 82.8446188913617, 79.8737605703594, 79.8737605703594, 82.8446188913617)))
1389	0	2	28	0.0714286	list(list(c(83.7055358895249, 84.1546935315847, 84.1546935315847, 83.7055358895249, 83.7055358895249, 82.8446188913617, 82.8446188913617, 79.8737605703594, 79.8737605703594, 82.8446188913617)))
1390	0	2	28	0.0714286	list(list(c(84.1546935315847, 84.6038511736444, 84.6038511736444, 84.1546935315847, 84.1546935315847, 82.8446188913617, 82.8446188913617, 79.8737605703594, 79.8737605703594, 82.8446188913617)))
1391	0	2	28	0.0714286	list(list(c(84.6038511736444, 85.0530088157042, 85.0530088157042, 84.6038511736444, 84.6038511736444, 82.8446188913617, 82.8446188913617, 79.8737605703594, 79.8737605703594, 82.8446188913617)))
1394	0	2	28	0.0714286	list(list(c(85.9513240998237, 86.4004817418835, 86.4004817418835, 85.9513240998237, 85.9513240998237, 82.8446188913617, 82.8446188913617, 79.8737605703594, 79.8737605703594, 82.8446188913617)))
1395	0	2	28	0.0714286	list(list(c(86.4004817418835, 86.8496393839432, 86.8496393839432, 86.4004817418835, 86.4004817418835, 82.8446188913617, 82.8446188913617, 79.8737605703594, 79.8737605703594, 82.8446188913617)))
1396	0	2	28	0.0714286	list(list(c(86.8496393839432, 87.298797026003, 87.298797026003, 86.8496393839432, 86.8496393839432, 82.8446188913617, 82.8446188913617, 79.8737605703594, 79.8737605703594, 82.8446188913617)))
1397	0	2	28	0.0714286	list(list(c(87.298797026003, 87.7479546680628, 87.7479546680628, 87.298797026003, 87.298797026003, 82.8446188913617, 82.8446188913617, 79.8737605703594, 79.8737605703594, 82.8446188913617)))
1398	0	2	22	0.0909091	list(list(c(87.7479546680628, 88.1971123101225, 88.1971123101225, 87.7479546680628, 87.7479546680628, 82.8446188913617, 82.8446188913617, 79.8737605703594, 79.8737605703594, 82.8446188913617)))
1399	0	2	22	0.0909091	list(list(c(88.1971123101225, 88.6462699521823, 88.6462699521823, 88.1971123101225, 88.1971123101225, 82.8446188913617, 82.8446188913617, 79.8737605703594, 79.8737605703594, 82.8446188913617)))
1400	0	2	22	0.0909091	list(list(c(88.6462699521823, 89.095427594242, 89.095427594242, 88.6462699521823, 88.6462699521823, 82.8446188913617, 82.8446188913617, 79.8737605703594, 79.8737605703594, 82.8446188913617)))
1401	0	2	22	0.0909091	list(list(c(89.095427594242, 89.5445852363018, 89.5445852363018, 89.095427594242, 89.095427594242, 82.8446188913617, 82.8446188913617, 79.8737605703594, 79.8737605703594, 82.8446188913617)))
1402	0	2	22	0.0909091	list(list(c(89.5445852363018, 89.9937428783616, 89.9937428783616, 89.5445852363018, 89.5445852363018, 82.8446188913617, 82.8446188913617, 79.8737605703594, 79.8737605703594, 82.8446188913617)))
1403	0	2	22	0.0909091	list(list(c(89.9937428783616, 90.4429005204213, 90.4429005204213, 89.9937428783616, 89.9937428783616, 82.8446188913617, 82.8446188913617, 79.8737605703594, 79.8737605703594, 82.8446188913617)))
1404	0	2	22	0.0909091	list(list(c(90.4429005204213, 90.8920581624811, 90.8920581624811, 90.4429005204213, 90.4429005204213, 82.8446188913617, 82.8446188913617, 79.8737605703594, 79.8737605703594, 82.8446188913617)))
1405	0	2	22	0.0909091	list(list(c(90.8920581624811, 91.3412158045409, 91.3412158045409, 90.8920581624811, 90.8920581624811, 82.8446188913617, 82.8446188913617, 79.8737605703594, 79.8737605703594, 82.8446188913617)))
1406	0	2	21	0.0952381	list(list(c(91.3412158045409, 91.7903734466006, 91.7903734466006, 91.3412158045409, 91.3412158045409, 82.8446188913617, 82.8446188913617, 79.8737605703594, 79.8737605703594, 82.8446188913617)))
1407	0	2	21	0.0952381	list(list(c(91.7903734466006, 92.2395310886604, 92.2395310886604, 91.7903734466006, 91.7903734466006, 82.8446188913617, 82.8446188913617, 79.8737605703594, 79.8737605703594, 82.8446188913617)))
1408	0	2	21	0.0952381	list(list(c(92.2395310886604, 92.6886887307201, 92.6886887307201, 92.2395310886604, 92.2395310886604, 82.8446188913617, 82.8446188913617, 79.8737605703594, 79.8737605703594, 82.8446188913617)))
1409	0	2	21	0.0952381	list(list(c(92.6886887307201, 93.1378463727799, 93.1378463727799, 92.6886887307201, 92.6886887307201, 82.8446188913617, 82.8446188913617, 79.8737605703594, 79.8737605703594, 82.8446188913617)))
1410	0	2	21	0.0952381	list(list(c(93.1378463727799, 93.5870040148396, 93.5870040148396, 93.1378463727799, 93.1378463727799, 82.8446188913617, 82.8446188913617, 79.8737605703594, 79.8737605703594, 82.8446188913617)))
1411	0	2	21	0.0952381	list(list(c(93.5870040148396, 94.0361616568994, 94.0361616568994, 93.5870040148396, 93.5870040148396, 82.8446188913617, 82.8446188913617, 79.8737605703594, 79.8737605703594, 82.8446188913617)))
1412	0	2	21	0.0952381	list(list(c(94.0361616568994, 94.4853192989592, 94.4853192989592, 94.0361616568994, 94.0361616568994, 82.8446188913617, 82.8446188913617, 79.8737605703594, 79.8737605703594, 82.8446188913617)))
1413	0	2	21	0.0952381	list(list(c(94.4853192989592, 94.9344769410189, 94.9344769410189, 94.4853192989592, 94.4853192989592, 82.8446188913617, 82.8446188913617, 79.8737605703594, 79.8737605703594, 82.8446188913617)))
1414	0	2	21	0.0952381	list(list(c(94.9344769410189, 95.3836345830787, 95.3836345830787, 94.9344769410189, 94.9344769410189, 82.8446188913617, 82.8446188913617, 79.8737605703594, 79.8737605703594, 82.8446188913617)))
1415	0	2	21	0.0952381	list(list(c(95.3836345830787, 95.8327922251384, 95.8327922251384, 95.3836345830787, 95.3836345830787, 82.8446188913617, 82.8446188913617, 79.8737605703594, 79.8737605703594, 82.8446188913617)))
1416	0	3	21	0.142857	list(list(c(95.8327922251384, 96.2062394371336, 96.2819498671982, 96.2819498671982, 95.8327922251384, 95.8327922251384, 82.8446188913617, 82.8446188913617, 80.2175514770802, 79.8737605703594, 79.8737605703594, 82.8446188913617)))
1416	0	3	21	0.142857	list(list(c(96.2062394371336, 96.2819498671982, 96.2819498671982, 96.2062394371336, 82.8446188913617, 82.8446188913617, 80.2175514770802, 82.8446188913617)))
1417	0	3	21	0.142857	list(list(c(96.2935791166881, 96.2819498671982, 96.2819498671982, 96.2935791166881, 79.8737605703594, 79.8737605703594, 80.2175514770802, 79.8737605703594)))
1417	0	3	21	0.142857	list(list(c(96.2819498671982, 96.731107509258, 96.731107509258, 96.2935791166881, 96.2819498671982, 96.2819498671982, 82.8446188913617, 82.8446188913617, 79.8737605703594, 79.8737605703594, 80.2175514770802, 82.8446188913617)))
1418	0	1	18	0.0555556	list(list(c(96.731107509258, 97.1802651513177, 97.1802651513177, 96.731107509258, 96.731107509258, 82.8446188913617, 82.8446188913617, 79.8737605703594, 79.8737605703594, 82.8446188913617)))
1419	0	1	18	0.0555556	list(list(c(97.1802651513177, 97.6294227933775, 97.6294227933775, 97.1802651513177, 97.1802651513177, 82.8446188913617, 82.8446188913617, 79.8737605703594, 79.8737605703594, 82.8446188913617)))
1420	0	1	18	0.0555556	list(list(c(97.6294227933775, 98.0785804354373, 98.0785804354373, 97.6294227933775, 97.6294227933775, 82.8446188913617, 82.8446188913617, 79.8737605703594, 79.8737605703594, 82.8446188913617)))
1421	0	1	18	0.0555556	list(list(c(98.0785804354373, 98.527738077497, 98.527738077497, 98.0785804354373, 98.0785804354373, 82.8446188913617, 82.8446188913617, 79.8737605703594, 79.8737605703594, 82.8446188913617)))
1422	0	1	18	0.0555556	list(list(c(98.527738077497, 98.9768957195568, 98.9768957195568, 98.527738077497, 98.527738077497, 82.8446188913617, 82.8446188913617, 79.8737605703594, 79.8737605703594, 82.8446188913617)))
1423	0	1	18	0.0555556	list(list(c(98.9768957195568, 99.4260533616165, 99.4260533616165, 98.9768957195568, 98.9768957195568, 82.8446188913617, 82.8446188913617, 79.8737605703594, 79.8737605703594, 82.8446188913617)))
1424	0	1	18	0.0555556	list(list(c(99.4260533616165, 99.8752110036763, 99.8752110036763, 99.4260533616165, 99.4260533616165, 82.8446188913617, 82.8446188913617, 79.8737605703594, 79.8737605703594, 82.8446188913617)))
1425	0	1	18	0.0555556	list(list(c(99.8752110036763, 100.324368645736, 100.324368645736, 99.8752110036763, 99.8752110036763, 82.8446188913617, 82.8446188913617, 79.8737605703594, 79.8737605703594, 82.8446188913617)))
1426	0	1	18	0.0555556	list(list(c(100.324368645736, 100.773526287796, 100.773526287796, 100.324368645736, 100.324368645736, 82.8446188913617, 82.8446188913617, 79.8737605703594, 79.8737605703594, 82.8446188913617)))
1427	0	1	18	0.0555556	list(list(c(100.773526287796, 101.222683929856, 101.222683929856, 100.773526287796, 100.773526287796, 82.8446188913617, 82.8446188913617, 79.8737605703594, 79.8737605703594, 82.8446188913617)))
1428	0	1	18	0.0555556	list(list(c(101.222683929856, 101.671841571915, 101.671841571915, 101.222683929856, 101.222683929856, 82.8446188913617, 82.8446188913617, 79.8737605703594, 79.8737605703594, 82.8446188913617)))
1429	0	1	18	0.0555556	list(list(c(101.671841571915, 102.120999213975, 102.120999213975, 101.671841571915, 101.671841571915, 82.8446188913617, 82.8446188913617, 79.8737605703594, 79.8737605703594, 82.8446188913617)))
1430	0	1	18	0.0555556	list(list(c(102.120999213975, 102.570156856035, 102.570156856035, 102.120999213975, 102.120999213975, 82.8446188913617, 82.8446188913617, 79.8737605703594, 79.8737605703594, 82.8446188913617)))
1431	0	1	18	0.0555556	list(list(c(102.570156856035, 103.019314498095, 103.019314498095, 102.570156856035, 102.570156856035, 82.8446188913617, 82.8446188913617, 79.8737605703594, 79.8737605703594, 82.8446188913617)))
1432	0	1	18	0.0555556	list(list(c(103.019314498095, 103.468472140154, 103.468472140154, 103.019314498095, 103.019314498095, 82.8446188913617, 82.8446188913617, 79.8737605703594, 79.8737605703594, 82.8446188913617)))
1433	0	1	18	0.0555556	list(list(c(103.468472140154, 103.917629782214, 103.917629782214, 103.468472140154, 103.468472140154, 82.8446188913617, 82.8446188913617, 79.8737605703594, 79.8737605703594, 82.8446188913617)))
1730	0	3	28	0.107143	list(list(c(-123.356137100025, -122.906979457965, -122.906979457965, -123.356137100025, -123.356137100025, 79.8737605703594, 79.8737605703594, 77.5892352643795, 77.5892352643795, 79.8737605703594)))
1731	0	3	28	0.107143	list(list(c(-122.906979457965, -122.457821815905, -122.457821815905, -122.906979457965, -122.906979457965, 79.8737605703594, 79.8737605703594, 77.5892352643795, 77.5892352643795, 79.8737605703594)))
1732	0	3	28	0.107143	list(list(c(-122.457821815905, -122.008664173845, -122.008664173845, -122.457821815905, -122.457821815905, 79.8737605703594, 79.8737605703594, 77.5892352643795, 77.5892352643795, 79.8737605703594)))
1733	0	3	28	0.107143	list(list(c(-122.008664173845, -121.559506531786, -121.559506531786, -122.008664173845, -122.008664173845, 79.8737605703594, 79.8737605703594, 77.5892352643795, 77.5892352643795, 79.8737605703594)))
1734	0	3	29	0.103448	list(list(c(-121.559506531786, -121.110348889726, -121.110348889726, -121.559506531786, -121.559506531786, 79.8737605703594, 79.8737605703594, 77.5892352643795, 77.5892352643795, 79.8737605703594)))
1736	0	3	29	0.103448	list(list(c(-120.661191247666, -120.212033605606, -120.212033605606, -120.661191247666, -120.661191247666, 79.8737605703594, 79.8737605703594, 77.5892352643795, 77.5892352643795, 79.8737605703594)))
1737	0	3	29	0.103448	list(list(c(-120.212033605606, -119.762875963547, -119.762875963547, -120.212033605606, -120.212033605606, 79.8737605703594, 79.8737605703594, 77.5892352643795, 77.5892352643795, 79.8737605703594)))
1738	0	3	29	0.103448	list(list(c(-119.762875963547, -119.313718321487, -119.313718321487, -119.762875963547, -119.762875963547, 79.8737605703594, 79.8737605703594, 77.5892352643795, 77.5892352643795, 79.8737605703594)))
1739	0	3	29	0.103448	list(list(c(-119.313718321487, -118.864560679427, -118.864560679427, -119.313718321487, -119.313718321487, 79.8737605703594, 79.8737605703594, 77.5892352643795, 77.5892352643795, 79.8737605703594)))
1740	0	3	29	0.103448	list(list(c(-118.864560679427, -118.415403037367, -118.415403037367, -118.864560679427, -118.864560679427, 79.8737605703594, 79.8737605703594, 77.5892352643795, 77.5892352643795, 79.8737605703594)))
1741	0	3	29	0.103448	list(list(c(-118.415403037367, -117.966245395308, -117.966245395308, -118.415403037367, -118.415403037367, 79.8737605703594, 79.8737605703594, 77.5892352643795, 77.5892352643795, 79.8737605703594)))
1742	0	3	30	0.1	list(list(c(-117.966245395308, -117.517087753248, -117.517087753248, -117.966245395308, -117.966245395308, 79.8737605703594, 79.8737605703594, 77.5892352643795, 77.5892352643795, 79.8737605703594)))
1743	0	3	30	0.1	list(list(c(-117.517087753248, -117.067930111188, -117.067930111188, -117.517087753248, -117.517087753248, 79.8737605703594, 79.8737605703594, 77.5892352643795, 77.5892352643795, 79.8737605703594)))
1744	0	6	32	0.1875	list(list(c(-116.618772469128, -116.618772469128, -116.853002776656, -116.618772469128, 77.9230653045676, 77.5892352643795, 77.5892352643795, 77.9230653045676)))
1744	0	6	32	0.1875	list(list(c(-117.067930111188, -116.618772469128, -116.618772469128, -116.853002776656, -117.067930111188, -117.067930111188, 79.8737605703594, 79.8737605703594, 77.9230653045676, 77.5892352643795, 77.5892352643795, 79.8737605703594)))
1745	0	6	32	0.1875	list(list(c(-116.169614827069, -116.169614827069, -116.618772469128, -116.618772469128, -116.169614827069, 78.5900556592186, 77.5892352643795, 77.5892352643795, 77.9230653045676, 78.5900556592186)))
1745	0	6	32	0.1875	list(list(c(-116.618772469128, -116.169614827069, -116.169614827069, -116.618772469128, -116.618772469128, 79.8737605703594, 79.8737605703594, 78.5900556592186, 77.9230653045676, 79.8737605703594)))
1746	0	6	32	0.1875	list(list(c(-115.720457185009, -115.720457185009, -116.169614827069, -116.169614827069, -115.720457185009, 79.2979081576503, 77.5892352643795, 77.5892352643795, 78.5900556592186, 79.2979081576503)))
1746	0	6	32	0.1875	list(list(c(-116.169614827069, -115.720457185009, -115.720457185009, -116.169614827069, -116.169614827069, 79.8737605703594, 79.8737605703594, 79.2979081576503, 78.5900556592186, 79.8737605703594)))
1747	0	5	33	0.151515	list(list(c(-115.376010095044, -115.271299542949, -115.271299542949, -115.720457185009, -115.720457185009, -115.376010095044, 79.8737605703594, 79.8737605703594, 77.5892352643795, 77.5892352643795, 79.2979081576503, 79.8737605703594)))
1747	0	5	33	0.151515	list(list(c(-115.720457185009, -115.376010095044, -115.720457185009, -115.720457185009, 79.8737605703594, 79.8737605703594, 79.2979081576503, 79.8737605703594)))
1748	0	3	33	0.0909091	list(list(c(-115.271299542949, -114.822141900889, -114.822141900889, -115.271299542949, -115.271299542949, 79.8737605703594, 79.8737605703594, 77.5892352643795, 77.5892352643795, 79.8737605703594)))
1749	0	3	35	0.0857143	list(list(c(-114.822141900889, -114.37298425883, -114.37298425883, -114.822141900889, -114.822141900889, 79.8737605703594, 79.8737605703594, 77.5892352643795, 77.5892352643795, 79.8737605703594)))
1750	0	3	36	0.0833333	list(list(c(-114.37298425883, -113.92382661677, -113.92382661677, -114.37298425883, -114.37298425883, 79.8737605703594, 79.8737605703594, 77.5892352643795, 77.5892352643795, 79.8737605703594)))
1751	0	3	39	0.0769231	list(list(c(-113.92382661677, -113.47466897471, -113.47466897471, -113.92382661677, -113.92382661677, 79.8737605703594, 79.8737605703594, 77.5892352643795, 77.5892352643795, 79.8737605703594)))
1752	0	3	39	0.0769231	list(list(c(-113.47466897471, -113.02551133265, -113.02551133265, -113.47466897471, -113.47466897471, 79.8737605703594, 79.8737605703594, 77.5892352643795, 77.5892352643795, 79.8737605703594)))
1753	0	3	42	0.0714286	list(list(c(-113.02551133265, -112.576353690591, -112.576353690591, -113.02551133265, -113.02551133265, 79.8737605703594, 79.8737605703594, 77.5892352643795, 77.5892352643795, 79.8737605703594)))
1754	0	3	42	0.0714286	list(list(c(-112.576353690591, -112.127196048531, -112.127196048531, -112.576353690591, -112.576353690591, 79.8737605703594, 79.8737605703594, 77.5892352643795, 77.5892352643795, 79.8737605703594)))
1755	0	3	42	0.0714286	list(list(c(-112.127196048531, -111.678038406471, -111.678038406471, -112.127196048531, -112.127196048531, 79.8737605703594, 79.8737605703594, 77.5892352643795, 77.5892352643795, 79.8737605703594)))
1756	0	3	42	0.0714286	list(list(c(-111.678038406471, -111.228880764411, -111.228880764411, -111.678038406471, -111.678038406471, 79.8737605703594, 79.8737605703594, 77.5892352643795, 77.5892352643795, 79.8737605703594)))
1757	0	3	41	0.0731707	list(list(c(-111.228880764411, -110.779723122351, -110.779723122351, -111.228880764411, -111.228880764411, 79.8737605703594, 79.8737605703594, 77.5892352643795, 77.5892352643795, 79.8737605703594)))
1758	0	3	41	0.0731707	list(list(c(-110.779723122351, -110.330565480292, -110.330565480292, -110.779723122351, -110.779723122351, 79.8737605703594, 79.8737605703594, 77.5892352643795, 77.5892352643795, 79.8737605703594)))
1759	0	3	41	0.0731707	list(list(c(-110.330565480292, -109.881407838232, -109.881407838232, -110.330565480292, -110.330565480292, 79.8737605703594, 79.8737605703594, 77.5892352643795, 77.5892352643795, 79.8737605703594)))
1760	0	3	41	0.0731707	list(list(c(-109.881407838232, -109.432250196172, -109.432250196172, -109.881407838232, -109.881407838232, 79.8737605703594, 79.8737605703594, 77.5892352643795, 77.5892352643795, 79.8737605703594)))
1761	0	3	41	0.0731707	list(list(c(-109.432250196172, -108.983092554112, -108.983092554112, -109.432250196172, -109.432250196172, 79.8737605703594, 79.8737605703594, 77.5892352643795, 77.5892352643795, 79.8737605703594)))
1762	0	3	41	0.0731707	list(list(c(-108.983092554112, -108.533934912053, -108.533934912053, -108.983092554112, -108.983092554112, 79.8737605703594, 79.8737605703594, 77.5892352643795, 77.5892352643795, 79.8737605703594)))
1763	0	3	41	0.0731707	list(list(c(-108.533934912053, -108.084777269993, -108.084777269993, -108.533934912053, -108.533934912053, 79.8737605703594, 79.8737605703594, 77.5892352643795, 77.5892352643795, 79.8737605703594)))
1764	0	3	43	0.0697674	list(list(c(-108.084777269993, -107.635619627933, -107.635619627933, -108.084777269993, -108.084777269993, 79.8737605703594, 79.8737605703594, 77.5892352643795, 77.5892352643795, 79.8737605703594)))
1765	0	3	43	0.0697674	list(list(c(-107.635619627933, -107.186461985873, -107.186461985873, -107.635619627933, -107.635619627933, 79.8737605703594, 79.8737605703594, 77.5892352643795, 77.5892352643795, 79.8737605703594)))
1766	0	3	43	0.0697674	list(list(c(-107.186461985873, -106.737304343814, -106.737304343814, -107.186461985873, -107.186461985873, 79.8737605703594, 79.8737605703594, 77.5892352643795, 77.5892352643795, 79.8737605703594)))
1767	0	3	43	0.0697674	list(list(c(-106.737304343814, -106.288146701754, -106.288146701754, -106.737304343814, -106.737304343814, 79.8737605703594, 79.8737605703594, 77.5892352643795, 77.5892352643795, 79.8737605703594)))
1768	0	3	43	0.0697674	list(list(c(-106.288146701754, -105.838989059694, -105.838989059694, -106.288146701754, -106.288146701754, 79.8737605703594, 79.8737605703594, 77.5892352643795, 77.5892352643795, 79.8737605703594)))
1769	0	3	46	0.0652174	list(list(c(-105.838989059694, -105.389831417634, -105.389831417634, -105.838989059694, -105.838989059694, 79.8737605703594, 79.8737605703594, 77.5892352643795, 77.5892352643795, 79.8737605703594)))
1770	0	3	46	0.0652174	list(list(c(-105.389831417634, -104.940673775575, -104.940673775575, -105.389831417634, -105.389831417634, 79.8737605703594, 79.8737605703594, 77.5892352643795, 77.5892352643795, 79.8737605703594)))
1771	0	3	46	0.0652174	list(list(c(-104.940673775575, -104.491516133515, -104.491516133515, -104.940673775575, -104.940673775575, 79.8737605703594, 79.8737605703594, 77.5892352643795, 77.5892352643795, 79.8737605703594)))
1772	0	3	46	0.0652174	list(list(c(-104.491516133515, -104.042358491455, -104.042358491455, -104.491516133515, -104.491516133515, 79.8737605703594, 79.8737605703594, 77.5892352643795, 77.5892352643795, 79.8737605703594)))
1773	0	3	46	0.0652174	list(list(c(-104.042358491455, -103.593200849395, -103.593200849395, -104.042358491455, -104.042358491455, 79.8737605703594, 79.8737605703594, 77.5892352643795, 77.5892352643795, 79.8737605703594)))
1774	0	3	46	0.0652174	list(list(c(-103.593200849395, -103.144043207336, -103.144043207336, -103.593200849395, -103.593200849395, 79.8737605703594, 79.8737605703594, 77.5892352643795, 77.5892352643795, 79.8737605703594)))
1775	0	3	46	0.0652174	list(list(c(-103.144043207336, -102.694885565276, -102.694885565276, -103.144043207336, -103.144043207336, 79.8737605703594, 79.8737605703594, 77.5892352643795, 77.5892352643795, 79.8737605703594)))
1776	0	3	46	0.0652174	list(list(c(-102.694885565276, -102.245727923216, -102.245727923216, -102.694885565276, -102.694885565276, 79.8737605703594, 79.8737605703594, 77.5892352643795, 77.5892352643795, 79.8737605703594)))
1777	0	3	46	0.0652174	list(list(c(-102.245727923216, -101.796570281156, -101.796570281156, -102.245727923216, -102.245727923216, 79.8737605703594, 79.8737605703594, 77.5892352643795, 77.5892352643795, 79.8737605703594)))
1778	0	3	46	0.0652174	list(list(c(-101.796570281156, -101.347412639097, -101.347412639097, -101.796570281156, -101.796570281156, 79.8737605703594, 79.8737605703594, 77.5892352643795, 77.5892352643795, 79.8737605703594)))
1779	0	3	46	0.0652174	list(list(c(-101.347412639097, -100.898254997037, -100.898254997037, -101.347412639097, -101.347412639097, 79.8737605703594, 79.8737605703594, 77.5892352643795, 77.5892352643795, 79.8737605703594)))
1780	0	3	46	0.0652174	list(list(c(-100.898254997037, -100.449097354977, -100.449097354977, -100.898254997037, -100.898254997037, 79.8737605703594, 79.8737605703594, 77.5892352643795, 77.5892352643795, 79.8737605703594)))
1781	0	3	46	0.0652174	list(list(c(-100.449097354977, -99.9999397129172, -99.9999397129172, -100.449097354977, -100.449097354977, 79.8737605703594, 79.8737605703594, 77.5892352643795, 77.5892352643795, 79.8737605703594)))
1782	0	3	46	0.0652174	list(list(c(-99.9999397129172, -99.5507820708575, -99.5507820708575, -99.9999397129172, -99.9999397129172, 79.8737605703594, 79.8737605703594, 77.5892352643795, 77.5892352643795, 79.8737605703594)))
1783	0	3	46	0.0652174	list(list(c(-99.5507820708575, -99.1016244287977, -99.1016244287977, -99.5507820708575, -99.5507820708575, 79.8737605703594, 79.8737605703594, 77.5892352643795, 77.5892352643795, 79.8737605703594)))
1784	0	3	46	0.0652174	list(list(c(-99.1016244287977, -98.6524667867379, -98.6524667867379, -99.1016244287977, -99.1016244287977, 79.8737605703594, 79.8737605703594, 77.5892352643795, 77.5892352643795, 79.8737605703594)))
1785	0	3	45	0.0666667	list(list(c(-98.6524667867379, -98.2033091446782, -98.2033091446782, -98.6524667867379, -98.6524667867379, 79.8737605703594, 79.8737605703594, 77.5892352643795, 77.5892352643795, 79.8737605703594)))
1786	0	3	45	0.0666667	list(list(c(-98.2033091446782, -97.7541515026184, -97.7541515026184, -98.2033091446782, -98.2033091446782, 79.8737605703594, 79.8737605703594, 77.5892352643795, 77.5892352643795, 79.8737605703594)))
1787	0	3	45	0.0666667	list(list(c(-97.7541515026184, -97.3049938605587, -97.3049938605587, -97.7541515026184, -97.7541515026184, 79.8737605703594, 79.8737605703594, 77.5892352643795, 77.5892352643795, 79.8737605703594)))
1788	0	3	45	0.0666667	list(list(c(-97.3049938605587, -96.8558362184989, -96.8558362184989, -97.3049938605587, -97.3049938605587, 79.8737605703594, 79.8737605703594, 77.5892352643795, 77.5892352643795, 79.8737605703594)))
1789	0	3	45	0.0666667	list(list(c(-96.8558362184989, -96.4066785764391, -96.4066785764391, -96.8558362184989, -96.8558362184989, 79.8737605703594, 79.8737605703594, 77.5892352643795, 77.5892352643795, 79.8737605703594)))
1790	0	3	46	0.0652174	list(list(c(-96.4066785764391, -95.9575209343794, -95.9575209343794, -96.4066785764391, -96.4066785764391, 79.8737605703594, 79.8737605703594, 77.5892352643795, 77.5892352643795, 79.8737605703594)))
1791	0	3	46	0.0652174	list(list(c(-95.9575209343794, -95.5083632923196, -95.5083632923196, -95.9575209343794, -95.9575209343794, 79.8737605703594, 79.8737605703594, 77.5892352643795, 77.5892352643795, 79.8737605703594)))
1792	0	3	47	0.0638298	list(list(c(-95.5083632923196, -95.0592056502598, -95.0592056502598, -95.5083632923196, -95.5083632923196, 79.8737605703594, 79.8737605703594, 77.5892352643795, 77.5892352643795, 79.8737605703594)))
1793	0	3	47	0.0638298	list(list(c(-95.0592056502598, -94.6100480082001, -94.6100480082001, -95.0592056502598, -95.0592056502598, 79.8737605703594, 79.8737605703594, 77.5892352643795, 77.5892352643795, 79.8737605703594)))
1794	0	3	47	0.0638298	list(list(c(-94.6100480082001, -94.1608903661403, -94.1608903661403, -94.6100480082001, -94.6100480082001, 79.8737605703594, 79.8737605703594, 77.5892352643795, 77.5892352643795, 79.8737605703594)))
1795	0	3	47	0.0638298	list(list(c(-94.1608903661403, -93.7117327240806, -93.7117327240806, -94.1608903661403, -94.1608903661403, 79.8737605703594, 79.8737605703594, 77.5892352643795, 77.5892352643795, 79.8737605703594)))
1796	0	3	47	0.0638298	list(list(c(-93.7117327240806, -93.2625750820208, -93.2625750820208, -93.7117327240806, -93.7117327240806, 79.8737605703594, 79.8737605703594, 77.5892352643795, 77.5892352643795, 79.8737605703594)))
1797	0	3	48	0.0625	list(list(c(-93.2625750820208, -92.813417439961, -92.813417439961, -93.2625750820208, -93.2625750820208, 79.8737605703594, 79.8737605703594, 77.5892352643795, 77.5892352643795, 79.8737605703594)))
1798	0	3	48	0.0625	list(list(c(-92.813417439961, -92.3642597979013, -92.3642597979013, -92.813417439961, -92.813417439961, 79.8737605703594, 79.8737605703594, 77.5892352643795, 77.5892352643795, 79.8737605703594)))
1799	0	3	48	0.0625	list(list(c(-92.3642597979013, -91.9151021558415, -91.9151021558415, -92.3642597979013, -92.3642597979013, 79.8737605703594, 79.8737605703594, 77.5892352643795, 77.5892352643795, 79.8737605703594)))
1800	0	3	48	0.0625	list(list(c(-91.9151021558415, -91.4659445137817, -91.4659445137817, -91.9151021558415, -91.9151021558415, 79.8737605703594, 79.8737605703594, 77.5892352643795, 77.5892352643795, 79.8737605703594)))
1801	0	3	48	0.0625	list(list(c(-91.4659445137817, -91.016786871722, -91.016786871722, -91.4659445137817, -91.4659445137817, 79.8737605703594, 79.8737605703594, 77.5892352643795, 77.5892352643795, 79.8737605703594)))
1802	0	3	48	0.0625	list(list(c(-91.016786871722, -90.5676292296622, -90.5676292296622, -91.016786871722, -91.016786871722, 79.8737605703594, 79.8737605703594, 77.5892352643795, 77.5892352643795, 79.8737605703594)))
1803	0	3	48	0.0625	list(list(c(-90.5676292296622, -90.1184715876025, -90.1184715876025, -90.5676292296622, -90.5676292296622, 79.8737605703594, 79.8737605703594, 77.5892352643795, 77.5892352643795, 79.8737605703594)))
1804	0	3	48	0.0625	list(list(c(-90.1184715876025, -89.6693139455427, -89.6693139455427, -90.1184715876025, -90.1184715876025, 79.8737605703594, 79.8737605703594, 77.5892352643795, 77.5892352643795, 79.8737605703594)))
1805	0	3	48	0.0625	list(list(c(-89.6693139455427, -89.220156303483, -89.220156303483, -89.6693139455427, -89.6693139455427, 79.8737605703594, 79.8737605703594, 77.5892352643795, 77.5892352643795, 79.8737605703594)))
1806	0	3	48	0.0625	list(list(c(-89.220156303483, -88.7709986614232, -88.7709986614232, -89.220156303483, -89.220156303483, 79.8737605703594, 79.8737605703594, 77.5892352643795, 77.5892352643795, 79.8737605703594)))
1807	0	3	48	0.0625	list(list(c(-88.7709986614232, -88.3218410193634, -88.3218410193634, -88.7709986614232, -88.7709986614232, 79.8737605703594, 79.8737605703594, 77.5892352643795, 77.5892352643795, 79.8737605703594)))
1808	0	3	48	0.0625	list(list(c(-88.3218410193634, -87.8726833773037, -87.8726833773037, -88.3218410193634, -88.3218410193634, 79.8737605703594, 79.8737605703594, 77.5892352643795, 77.5892352643795, 79.8737605703594)))
1809	1	4	49	0.0816327	list(list(c(-87.8726833773037, -87.4235257352439, -87.4235257352439, -87.8726833773037, -87.8726833773037, 79.8737605703594, 79.8737605703594, 77.5892352643795, 77.5892352643795, 79.8737605703594)))
1810	1	4	49	0.0816327	list(list(c(-87.4235257352439, -86.9743680931842, -86.9743680931842, -87.4235257352439, -87.4235257352439, 79.8737605703594, 79.8737605703594, 77.5892352643795, 77.5892352643795, 79.8737605703594)))
1811	1	4	49	0.0816327	list(list(c(-86.9743680931842, -86.5252104511244, -86.5252104511244, -86.9743680931842, -86.9743680931842, 79.8737605703594, 79.8737605703594, 77.5892352643795, 77.5892352643795, 79.8737605703594)))
1812	1	4	49	0.0816327	list(list(c(-86.5252104511244, -86.0760528090646, -86.0760528090646, -86.5252104511244, -86.5252104511244, 79.8737605703594, 79.8737605703594, 77.5892352643795, 77.5892352643795, 79.8737605703594)))
1813	1	4	49	0.0816327	list(list(c(-86.0760528090646, -85.6268951670049, -85.6268951670049, -86.0760528090646, -86.0760528090646, 79.8737605703594, 79.8737605703594, 77.5892352643795, 77.5892352643795, 79.8737605703594)))
1814	1	4	49	0.0816327	list(list(c(-85.6268951670049, -85.1777375249451, -85.1777375249451, -85.6268951670049, -85.6268951670049, 79.8737605703594, 79.8737605703594, 77.5892352643795, 77.5892352643795, 79.8737605703594)))
1815	1	4	49	0.0816327	list(list(c(-85.1777375249451, -84.7285798828854, -84.7285798828854, -85.1777375249451, -85.1777375249451, 79.8737605703594, 79.8737605703594, 77.5892352643795, 77.5892352643795, 79.8737605703594)))
1816	1	4	49	0.0816327	list(list(c(-84.7285798828854, -84.2794222408256, -84.2794222408256, -84.7285798828854, -84.7285798828854, 79.8737605703594, 79.8737605703594, 77.5892352643795, 77.5892352643795, 79.8737605703594)))
1817	1	4	49	0.0816327	list(list(c(-84.2794222408256, -83.8302645987658, -83.8302645987658, -84.2794222408256, -84.2794222408256, 79.8737605703594, 79.8737605703594, 77.5892352643795, 77.5892352643795, 79.8737605703594)))
1818	1	4	49	0.0816327	list(list(c(-83.8302645987658, -83.3811069567061, -83.3811069567061, -83.8302645987658, -83.8302645987658, 79.8737605703594, 79.8737605703594, 77.5892352643795, 77.5892352643795, 79.8737605703594)))
1819	1	4	49	0.0816327	list(list(c(-83.3811069567061, -82.9319493146463, -82.9319493146463, -83.3811069567061, -83.3811069567061, 79.8737605703594, 79.8737605703594, 77.5892352643795, 77.5892352643795, 79.8737605703594)))
1820	1	4	49	0.0816327	list(list(c(-82.9319493146463, -82.4827916725865, -82.4827916725865, -82.9319493146463, -82.9319493146463, 79.8737605703594, 79.8737605703594, 77.5892352643795, 77.5892352643795, 79.8737605703594)))
1821	1	4	49	0.0816327	list(list(c(-82.4827916725865, -82.0336340305268, -82.0336340305268, -82.4827916725865, -82.4827916725865, 79.8737605703594, 79.8737605703594, 77.5892352643795, 77.5892352643795, 79.8737605703594)))
1822	1	4	49	0.0816327	list(list(c(-82.0336340305268, -81.584476388467, -81.584476388467, -82.0336340305268, -82.0336340305268, 79.8737605703594, 79.8737605703594, 77.5892352643795, 77.5892352643795, 79.8737605703594)))
1823	1	4	49	0.0816327	list(list(c(-81.584476388467, -81.1353187464073, -81.1353187464073, -81.584476388467, -81.584476388467, 79.8737605703594, 79.8737605703594, 77.5892352643795, 77.5892352643795, 79.8737605703594)))
1824	1	4	50	0.08	list(list(c(-81.1353187464073, -80.6861611043475, -80.6861611043475, -81.1353187464073, -81.1353187464073, 79.8737605703594, 79.8737605703594, 77.5892352643795, 77.5892352643795, 79.8737605703594)))
1825	1	4	50	0.08	list(list(c(-80.6861611043475, -80.2370034622877, -80.2370034622877, -80.6861611043475, -80.6861611043475, 79.8737605703594, 79.8737605703594, 77.5892352643795, 77.5892352643795, 79.8737605703594)))
1826	1	4	50	0.08	list(list(c(-80.2370034622877, -79.787845820228, -79.787845820228, -80.2370034622877, -80.2370034622877, 79.8737605703594, 79.8737605703594, 77.5892352643795, 77.5892352643795, 79.8737605703594)))
1827	1	4	50	0.08	list(list(c(-79.787845820228, -79.3386881781682, -79.3386881781682, -79.787845820228, -79.787845820228, 79.8737605703594, 79.8737605703594, 77.5892352643795, 77.5892352643795, 79.8737605703594)))
1828	1	4	50	0.08	list(list(c(-79.3386881781682, -78.8895305361085, -78.8895305361085, -79.3386881781682, -79.3386881781682, 79.8737605703594, 79.8737605703594, 77.5892352643795, 77.5892352643795, 79.8737605703594)))
1829	2	5	51	0.0980392	list(list(c(-78.8895305361085, -78.4403728940487, -78.4403728940487, -78.8895305361085, -78.8895305361085, 79.8737605703594, 79.8737605703594, 77.5892352643795, 77.5892352643795, 79.8737605703594)))
1830	2	5	51	0.0980392	list(list(c(-78.4403728940487, -77.9912152519889, -77.9912152519889, -78.4403728940487, -78.4403728940487, 79.8737605703594, 79.8737605703594, 77.5892352643795, 77.5892352643795, 79.8737605703594)))
1831	2	5	51	0.0980392	list(list(c(-77.9912152519889, -77.5420576099292, -77.5420576099292, -77.9912152519889, -77.9912152519889, 79.8737605703594, 79.8737605703594, 77.5892352643795, 77.5892352643795, 79.8737605703594)))
1832	2	5	51	0.0980392	list(list(c(-77.5420576099292, -77.0928999678694, -77.0928999678694, -77.5420576099292, -77.5420576099292, 79.8737605703594, 79.8737605703594, 77.5892352643795, 77.5892352643795, 79.8737605703594)))
1833	2	5	52	0.0961538	list(list(c(-77.0928999678694, -76.6437423258097, -76.6437423258097, -77.0928999678694, -77.0928999678694, 79.8737605703594, 79.8737605703594, 77.5892352643795, 77.5892352643795, 79.8737605703594)))
1834	2	5	52	0.0961538	list(list(c(-76.6437423258097, -76.1945846837499, -76.1945846837499, -76.6437423258097, -76.6437423258097, 79.8737605703594, 79.8737605703594, 77.5892352643795, 77.5892352643795, 79.8737605703594)))
1835	2	5	53	0.0943396	list(list(c(-76.1945846837499, -75.7454270416901, -75.7454270416901, -76.1945846837499, -76.1945846837499, 79.8737605703594, 79.8737605703594, 77.5892352643795, 77.5892352643795, 79.8737605703594)))
1836	2	5	53	0.0943396	list(list(c(-75.7454270416901, -75.2962693996304, -75.2962693996304, -75.7454270416901, -75.7454270416901, 79.8737605703594, 79.8737605703594, 77.5892352643795, 77.5892352643795, 79.8737605703594)))
1837	2	5	53	0.0943396	list(list(c(-75.2962693996304, -74.8471117575706, -74.8471117575706, -75.2962693996304, -75.2962693996304, 79.8737605703594, 79.8737605703594, 77.5892352643795, 77.5892352643795, 79.8737605703594)))
1838	2	5	52	0.0961538	list(list(c(-74.8471117575706, -74.3979541155109, -74.3979541155109, -74.8471117575706, -74.8471117575706, 79.8737605703594, 79.8737605703594, 77.5892352643795, 77.5892352643795, 79.8737605703594)))
1839	2	5	52	0.0961538	list(list(c(-74.3979541155109, -73.9487964734511, -73.9487964734511, -74.3979541155109, -74.3979541155109, 79.8737605703594, 79.8737605703594, 77.5892352643795, 77.5892352643795, 79.8737605703594)))
1840	2	5	52	0.0961538	list(list(c(-73.9487964734511, -73.4996388313913, -73.4996388313913, -73.9487964734511, -73.9487964734511, 79.8737605703594, 79.8737605703594, 77.5892352643795, 77.5892352643795, 79.8737605703594)))
1841	2	5	52	0.0961538	list(list(c(-73.4996388313913, -73.0504811893316, -73.0504811893316, -73.4996388313913, -73.4996388313913, 79.8737605703594, 79.8737605703594, 77.5892352643795, 77.5892352643795, 79.8737605703594)))
1842	2	5	52	0.0961538	list(list(c(-73.0504811893316, -72.6013235472718, -72.6013235472718, -73.0504811893316, -73.0504811893316, 79.8737605703594, 79.8737605703594, 77.5892352643795, 77.5892352643795, 79.8737605703594)))
1843	2	5	52	0.0961538	list(list(c(-72.6013235472718, -72.152165905212, -72.152165905212, -72.6013235472718, -72.6013235472718, 79.8737605703594, 79.8737605703594, 77.5892352643795, 77.5892352643795, 79.8737605703594)))
1844	2	5	52	0.0961538	list(list(c(-72.152165905212, -71.7030082631523, -71.7030082631523, -72.152165905212, -72.152165905212, 79.8737605703594, 79.8737605703594, 77.5892352643795, 77.5892352643795, 79.8737605703594)))
1845	2	5	53	0.0943396	list(list(c(-71.7030082631523, -71.2538506210925, -71.2538506210925, -71.7030082631523, -71.7030082631523, 79.8737605703594, 79.8737605703594, 77.5892352643795, 77.5892352643795, 79.8737605703594)))
1846	2	5	53	0.0943396	list(list(c(-71.2538506210925, -70.8046929790328, -70.8046929790328, -71.2538506210925, -71.2538506210925, 79.8737605703594, 79.8737605703594, 77.5892352643795, 77.5892352643795, 79.8737605703594)))
1847	2	5	53	0.0943396	list(list(c(-70.8046929790328, -70.355535336973, -70.355535336973, -70.8046929790328, -70.8046929790328, 79.8737605703594, 79.8737605703594, 77.5892352643795, 77.5892352643795, 79.8737605703594)))
1848	2	5	52	0.0961538	list(list(c(-70.355535336973, -69.9063776949132, -69.9063776949132, -70.355535336973, -70.355535336973, 79.8737605703594, 79.8737605703594, 77.5892352643795, 77.5892352643795, 79.8737605703594)))
1849	2	5	52	0.0961538	list(list(c(-69.9063776949132, -69.4572200528535, -69.4572200528535, -69.9063776949132, -69.9063776949132, 79.8737605703594, 79.8737605703594, 77.5892352643795, 77.5892352643795, 79.8737605703594)))
1850	2	5	52	0.0961538	list(list(c(-69.4572200528535, -69.0080624107937, -69.0080624107937, -69.4572200528535, -69.4572200528535, 79.8737605703594, 79.8737605703594, 77.5892352643795, 77.5892352643795, 79.8737605703594)))
1851	2	5	52	0.0961538	list(list(c(-69.0080624107937, -68.558904768734, -68.558904768734, -69.0080624107937, -69.0080624107937, 79.8737605703594, 79.8737605703594, 77.5892352643795, 77.5892352643795, 79.8737605703594)))
1852	2	5	51	0.0980392	list(list(c(-68.558904768734, -68.1097471266742, -68.1097471266742, -68.558904768734, -68.558904768734, 79.8737605703594, 79.8737605703594, 77.5892352643795, 77.5892352643795, 79.8737605703594)))
1853	2	5	51	0.0980392	list(list(c(-68.1097471266742, -67.6605894846144, -67.6605894846144, -68.1097471266742, -68.1097471266742, 79.8737605703594, 79.8737605703594, 77.5892352643795, 77.5892352643795, 79.8737605703594)))
1854	2	5	51	0.0980392	list(list(c(-67.6605894846144, -67.2114318425547, -67.2114318425547, -67.6605894846144, -67.6605894846144, 79.8737605703594, 79.8737605703594, 77.5892352643795, 77.5892352643795, 79.8737605703594)))
1855	2	5	51	0.0980392	list(list(c(-67.2114318425547, -66.7622742004949, -66.7622742004949, -67.2114318425547, -67.2114318425547, 79.8737605703594, 79.8737605703594, 77.5892352643795, 77.5892352643795, 79.8737605703594)))
1856	2	5	51	0.0980392	list(list(c(-66.7622742004949, -66.3131165584352, -66.3131165584352, -66.7622742004949, -66.7622742004949, 79.8737605703594, 79.8737605703594, 77.5892352643795, 77.5892352643795, 79.8737605703594)))
1857	2	5	51	0.0980392	list(list(c(-66.3131165584352, -65.8639589163754, -65.8639589163754, -66.3131165584352, -66.3131165584352, 79.8737605703594, 79.8737605703594, 77.5892352643795, 77.5892352643795, 79.8737605703594)))
1858	3	6	53	0.113208	list(list(c(-65.8639589163754, -65.4148012743156, -65.4148012743156, -65.8639589163754, -65.8639589163754, 79.8737605703594, 79.8737605703594, 77.5892352643795, 77.5892352643795, 79.8737605703594)))
1859	3	6	53	0.113208	list(list(c(-65.4148012743156, -64.9656436322559, -64.9656436322559, -65.4148012743156, -65.4148012743156, 79.8737605703594, 79.8737605703594, 77.5892352643795, 77.5892352643795, 79.8737605703594)))
1860	3	6	53	0.113208	list(list(c(-64.9656436322559, -64.5164859901961, -64.5164859901961, -64.9656436322559, -64.9656436322559, 79.8737605703594, 79.8737605703594, 77.5892352643795, 77.5892352643795, 79.8737605703594)))
1955	2	4	53	0.0754717	list(list(c(-22.2956676365786, -21.8465099945189, -21.8465099945189, -22.2956676365786, -22.2956676365786, 79.8737605703594, 79.8737605703594, 77.5892352643795, 77.5892352643795, 79.8737605703594)))
1956	2	4	53	0.0754717	list(list(c(-21.8465099945189, -21.3973523524591, -21.3973523524591, -21.8465099945189, -21.8465099945189, 79.8737605703594, 79.8737605703594, 77.5892352643795, 77.5892352643795, 79.8737605703594)))
1957	2	4	53	0.0754717	list(list(c(-21.3973523524591, -20.9481947103993, -20.9481947103993, -21.3973523524591, -21.3973523524591, 79.8737605703594, 79.8737605703594, 77.5892352643795, 77.5892352643795, 79.8737605703594)))
1958	2	4	53	0.0754717	list(list(c(-20.9481947103993, -20.4990370683396, -20.4990370683396, -20.9481947103993, -20.9481947103993, 79.8737605703594, 79.8737605703594, 77.5892352643795, 77.5892352643795, 79.8737605703594)))
1959	2	4	53	0.0754717	list(list(c(-20.4990370683396, -20.0498794262798, -20.0498794262798, -20.4990370683396, -20.4990370683396, 79.8737605703594, 79.8737605703594, 77.5892352643795, 77.5892352643795, 79.8737605703594)))
1960	2	4	53	0.0754717	list(list(c(-20.0498794262798, -19.60072178422, -19.60072178422, -20.0498794262798, -20.0498794262798, 79.8737605703594, 79.8737605703594, 77.5892352643795, 77.5892352643795, 79.8737605703594)))
1961	2	4	53	0.0754717	list(list(c(-19.60072178422, -19.1515641421603, -19.1515641421603, -19.60072178422, -19.60072178422, 79.8737605703594, 79.8737605703594, 77.5892352643795, 77.5892352643795, 79.8737605703594)))
1962	2	4	51	0.0784314	list(list(c(-19.1515641421603, -18.7024065001005, -18.7024065001005, -19.1515641421603, -19.1515641421603, 79.8737605703594, 79.8737605703594, 77.5892352643795, 77.5892352643795, 79.8737605703594)))
1963	2	4	51	0.0784314	list(list(c(-18.7024065001005, -18.2532488580408, -18.2532488580408, -18.7024065001005, -18.7024065001005, 79.8737605703594, 79.8737605703594, 77.5892352643795, 77.5892352643795, 79.8737605703594)))
1964	2	4	51	0.0784314	list(list(c(-18.2532488580408, -17.804091215981, -17.804091215981, -18.2532488580408, -18.2532488580408, 79.8737605703594, 79.8737605703594, 77.5892352643795, 77.5892352643795, 79.8737605703594)))
1965	2	4	51	0.0784314	list(list(c(-17.804091215981, -17.3549335739212, -17.3549335739212, -17.804091215981, -17.804091215981, 79.8737605703594, 79.8737605703594, 77.5892352643795, 77.5892352643795, 79.8737605703594)))
1966	2	4	51	0.0784314	list(list(c(-17.3549335739212, -16.9057759318615, -16.9057759318615, -17.3549335739212, -17.3549335739212, 79.8737605703594, 79.8737605703594, 77.5892352643795, 77.5892352643795, 79.8737605703594)))
1967	2	4	51	0.0784314	list(list(c(-16.9057759318615, -16.4566182898017, -16.4566182898017, -16.9057759318615, -16.9057759318615, 79.8737605703594, 79.8737605703594, 77.5892352643795, 77.5892352643795, 79.8737605703594)))
1968	2	4	51	0.0784314	list(list(c(-16.4566182898017, -16.007460647742, -16.007460647742, -16.4566182898017, -16.4566182898017, 79.8737605703594, 79.8737605703594, 77.5892352643795, 77.5892352643795, 79.8737605703594)))
1969	2	4	51	0.0784314	list(list(c(-16.007460647742, -15.5583030056822, -15.5583030056822, -16.007460647742, -16.007460647742, 79.8737605703594, 79.8737605703594, 77.5892352643795, 77.5892352643795, 79.8737605703594)))
1970	2	4	51	0.0784314	list(list(c(-15.5583030056822, -15.1091453636224, -15.1091453636224, -15.5583030056822, -15.5583030056822, 79.8737605703594, 79.8737605703594, 77.5892352643795, 77.5892352643795, 79.8737605703594)))
1971	2	4	51	0.0784314	list(list(c(-15.1091453636224, -14.6599877215627, -14.6599877215627, -15.1091453636224, -15.1091453636224, 79.8737605703594, 79.8737605703594, 77.5892352643795, 77.5892352643795, 79.8737605703594)))
1972	2	4	51	0.0784314	list(list(c(-14.6599877215627, -14.2108300795029, -14.2108300795029, -14.6599877215627, -14.6599877215627, 79.8737605703594, 79.8737605703594, 77.5892352643795, 77.5892352643795, 79.8737605703594)))
1973	2	4	51	0.0784314	list(list(c(-14.2108300795029, -13.7616724374432, -13.7616724374432, -14.2108300795029, -14.2108300795029, 79.8737605703594, 79.8737605703594, 77.5892352643795, 77.5892352643795, 79.8737605703594)))
1974	2	4	51	0.0784314	list(list(c(-13.7616724374432, -13.3125147953834, -13.3125147953834, -13.7616724374432, -13.7616724374432, 79.8737605703594, 79.8737605703594, 77.5892352643795, 77.5892352643795, 79.8737605703594)))
1975	2	4	51	0.0784314	list(list(c(-13.3125147953834, -12.8633571533236, -12.8633571533236, -13.3125147953834, -13.3125147953834, 79.8737605703594, 79.8737605703594, 77.5892352643795, 77.5892352643795, 79.8737605703594)))
1976	2	4	51	0.0784314	list(list(c(-12.8633571533236, -12.4141995112639, -12.4141995112639, -12.8633571533236, -12.8633571533236, 79.8737605703594, 79.8737605703594, 77.5892352643795, 77.5892352643795, 79.8737605703594)))
1977	2	4	51	0.0784314	list(list(c(-12.4141995112639, -11.9650418692041, -11.9650418692041, -12.4141995112639, -12.4141995112639, 79.8737605703594, 79.8737605703594, 77.5892352643795, 77.5892352643795, 79.8737605703594)))
1978	2	4	46	0.0869565	list(list(c(-11.9650418692041, -11.5158842271444, -11.5158842271444, -11.9650418692041, -11.9650418692041, 79.8737605703594, 79.8737605703594, 77.5892352643795, 77.5892352643795, 79.8737605703594)))
1979	2	4	46	0.0869565	list(list(c(-11.5158842271444, -11.0667265850846, -11.0667265850846, -11.5158842271444, -11.5158842271444, 79.8737605703594, 79.8737605703594, 77.5892352643795, 77.5892352643795, 79.8737605703594)))
1980	2	4	46	0.0869565	list(list(c(-11.0667265850846, -10.6175689430248, -10.6175689430248, -11.0667265850846, -11.0667265850846, 79.8737605703594, 79.8737605703594, 77.5892352643795, 77.5892352643795, 79.8737605703594)))
1981	2	4	46	0.0869565	list(list(c(-10.6175689430248, -10.1684113009651, -10.1684113009651, -10.6175689430248, -10.6175689430248, 79.8737605703594, 79.8737605703594, 77.5892352643795, 77.5892352643795, 79.8737605703594)))
1982	2	3	39	0.0769231	list(list(c(-10.1684113009651, -9.71925365890531, -9.71925365890531, -10.1684113009651, -10.1684113009651, 79.8737605703594, 79.8737605703594, 77.5892352643795, 77.5892352643795, 79.8737605703594)))
1983	2	3	39	0.0769231	list(list(c(-9.71925365890531, -9.27009601684555, -9.27009601684555, -9.71925365890531, -9.71925365890531, 79.8737605703594, 79.8737605703594, 77.5892352643795, 77.5892352643795, 79.8737605703594)))
1984	2	3	39	0.0769231	list(list(c(-9.27009601684555, -8.82093837478579, -8.82093837478579, -9.27009601684555, -9.27009601684555, 79.8737605703594, 79.8737605703594, 77.5892352643795, 77.5892352643795, 79.8737605703594)))
1985	2	3	39	0.0769231	list(list(c(-8.82093837478579, -8.37178073272603, -8.37178073272603, -8.82093837478579, -8.82093837478579, 79.8737605703594, 79.8737605703594, 77.5892352643795, 77.5892352643795, 79.8737605703594)))
1986	2	3	39	0.0769231	list(list(c(-8.37178073272603, -7.92262309066627, -7.92262309066627, -8.37178073272603, -8.37178073272603, 79.8737605703594, 79.8737605703594, 77.5892352643795, 77.5892352643795, 79.8737605703594)))
1987	2	3	40	0.075	list(list(c(-7.92262309066627, -7.47346544860651, -7.47346544860651, -7.92262309066627, -7.92262309066627, 79.8737605703594, 79.8737605703594, 77.5892352643795, 77.5892352643795, 79.8737605703594)))
1988	2	3	40	0.075	list(list(c(-7.47346544860651, -7.02430780654675, -7.02430780654675, -7.47346544860651, -7.47346544860651, 79.8737605703594, 79.8737605703594, 77.5892352643795, 77.5892352643795, 79.8737605703594)))
2023	2	3	41	0.0731707	list(list(c(8.24705202348512, 8.69620966554488, 8.69620966554488, 8.24705202348512, 8.24705202348512, 79.8737605703594, 79.8737605703594, 77.5892352643795, 77.5892352643795, 79.8737605703594)))
2024	2	3	43	0.0697674	list(list(c(8.69620966554488, 9.14536730760464, 9.14536730760464, 8.69620966554488, 8.69620966554488, 79.8737605703594, 79.8737605703594, 77.5892352643795, 77.5892352643795, 79.8737605703594)))
2025	2	3	43	0.0697674	list(list(c(9.14536730760464, 9.5945249496644, 9.5945249496644, 9.14536730760464, 9.14536730760464, 79.8737605703594, 79.8737605703594, 77.5892352643795, 77.5892352643795, 79.8737605703594)))
2026	2	3	44	0.0681818	list(list(c(9.5945249496644, 10.0436825917242, 10.0436825917242, 9.5945249496644, 9.5945249496644, 79.8737605703594, 79.8737605703594, 77.5892352643795, 77.5892352643795, 79.8737605703594)))
2027	2	3	44	0.0681818	list(list(c(10.0436825917242, 10.4928402337839, 10.4928402337839, 10.0436825917242, 10.0436825917242, 79.8737605703594, 79.8737605703594, 77.5892352643795, 77.5892352643795, 79.8737605703594)))
2028	2	5	53	0.0943396	list(list(c(10.4928402337839, 10.9419978758437, 10.9419978758437, 10.4928402337839, 10.4928402337839, 79.8737605703594, 79.8737605703594, 77.5892352643795, 77.5892352643795, 79.8737605703594)))
2029	2	5	53	0.0943396	list(list(c(10.9419978758437, 11.3911555179034, 11.3911555179034, 10.9419978758437, 10.9419978758437, 79.8737605703594, 79.8737605703594, 77.5892352643795, 77.5892352643795, 79.8737605703594)))
2030	2	5	53	0.0943396	list(list(c(11.3911555179034, 11.8403131599632, 11.8403131599632, 11.3911555179034, 11.3911555179034, 79.8737605703594, 79.8737605703594, 77.5892352643795, 77.5892352643795, 79.8737605703594)))
2031	2	5	53	0.0943396	list(list(c(11.8403131599632, 12.289470802023, 12.289470802023, 11.8403131599632, 11.8403131599632, 79.8737605703594, 79.8737605703594, 77.5892352643795, 77.5892352643795, 79.8737605703594)))
2032	2	5	53	0.0943396	list(list(c(12.289470802023, 12.7386284440827, 12.7386284440827, 12.289470802023, 12.289470802023, 79.8737605703594, 79.8737605703594, 77.5892352643795, 77.5892352643795, 79.8737605703594)))
2033	2	5	53	0.0943396	list(list(c(12.7386284440827, 13.1877860861425, 13.1877860861425, 12.7386284440827, 12.7386284440827, 79.8737605703594, 79.8737605703594, 77.5892352643795, 77.5892352643795, 79.8737605703594)))
2034	2	5	53	0.0943396	list(list(c(13.1877860861425, 13.6369437282022, 13.6369437282022, 13.1877860861425, 13.1877860861425, 79.8737605703594, 79.8737605703594, 77.5892352643795, 77.5892352643795, 79.8737605703594)))
2035	2	5	53	0.0943396	list(list(c(13.6369437282022, 14.086101370262, 14.086101370262, 13.6369437282022, 13.6369437282022, 79.8737605703594, 79.8737605703594, 77.5892352643795, 77.5892352643795, 79.8737605703594)))
2036	2	5	53	0.0943396	list(list(c(14.086101370262, 14.5352590123218, 14.5352590123218, 14.086101370262, 14.086101370262, 79.8737605703594, 79.8737605703594, 77.5892352643795, 77.5892352643795, 79.8737605703594)))
2037	2	5	53	0.0943396	list(list(c(14.5352590123218, 14.9844166543815, 14.9844166543815, 14.5352590123218, 14.5352590123218, 79.8737605703594, 79.8737605703594, 77.5892352643795, 77.5892352643795, 79.8737605703594)))
2038	2	5	53	0.0943396	list(list(c(14.9844166543815, 15.4335742964413, 15.4335742964413, 14.9844166543815, 14.9844166543815, 79.8737605703594, 79.8737605703594, 77.5892352643795, 77.5892352643795, 79.8737605703594)))
2039	2	5	53	0.0943396	list(list(c(15.4335742964413, 15.882731938501, 15.882731938501, 15.4335742964413, 15.4335742964413, 79.8737605703594, 79.8737605703594, 77.5892352643795, 77.5892352643795, 79.8737605703594)))
2040	2	5	54	0.0925926	list(list(c(15.882731938501, 16.3318895805608, 16.3318895805608, 15.882731938501, 15.882731938501, 79.8737605703594, 79.8737605703594, 77.5892352643795, 77.5892352643795, 79.8737605703594)))
2041	2	5	54	0.0925926	list(list(c(16.3318895805608, 16.7810472226206, 16.7810472226206, 16.3318895805608, 16.3318895805608, 79.8737605703594, 79.8737605703594, 77.5892352643795, 77.5892352643795, 79.8737605703594)))
2042	2	5	54	0.0925926	list(list(c(16.7810472226206, 17.2302048646803, 17.2302048646803, 16.7810472226206, 16.7810472226206, 79.8737605703594, 79.8737605703594, 77.5892352643795, 77.5892352643795, 79.8737605703594)))
2043	2	5	54	0.0925926	list(list(c(17.2302048646803, 17.6793625067401, 17.6793625067401, 17.2302048646803, 17.2302048646803, 79.8737605703594, 79.8737605703594, 77.5892352643795, 77.5892352643795, 79.8737605703594)))
2044	2	5	54	0.0925926	list(list(c(17.6793625067401, 18.1285201487999, 18.1285201487999, 17.6793625067401, 17.6793625067401, 79.8737605703594, 79.8737605703594, 77.5892352643795, 77.5892352643795, 79.8737605703594)))
2045	2	5	54	0.0925926	list(list(c(18.1285201487999, 18.5776777908596, 18.5776777908596, 18.1285201487999, 18.1285201487999, 79.8737605703594, 79.8737605703594, 77.5892352643795, 77.5892352643795, 79.8737605703594)))
2046	2	5	54	0.0925926	list(list(c(18.5776777908596, 19.0268354329194, 19.0268354329194, 18.5776777908596, 18.5776777908596, 79.8737605703594, 79.8737605703594, 77.5892352643795, 77.5892352643795, 79.8737605703594)))
2047	2	5	54	0.0925926	list(list(c(19.0268354329194, 19.4759930749791, 19.4759930749791, 19.0268354329194, 19.0268354329194, 79.8737605703594, 79.8737605703594, 77.5892352643795, 77.5892352643795, 79.8737605703594)))
2048	2	5	54	0.0925926	list(list(c(19.4759930749791, 19.9251507170389, 19.9251507170389, 19.4759930749791, 19.4759930749791, 79.8737605703594, 79.8737605703594, 77.5892352643795, 77.5892352643795, 79.8737605703594)))
2049	2	5	54	0.0925926	list(list(c(19.9251507170389, 20.3743083590987, 20.3743083590987, 19.9251507170389, 19.9251507170389, 79.8737605703594, 79.8737605703594, 77.5892352643795, 77.5892352643795, 79.8737605703594)))
2050	2	5	54	0.0925926	list(list(c(20.3743083590987, 20.8234660011584, 20.8234660011584, 20.3743083590987, 20.3743083590987, 79.8737605703594, 79.8737605703594, 77.5892352643795, 77.5892352643795, 79.8737605703594)))
2051	2	5	56	0.0892857	list(list(c(20.8234660011584, 21.2726236432182, 21.2726236432182, 20.8234660011584, 20.8234660011584, 79.8737605703594, 79.8737605703594, 77.5892352643795, 77.5892352643795, 79.8737605703594)))
2052	2	5	56	0.0892857	list(list(c(21.2726236432182, 21.7217812852779, 21.7217812852779, 21.2726236432182, 21.2726236432182, 79.8737605703594, 79.8737605703594, 77.5892352643795, 77.5892352643795, 79.8737605703594)))
2053	2	5	56	0.0892857	list(list(c(21.7217812852779, 22.1709389273377, 22.1709389273377, 21.7217812852779, 21.7217812852779, 79.8737605703594, 79.8737605703594, 77.5892352643795, 77.5892352643795, 79.8737605703594)))
2054	2	5	56	0.0892857	list(list(c(22.1709389273377, 22.6200965693975, 22.6200965693975, 22.1709389273377, 22.1709389273377, 79.8737605703594, 79.8737605703594, 77.5892352643795, 77.5892352643795, 79.8737605703594)))
2055	2	5	56	0.0892857	list(list(c(22.6200965693975, 23.0692542114572, 23.0692542114572, 22.6200965693975, 22.6200965693975, 79.8737605703594, 79.8737605703594, 77.5892352643795, 77.5892352643795, 79.8737605703594)))
2056	2	5	56	0.0892857	list(list(c(23.0692542114572, 23.518411853517, 23.518411853517, 23.0692542114572, 23.0692542114572, 79.8737605703594, 79.8737605703594, 77.5892352643795, 77.5892352643795, 79.8737605703594)))
2057	2	5	56	0.0892857	list(list(c(23.518411853517, 23.9675694955767, 23.9675694955767, 23.518411853517, 23.518411853517, 79.8737605703594, 79.8737605703594, 77.5892352643795, 77.5892352643795, 79.8737605703594)))
2058	2	5	56	0.0892857	list(list(c(23.9675694955767, 24.4167271376365, 24.4167271376365, 23.9675694955767, 23.9675694955767, 79.8737605703594, 79.8737605703594, 77.5892352643795, 77.5892352643795, 79.8737605703594)))
2059	2	5	56	0.0892857	list(list(c(24.4167271376365, 24.8658847796963, 24.8658847796963, 24.4167271376365, 24.4167271376365, 79.8737605703594, 79.8737605703594, 77.5892352643795, 77.5892352643795, 79.8737605703594)))
2060	2	5	56	0.0892857	list(list(c(24.8658847796963, 25.315042421756, 25.315042421756, 24.8658847796963, 24.8658847796963, 79.8737605703594, 79.8737605703594, 77.5892352643795, 77.5892352643795, 79.8737605703594)))
2061	2	5	56	0.0892857	list(list(c(25.315042421756, 25.7642000638158, 25.7642000638158, 25.315042421756, 25.315042421756, 79.8737605703594, 79.8737605703594, 77.5892352643795, 77.5892352643795, 79.8737605703594)))
2062	1	4	55	0.0727273	list(list(c(25.7642000638158, 26.2133577058755, 26.2133577058755, 25.7642000638158, 25.7642000638158, 79.8737605703594, 79.8737605703594, 77.5892352643795, 77.5892352643795, 79.8737605703594)))
2063	1	4	55	0.0727273	list(list(c(26.2133577058755, 26.6625153479353, 26.6625153479353, 26.2133577058755, 26.2133577058755, 79.8737605703594, 79.8737605703594, 77.5892352643795, 77.5892352643795, 79.8737605703594)))
2064	1	4	55	0.0727273	list(list(c(26.6625153479353, 27.1116729899951, 27.1116729899951, 26.6625153479353, 26.6625153479353, 79.8737605703594, 79.8737605703594, 77.5892352643795, 77.5892352643795, 79.8737605703594)))
2065	1	4	55	0.0727273	list(list(c(27.1116729899951, 27.5608306320548, 27.5608306320548, 27.1116729899951, 27.1116729899951, 79.8737605703594, 79.8737605703594, 77.5892352643795, 77.5892352643795, 79.8737605703594)))
2066	1	4	55	0.0727273	list(list(c(27.5608306320548, 28.0099882741146, 28.0099882741146, 27.5608306320548, 27.5608306320548, 79.8737605703594, 79.8737605703594, 77.5892352643795, 77.5892352643795, 79.8737605703594)))
2067	1	4	55	0.0727273	list(list(c(28.0099882741146, 28.4591459161743, 28.4591459161743, 28.0099882741146, 28.0099882741146, 79.8737605703594, 79.8737605703594, 77.5892352643795, 77.5892352643795, 79.8737605703594)))
2068	1	4	55	0.0727273	list(list(c(28.4591459161743, 28.9083035582341, 28.9083035582341, 28.4591459161743, 28.4591459161743, 79.8737605703594, 79.8737605703594, 77.5892352643795, 77.5892352643795, 79.8737605703594)))
2069	1	4	55	0.0727273	list(list(c(28.9083035582341, 29.3574612002939, 29.3574612002939, 28.9083035582341, 28.9083035582341, 79.8737605703594, 79.8737605703594, 77.5892352643795, 77.5892352643795, 79.8737605703594)))
2070	1	4	55	0.0727273	list(list(c(29.3574612002939, 29.8066188423536, 29.8066188423536, 29.3574612002939, 29.3574612002939, 79.8737605703594, 79.8737605703594, 77.5892352643795, 77.5892352643795, 79.8737605703594)))
2071	1	4	55	0.0727273	list(list(c(29.8066188423536, 30.2557764844134, 30.2557764844134, 29.8066188423536, 29.8066188423536, 79.8737605703594, 79.8737605703594, 77.5892352643795, 77.5892352643795, 79.8737605703594)))
2072	1	4	52	0.0769231	list(list(c(30.2557764844134, 30.7049341264732, 30.7049341264732, 30.2557764844134, 30.2557764844134, 79.8737605703594, 79.8737605703594, 77.5892352643795, 77.5892352643795, 79.8737605703594)))
2073	1	4	49	0.0816327	list(list(c(30.7049341264732, 31.1540917685329, 31.1540917685329, 30.7049341264732, 30.7049341264732, 79.8737605703594, 79.8737605703594, 77.5892352643795, 77.5892352643795, 79.8737605703594)))
2074	1	4	49	0.0816327	list(list(c(31.1540917685329, 31.6032494105927, 31.6032494105927, 31.1540917685329, 31.1540917685329, 79.8737605703594, 79.8737605703594, 77.5892352643795, 77.5892352643795, 79.8737605703594)))
2075	1	4	49	0.0816327	list(list(c(31.6032494105927, 32.0524070526524, 32.0524070526524, 31.6032494105927, 31.6032494105927, 79.8737605703594, 79.8737605703594, 77.5892352643795, 77.5892352643795, 79.8737605703594)))
2076	1	4	49	0.0816327	list(list(c(32.0524070526524, 32.5015646947122, 32.5015646947122, 32.0524070526524, 32.0524070526524, 79.8737605703594, 79.8737605703594, 77.5892352643795, 77.5892352643795, 79.8737605703594)))
2077	1	4	49	0.0816327	list(list(c(32.5015646947122, 32.950722336772, 32.950722336772, 32.5015646947122, 32.5015646947122, 79.8737605703594, 79.8737605703594, 77.5892352643795, 77.5892352643795, 79.8737605703594)))
2078	1	4	49	0.0816327	list(list(c(32.950722336772, 33.3998799788317, 33.3998799788317, 32.950722336772, 32.950722336772, 79.8737605703594, 79.8737605703594, 77.5892352643795, 77.5892352643795, 79.8737605703594)))
2079	1	4	49	0.0816327	list(list(c(33.3998799788317, 33.8490376208915, 33.8490376208915, 33.3998799788317, 33.3998799788317, 79.8737605703594, 79.8737605703594, 77.5892352643795, 77.5892352643795, 79.8737605703594)))
2080	1	4	49	0.0816327	list(list(c(33.8490376208915, 34.2981952629512, 34.2981952629512, 33.8490376208915, 33.8490376208915, 79.8737605703594, 79.8737605703594, 77.5892352643795, 77.5892352643795, 79.8737605703594)))
2081	1	4	49	0.0816327	list(list(c(34.2981952629512, 34.747352905011, 34.747352905011, 34.2981952629512, 34.2981952629512, 79.8737605703594, 79.8737605703594, 77.5892352643795, 77.5892352643795, 79.8737605703594)))
2082	1	4	49	0.0816327	list(list(c(34.747352905011, 35.1965105470708, 35.1965105470708, 34.747352905011, 34.747352905011, 79.8737605703594, 79.8737605703594, 77.5892352643795, 77.5892352643795, 79.8737605703594)))
2083	1	4	49	0.0816327	list(list(c(35.1965105470708, 35.6456681891305, 35.6456681891305, 35.1965105470708, 35.1965105470708, 79.8737605703594, 79.8737605703594, 77.5892352643795, 77.5892352643795, 79.8737605703594)))
2084	1	4	49	0.0816327	list(list(c(35.6456681891305, 36.0948258311903, 36.0948258311903, 35.6456681891305, 35.6456681891305, 79.8737605703594, 79.8737605703594, 77.5892352643795, 77.5892352643795, 79.8737605703594)))
2085	1	4	49	0.0816327	list(list(c(36.0948258311903, 36.54398347325, 36.54398347325, 36.0948258311903, 36.0948258311903, 79.8737605703594, 79.8737605703594, 77.5892352643795, 77.5892352643795, 79.8737605703594)))
2086	1	4	49	0.0816327	list(list(c(36.54398347325, 36.9931411153098, 36.9931411153098, 36.54398347325, 36.54398347325, 79.8737605703594, 79.8737605703594, 77.5892352643795, 77.5892352643795, 79.8737605703594)))
2087	1	4	49	0.0816327	list(list(c(36.9931411153098, 37.4422987573696, 37.4422987573696, 36.9931411153098, 36.9931411153098, 79.8737605703594, 79.8737605703594, 77.5892352643795, 77.5892352643795, 79.8737605703594)))
2088	1	4	49	0.0816327	list(list(c(37.4422987573696, 37.8914563994293, 37.8914563994293, 37.4422987573696, 37.4422987573696, 79.8737605703594, 79.8737605703594, 77.5892352643795, 77.5892352643795, 79.8737605703594)))
2089	1	4	49	0.0816327	list(list(c(37.8914563994293, 38.3406140414891, 38.3406140414891, 37.8914563994293, 37.8914563994293, 79.8737605703594, 79.8737605703594, 77.5892352643795, 77.5892352643795, 79.8737605703594)))
2090	1	4	49	0.0816327	list(list(c(38.3406140414891, 38.7897716835488, 38.7897716835488, 38.3406140414891, 38.3406140414891, 79.8737605703594, 79.8737605703594, 77.5892352643795, 77.5892352643795, 79.8737605703594)))
2091	1	4	49	0.0816327	list(list(c(38.7897716835488, 39.2389293256086, 39.2389293256086, 38.7897716835488, 38.7897716835488, 79.8737605703594, 79.8737605703594, 77.5892352643795, 77.5892352643795, 79.8737605703594)))
2092	1	4	49	0.0816327	list(list(c(39.2389293256086, 39.6880869676684, 39.6880869676684, 39.2389293256086, 39.2389293256086, 79.8737605703594, 79.8737605703594, 77.5892352643795, 77.5892352643795, 79.8737605703594)))
2093	1	4	49	0.0816327	list(list(c(39.6880869676684, 40.1372446097281, 40.1372446097281, 39.6880869676684, 39.6880869676684, 79.8737605703594, 79.8737605703594, 77.5892352643795, 77.5892352643795, 79.8737605703594)))
2094	1	4	49	0.0816327	list(list(c(40.1372446097281, 40.5864022517879, 40.5864022517879, 40.1372446097281, 40.1372446097281, 79.8737605703594, 79.8737605703594, 77.5892352643795, 77.5892352643795, 79.8737605703594)))
2095	1	4	49	0.0816327	list(list(c(40.5864022517879, 41.0355598938476, 41.0355598938476, 40.5864022517879, 40.5864022517879, 79.8737605703594, 79.8737605703594, 77.5892352643795, 77.5892352643795, 79.8737605703594)))
2096	1	4	50	0.08	list(list(c(41.0355598938476, 41.4847175359074, 41.4847175359074, 41.0355598938476, 41.0355598938476, 79.8737605703594, 79.8737605703594, 77.5892352643795, 77.5892352643795, 79.8737605703594)))
2102	1	4	50	0.08	list(list(c(43.7305057462062, 44.179663388266, 44.179663388266, 43.7305057462062, 43.7305057462062, 79.8737605703594, 79.8737605703594, 77.5892352643795, 77.5892352643795, 79.8737605703594)))
2103	1	4	50	0.08	list(list(c(44.179663388266, 44.6288210303257, 44.6288210303257, 44.179663388266, 44.179663388266, 79.8737605703594, 79.8737605703594, 77.5892352643795, 77.5892352643795, 79.8737605703594)))
2104	1	4	50	0.08	list(list(c(44.6288210303257, 45.0779786723855, 45.0779786723855, 44.6288210303257, 44.6288210303257, 79.8737605703594, 79.8737605703594, 77.5892352643795, 77.5892352643795, 79.8737605703594)))
2105	1	4	50	0.08	list(list(c(45.0779786723855, 45.5271363144453, 45.5271363144453, 45.0779786723855, 45.0779786723855, 79.8737605703594, 79.8737605703594, 77.5892352643795, 77.5892352643795, 79.8737605703594)))
2106	1	4	50	0.08	list(list(c(45.5271363144453, 45.976293956505, 45.976293956505, 45.5271363144453, 45.5271363144453, 79.8737605703594, 79.8737605703594, 77.5892352643795, 77.5892352643795, 79.8737605703594)))
2107	1	4	50	0.08	list(list(c(45.976293956505, 46.4254515985648, 46.4254515985648, 45.976293956505, 45.976293956505, 79.8737605703594, 79.8737605703594, 77.5892352643795, 77.5892352643795, 79.8737605703594)))
2108	1	4	50	0.08	list(list(c(46.4254515985648, 46.8746092406245, 46.8746092406245, 46.4254515985648, 46.4254515985648, 79.8737605703594, 79.8737605703594, 77.5892352643795, 77.5892352643795, 79.8737605703594)))
2109	1	4	50	0.08	list(list(c(46.8746092406245, 47.3237668826843, 47.3237668826843, 46.8746092406245, 46.8746092406245, 79.8737605703594, 79.8737605703594, 77.5892352643795, 77.5892352643795, 79.8737605703594)))
2110	1	4	50	0.08	list(list(c(47.3237668826843, 47.7729245247441, 47.7729245247441, 47.3237668826843, 47.3237668826843, 79.8737605703594, 79.8737605703594, 77.5892352643795, 77.5892352643795, 79.8737605703594)))
2113	1	4	50	0.08	list(list(c(48.6712398088636, 49.1203974509233, 49.1203974509233, 48.6712398088636, 48.6712398088636, 79.8737605703594, 79.8737605703594, 77.5892352643795, 77.5892352643795, 79.8737605703594)))
2114	1	4	50	0.08	list(list(c(49.1203974509233, 49.5695550929831, 49.5695550929831, 49.1203974509233, 49.1203974509233, 79.8737605703594, 79.8737605703594, 77.5892352643795, 77.5892352643795, 79.8737605703594)))
2115	1	4	50	0.08	list(list(c(49.5695550929831, 50.0187127350429, 50.0187127350429, 49.5695550929831, 49.5695550929831, 79.8737605703594, 79.8737605703594, 77.5892352643795, 77.5892352643795, 79.8737605703594)))
2116	1	4	50	0.08	list(list(c(50.0187127350429, 50.4678703771026, 50.4678703771026, 50.0187127350429, 50.0187127350429, 79.8737605703594, 79.8737605703594, 77.5892352643795, 77.5892352643795, 79.8737605703594)))
2117	1	4	50	0.08	list(list(c(50.4678703771026, 50.9170280191624, 50.9170280191624, 50.4678703771026, 50.4678703771026, 79.8737605703594, 79.8737605703594, 77.5892352643795, 77.5892352643795, 79.8737605703594)))
2118	1	4	50	0.08	list(list(c(50.9170280191624, 51.3661856612221, 51.3661856612221, 50.9170280191624, 50.9170280191624, 79.8737605703594, 79.8737605703594, 77.5892352643795, 77.5892352643795, 79.8737605703594)))
2119	1	4	49	0.0816327	list(list(c(51.3661856612221, 51.8153433032819, 51.8153433032819, 51.3661856612221, 51.3661856612221, 79.8737605703594, 79.8737605703594, 77.5892352643795, 77.5892352643795, 79.8737605703594)))
2120	1	4	49	0.0816327	list(list(c(51.8153433032819, 52.2645009453417, 52.2645009453417, 51.8153433032819, 51.8153433032819, 79.8737605703594, 79.8737605703594, 77.5892352643795, 77.5892352643795, 79.8737605703594)))
2122	1	4	48	0.0833333	list(list(c(52.7136585874014, 53.1628162294612, 53.1628162294612, 52.7136585874014, 52.7136585874014, 79.8737605703594, 79.8737605703594, 77.5892352643795, 77.5892352643795, 79.8737605703594)))
2123	1	4	48	0.0833333	list(list(c(53.1628162294612, 53.6119738715209, 53.6119738715209, 53.1628162294612, 53.1628162294612, 79.8737605703594, 79.8737605703594, 77.5892352643795, 77.5892352643795, 79.8737605703594)))
2124	1	4	48	0.0833333	list(list(c(53.6119738715209, 54.0611315135807, 54.0611315135807, 53.6119738715209, 53.6119738715209, 79.8737605703594, 79.8737605703594, 77.5892352643795, 77.5892352643795, 79.8737605703594)))
2125	1	4	48	0.0833333	list(list(c(54.0611315135807, 54.5102891556405, 54.5102891556405, 54.0611315135807, 54.0611315135807, 79.8737605703594, 79.8737605703594, 77.5892352643795, 77.5892352643795, 79.8737605703594)))
2126	1	4	48	0.0833333	list(list(c(54.5102891556405, 54.9594467977002, 54.9594467977002, 54.5102891556405, 54.5102891556405, 79.8737605703594, 79.8737605703594, 77.5892352643795, 77.5892352643795, 79.8737605703594)))
2127	1	4	48	0.0833333	list(list(c(54.9594467977002, 55.40860443976, 55.40860443976, 54.9594467977002, 54.9594467977002, 79.8737605703594, 79.8737605703594, 77.5892352643795, 77.5892352643795, 79.8737605703594)))
2128	1	4	48	0.0833333	list(list(c(55.40860443976, 55.8577620818198, 55.8577620818198, 55.40860443976, 55.40860443976, 79.8737605703594, 79.8737605703594, 77.5892352643795, 77.5892352643795, 79.8737605703594)))
2129	1	4	48	0.0833333	list(list(c(55.8577620818198, 56.3069197238795, 56.3069197238795, 55.8577620818198, 55.8577620818198, 79.8737605703594, 79.8737605703594, 77.5892352643795, 77.5892352643795, 79.8737605703594)))
2130	1	4	48	0.0833333	list(list(c(56.3069197238795, 56.7560773659393, 56.7560773659393, 56.3069197238795, 56.3069197238795, 79.8737605703594, 79.8737605703594, 77.5892352643795, 77.5892352643795, 79.8737605703594)))
2131	1	4	48	0.0833333	list(list(c(56.7560773659393, 57.205235007999, 57.205235007999, 56.7560773659393, 56.7560773659393, 79.8737605703594, 79.8737605703594, 77.5892352643795, 77.5892352643795, 79.8737605703594)))
2132	1	4	48	0.0833333	list(list(c(57.205235007999, 57.6543926500588, 57.6543926500588, 57.205235007999, 57.205235007999, 79.8737605703594, 79.8737605703594, 77.5892352643795, 77.5892352643795, 79.8737605703594)))
2133	1	4	48	0.0833333	list(list(c(57.6543926500588, 58.1035502921186, 58.1035502921186, 57.6543926500588, 57.6543926500588, 79.8737605703594, 79.8737605703594, 77.5892352643795, 77.5892352643795, 79.8737605703594)))
2134	1	4	48	0.0833333	list(list(c(58.1035502921186, 58.5527079341783, 58.5527079341783, 58.1035502921186, 58.1035502921186, 79.8737605703594, 79.8737605703594, 77.5892352643795, 77.5892352643795, 79.8737605703594)))
2135	1	4	47	0.0851064	list(list(c(58.5527079341783, 59.0018655762381, 59.0018655762381, 58.5527079341783, 58.5527079341783, 79.8737605703594, 79.8737605703594, 77.5892352643795, 77.5892352643795, 79.8737605703594)))
2136	1	4	47	0.0851064	list(list(c(59.0018655762381, 59.4510232182978, 59.4510232182978, 59.0018655762381, 59.0018655762381, 79.8737605703594, 79.8737605703594, 77.5892352643795, 77.5892352643795, 79.8737605703594)))
2137	1	4	47	0.0851064	list(list(c(59.4510232182978, 59.9001808603576, 59.9001808603576, 59.4510232182978, 59.4510232182978, 79.8737605703594, 79.8737605703594, 77.5892352643795, 77.5892352643795, 79.8737605703594)))
2138	1	4	47	0.0851064	list(list(c(59.9001808603576, 60.3493385024174, 60.3493385024174, 59.9001808603576, 59.9001808603576, 79.8737605703594, 79.8737605703594, 77.5892352643795, 77.5892352643795, 79.8737605703594)))
2139	1	4	47	0.0851064	list(list(c(60.3493385024174, 60.7984961444771, 60.7984961444771, 60.3493385024174, 60.3493385024174, 79.8737605703594, 79.8737605703594, 77.5892352643795, 77.5892352643795, 79.8737605703594)))
2140	1	4	47	0.0851064	list(list(c(60.7984961444771, 61.2476537865369, 61.2476537865369, 60.7984961444771, 60.7984961444771, 79.8737605703594, 79.8737605703594, 77.5892352643795, 77.5892352643795, 79.8737605703594)))
2141	1	4	47	0.0851064	list(list(c(61.2476537865369, 61.6968114285966, 61.6968114285966, 61.2476537865369, 61.2476537865369, 79.8737605703594, 79.8737605703594, 77.5892352643795, 77.5892352643795, 79.8737605703594)))
2142	1	4	47	0.0851064	list(list(c(61.6968114285966, 62.1459690706564, 62.1459690706564, 61.6968114285966, 61.6968114285966, 79.8737605703594, 79.8737605703594, 77.5892352643795, 77.5892352643795, 79.8737605703594)))
2143	1	4	47	0.0851064	list(list(c(62.1459690706564, 62.5951267127162, 62.5951267127162, 62.1459690706564, 62.1459690706564, 79.8737605703594, 79.8737605703594, 77.5892352643795, 77.5892352643795, 79.8737605703594)))
2144	1	4	47	0.0851064	list(list(c(62.5951267127162, 63.0442843547759, 63.0442843547759, 62.5951267127162, 62.5951267127162, 79.8737605703594, 79.8737605703594, 77.5892352643795, 77.5892352643795, 79.8737605703594)))
2145	1	4	47	0.0851064	list(list(c(63.0442843547759, 63.4934419968357, 63.4934419968357, 63.0442843547759, 63.0442843547759, 79.8737605703594, 79.8737605703594, 77.5892352643795, 77.5892352643795, 79.8737605703594)))
2146	1	4	47	0.0851064	list(list(c(63.4934419968357, 63.9425996388954, 63.9425996388954, 63.4934419968357, 63.4934419968357, 79.8737605703594, 79.8737605703594, 77.5892352643795, 77.5892352643795, 79.8737605703594)))
2147	1	4	47	0.0851064	list(list(c(63.9425996388954, 64.3917572809552, 64.3917572809552, 63.9425996388954, 63.9425996388954, 79.8737605703594, 79.8737605703594, 77.5892352643795, 77.5892352643795, 79.8737605703594)))
2148	1	4	47	0.0851064	list(list(c(64.3917572809552, 64.840914923015, 64.840914923015, 64.3917572809552, 64.3917572809552, 79.8737605703594, 79.8737605703594, 77.5892352643795, 77.5892352643795, 79.8737605703594)))
2149	1	4	47	0.0851064	list(list(c(64.840914923015, 65.2900725650747, 65.2900725650747, 64.840914923015, 64.840914923015, 79.8737605703594, 79.8737605703594, 77.5892352643795, 77.5892352643795, 79.8737605703594)))
2170	0	3	41	0.0731707	list(list(c(74.2732254062699, 74.7223830483297, 74.7223830483297, 74.2732254062699, 74.2732254062699, 79.8737605703594, 79.8737605703594, 77.5892352643795, 77.5892352643795, 79.8737605703594)))
2171	0	3	41	0.0731707	list(list(c(74.7223830483297, 75.1715406903895, 75.1715406903895, 74.7223830483297, 74.7223830483297, 79.8737605703594, 79.8737605703594, 77.5892352643795, 77.5892352643795, 79.8737605703594)))
2172	0	3	41	0.0731707	list(list(c(75.1715406903895, 75.6206983324492, 75.6206983324492, 75.1715406903895, 75.1715406903895, 79.8737605703594, 79.8737605703594, 77.5892352643795, 77.5892352643795, 79.8737605703594)))
2173	0	3	41	0.0731707	list(list(c(75.6206983324492, 76.069855974509, 76.069855974509, 75.6206983324492, 75.6206983324492, 79.8737605703594, 79.8737605703594, 77.5892352643795, 77.5892352643795, 79.8737605703594)))
2174	0	3	41	0.0731707	list(list(c(76.069855974509, 76.5190136165687, 76.5190136165687, 76.069855974509, 76.069855974509, 79.8737605703594, 79.8737605703594, 77.5892352643795, 77.5892352643795, 79.8737605703594)))
2175	0	3	41	0.0731707	list(list(c(76.5190136165687, 76.9681712586285, 76.9681712586285, 76.5190136165687, 76.5190136165687, 79.8737605703594, 79.8737605703594, 77.5892352643795, 77.5892352643795, 79.8737605703594)))
2176	0	3	41	0.0731707	list(list(c(76.9681712586285, 77.4173289006883, 77.4173289006883, 76.9681712586285, 76.9681712586285, 79.8737605703594, 79.8737605703594, 77.5892352643795, 77.5892352643795, 79.8737605703594)))
2177	0	3	41	0.0731707	list(list(c(77.4173289006883, 77.866486542748, 77.866486542748, 77.4173289006883, 77.4173289006883, 79.8737605703594, 79.8737605703594, 77.5892352643795, 77.5892352643795, 79.8737605703594)))
2178	0	3	41	0.0731707	list(list(c(77.866486542748, 78.3156441848078, 78.3156441848078, 77.866486542748, 77.866486542748, 79.8737605703594, 79.8737605703594, 77.5892352643795, 77.5892352643795, 79.8737605703594)))
2179	0	3	41	0.0731707	list(list(c(78.3156441848078, 78.7648018268675, 78.7648018268675, 78.3156441848078, 78.3156441848078, 79.8737605703594, 79.8737605703594, 77.5892352643795, 77.5892352643795, 79.8737605703594)))
2180	0	3	41	0.0731707	list(list(c(78.7648018268675, 79.2139594689273, 79.2139594689273, 78.7648018268675, 78.7648018268675, 79.8737605703594, 79.8737605703594, 77.5892352643795, 77.5892352643795, 79.8737605703594)))
2181	0	3	41	0.0731707	list(list(c(79.2139594689273, 79.6631171109871, 79.6631171109871, 79.2139594689273, 79.2139594689273, 79.8737605703594, 79.8737605703594, 77.5892352643795, 77.5892352643795, 79.8737605703594)))
2182	0	3	41	0.0731707	list(list(c(79.6631171109871, 80.1122747530468, 80.1122747530468, 79.6631171109871, 79.6631171109871, 79.8737605703594, 79.8737605703594, 77.5892352643795, 77.5892352643795, 79.8737605703594)))
2183	0	3	41	0.0731707	list(list(c(80.1122747530468, 80.5614323951066, 80.5614323951066, 80.1122747530468, 80.1122747530468, 79.8737605703594, 79.8737605703594, 77.5892352643795, 77.5892352643795, 79.8737605703594)))
2184	0	3	41	0.0731707	list(list(c(80.5614323951066, 81.0105900371664, 81.0105900371664, 80.5614323951066, 80.5614323951066, 79.8737605703594, 79.8737605703594, 77.5892352643795, 77.5892352643795, 79.8737605703594)))
2185	0	3	41	0.0731707	list(list(c(81.0105900371664, 81.4597476792261, 81.4597476792261, 81.0105900371664, 81.0105900371664, 79.8737605703594, 79.8737605703594, 77.5892352643795, 77.5892352643795, 79.8737605703594)))
2186	0	3	41	0.0731707	list(list(c(81.4597476792261, 81.9089053212859, 81.9089053212859, 81.4597476792261, 81.4597476792261, 79.8737605703594, 79.8737605703594, 77.5892352643795, 77.5892352643795, 79.8737605703594)))
2187	0	3	41	0.0731707	list(list(c(81.9089053212859, 82.3580629633456, 82.3580629633456, 81.9089053212859, 81.9089053212859, 79.8737605703594, 79.8737605703594, 77.5892352643795, 77.5892352643795, 79.8737605703594)))
2188	0	3	41	0.0731707	list(list(c(82.3580629633456, 82.8072206054054, 82.8072206054054, 82.3580629633456, 82.3580629633456, 79.8737605703594, 79.8737605703594, 77.5892352643795, 77.5892352643795, 79.8737605703594)))
2189	0	3	41	0.0731707	list(list(c(82.8072206054054, 83.2563782474652, 83.2563782474652, 82.8072206054054, 82.8072206054054, 79.8737605703594, 79.8737605703594, 77.5892352643795, 77.5892352643795, 79.8737605703594)))
2190	0	3	41	0.0731707	list(list(c(83.2563782474652, 83.7055358895249, 83.7055358895249, 83.2563782474652, 83.2563782474652, 79.8737605703594, 79.8737605703594, 77.5892352643795, 77.5892352643795, 79.8737605703594)))
2191	0	3	41	0.0731707	list(list(c(83.7055358895249, 84.1546935315847, 84.1546935315847, 83.7055358895249, 83.7055358895249, 79.8737605703594, 79.8737605703594, 77.5892352643795, 77.5892352643795, 79.8737605703594)))
2192	0	3	41	0.0731707	list(list(c(84.1546935315847, 84.6038511736444, 84.6038511736444, 84.1546935315847, 84.1546935315847, 79.8737605703594, 79.8737605703594, 77.5892352643795, 77.5892352643795, 79.8737605703594)))
2193	0	3	41	0.0731707	list(list(c(84.6038511736444, 85.0530088157042, 85.0530088157042, 84.6038511736444, 84.6038511736444, 79.8737605703594, 79.8737605703594, 77.5892352643795, 77.5892352643795, 79.8737605703594)))
2194	0	3	41	0.0731707	list(list(c(85.0530088157042, 85.502166457764, 85.502166457764, 85.0530088157042, 85.0530088157042, 79.8737605703594, 79.8737605703594, 77.5892352643795, 77.5892352643795, 79.8737605703594)))
2195	0	3	41	0.0731707	list(list(c(85.502166457764, 85.9513240998237, 85.9513240998237, 85.502166457764, 85.502166457764, 79.8737605703594, 79.8737605703594, 77.5892352643795, 77.5892352643795, 79.8737605703594)))
2196	0	3	41	0.0731707	list(list(c(85.9513240998237, 86.4004817418835, 86.4004817418835, 85.9513240998237, 85.9513240998237, 79.8737605703594, 79.8737605703594, 77.5892352643795, 77.5892352643795, 79.8737605703594)))
2197	0	3	41	0.0731707	list(list(c(86.4004817418835, 86.8496393839432, 86.8496393839432, 86.4004817418835, 86.4004817418835, 79.8737605703594, 79.8737605703594, 77.5892352643795, 77.5892352643795, 79.8737605703594)))
2198	0	3	41	0.0731707	list(list(c(86.8496393839432, 87.298797026003, 87.298797026003, 86.8496393839432, 86.8496393839432, 79.8737605703594, 79.8737605703594, 77.5892352643795, 77.5892352643795, 79.8737605703594)))
2199	0	3	38	0.0789474	list(list(c(87.298797026003, 87.7479546680628, 87.7479546680628, 87.298797026003, 87.298797026003, 79.8737605703594, 79.8737605703594, 77.5892352643795, 77.5892352643795, 79.8737605703594)))
2200	0	3	38	0.0789474	list(list(c(87.7479546680628, 88.1971123101225, 88.1971123101225, 87.7479546680628, 87.7479546680628, 79.8737605703594, 79.8737605703594, 77.5892352643795, 77.5892352643795, 79.8737605703594)))
2201	0	3	38	0.0789474	list(list(c(88.1971123101225, 88.6462699521823, 88.6462699521823, 88.1971123101225, 88.1971123101225, 79.8737605703594, 79.8737605703594, 77.5892352643795, 77.5892352643795, 79.8737605703594)))
2202	0	3	38	0.0789474	list(list(c(88.6462699521823, 89.095427594242, 89.095427594242, 88.6462699521823, 88.6462699521823, 79.8737605703594, 79.8737605703594, 77.5892352643795, 77.5892352643795, 79.8737605703594)))
2203	0	3	38	0.0789474	list(list(c(89.095427594242, 89.5445852363018, 89.5445852363018, 89.095427594242, 89.095427594242, 79.8737605703594, 79.8737605703594, 77.5892352643795, 77.5892352643795, 79.8737605703594)))
2204	0	3	38	0.0789474	list(list(c(89.5445852363018, 89.9937428783616, 89.9937428783616, 89.5445852363018, 89.5445852363018, 79.8737605703594, 79.8737605703594, 77.5892352643795, 77.5892352643795, 79.8737605703594)))
2205	0	3	38	0.0789474	list(list(c(89.9937428783616, 90.4429005204213, 90.4429005204213, 89.9937428783616, 89.9937428783616, 79.8737605703594, 79.8737605703594, 77.5892352643795, 77.5892352643795, 79.8737605703594)))
2206	0	3	38	0.0789474	list(list(c(90.4429005204213, 90.8920581624811, 90.8920581624811, 90.4429005204213, 90.4429005204213, 79.8737605703594, 79.8737605703594, 77.5892352643795, 77.5892352643795, 79.8737605703594)))
2207	0	3	38	0.0789474	list(list(c(90.8920581624811, 91.3412158045409, 91.3412158045409, 90.8920581624811, 90.8920581624811, 79.8737605703594, 79.8737605703594, 77.5892352643795, 77.5892352643795, 79.8737605703594)))
2208	0	3	38	0.0789474	list(list(c(91.3412158045409, 91.7903734466006, 91.7903734466006, 91.3412158045409, 91.3412158045409, 79.8737605703594, 79.8737605703594, 77.5892352643795, 77.5892352643795, 79.8737605703594)))
2209	0	3	38	0.0789474	list(list(c(91.7903734466006, 92.2395310886604, 92.2395310886604, 91.7903734466006, 91.7903734466006, 79.8737605703594, 79.8737605703594, 77.5892352643795, 77.5892352643795, 79.8737605703594)))
2210	0	3	38	0.0789474	list(list(c(92.2395310886604, 92.6886887307201, 92.6886887307201, 92.2395310886604, 92.2395310886604, 79.8737605703594, 79.8737605703594, 77.5892352643795, 77.5892352643795, 79.8737605703594)))
2211	0	3	38	0.0789474	list(list(c(92.6886887307201, 93.1378463727799, 93.1378463727799, 92.6886887307201, 92.6886887307201, 79.8737605703594, 79.8737605703594, 77.5892352643795, 77.5892352643795, 79.8737605703594)))
2212	0	3	38	0.0789474	list(list(c(93.1378463727799, 93.5870040148396, 93.5870040148396, 93.1378463727799, 93.1378463727799, 79.8737605703594, 79.8737605703594, 77.5892352643795, 77.5892352643795, 79.8737605703594)))
2213	0	3	38	0.0789474	list(list(c(93.5870040148396, 94.0361616568994, 94.0361616568994, 93.5870040148396, 93.5870040148396, 79.8737605703594, 79.8737605703594, 77.5892352643795, 77.5892352643795, 79.8737605703594)))
2214	0	3	38	0.0789474	list(list(c(94.0361616568994, 94.4853192989592, 94.4853192989592, 94.0361616568994, 94.0361616568994, 79.8737605703594, 79.8737605703594, 77.5892352643795, 77.5892352643795, 79.8737605703594)))
2215	0	3	38	0.0789474	list(list(c(94.4853192989592, 94.9344769410189, 94.9344769410189, 94.4853192989592, 94.4853192989592, 79.8737605703594, 79.8737605703594, 77.5892352643795, 77.5892352643795, 79.8737605703594)))
2216	0	3	37	0.0810811	list(list(c(94.9344769410189, 95.3836345830787, 95.3836345830787, 94.9344769410189, 94.9344769410189, 79.8737605703594, 79.8737605703594, 77.5892352643795, 77.5892352643795, 79.8737605703594)))
2217	0	3	37	0.0810811	list(list(c(95.3836345830787, 95.8327922251384, 95.8327922251384, 95.3836345830787, 95.3836345830787, 79.8737605703594, 79.8737605703594, 77.5892352643795, 77.5892352643795, 79.8737605703594)))
2218	0	3	37	0.0810811	list(list(c(95.8327922251384, 96.2819498671982, 96.2819498671982, 95.8327922251384, 95.8327922251384, 79.8737605703594, 79.8737605703594, 77.5892352643795, 77.5892352643795, 79.8737605703594)))
2219	0	5	37	0.135135	list(list(c(96.2819498671982, 96.2935791166881, 96.3809187962425, 96.2819498671982, 96.2819498671982, 79.8737605703594, 79.8737605703594, 77.5892352643795, 77.5892352643795, 79.8737605703594)))
2219	0	5	37	0.135135	list(list(c(96.2935791166881, 96.731107509258, 96.731107509258, 96.3809187962425, 96.2935791166881, 79.8737605703594, 79.8737605703594, 77.5892352643795, 77.5892352643795, 79.8737605703594)))
2220	0	2	33	0.0606061	list(list(c(96.731107509258, 97.1802651513177, 97.1802651513177, 96.731107509258, 96.731107509258, 79.8737605703594, 79.8737605703594, 77.5892352643795, 77.5892352643795, 79.8737605703594)))
2221	0	2	33	0.0606061	list(list(c(97.1802651513177, 97.6294227933775, 97.6294227933775, 97.1802651513177, 97.1802651513177, 79.8737605703594, 79.8737605703594, 77.5892352643795, 77.5892352643795, 79.8737605703594)))
2222	0	2	33	0.0606061	list(list(c(97.6294227933775, 98.0785804354373, 98.0785804354373, 97.6294227933775, 97.6294227933775, 79.8737605703594, 79.8737605703594, 77.5892352643795, 77.5892352643795, 79.8737605703594)))
2223	0	2	33	0.0606061	list(list(c(98.0785804354373, 98.527738077497, 98.527738077497, 98.0785804354373, 98.0785804354373, 79.8737605703594, 79.8737605703594, 77.5892352643795, 77.5892352643795, 79.8737605703594)))
2224	0	2	33	0.0606061	list(list(c(98.527738077497, 98.9768957195568, 98.9768957195568, 98.527738077497, 98.527738077497, 79.8737605703594, 79.8737605703594, 77.5892352643795, 77.5892352643795, 79.8737605703594)))
2225	0	2	33	0.0606061	list(list(c(98.9768957195568, 99.4260533616165, 99.4260533616165, 98.9768957195568, 98.9768957195568, 79.8737605703594, 79.8737605703594, 77.5892352643795, 77.5892352643795, 79.8737605703594)))
2226	0	2	33	0.0606061	list(list(c(99.4260533616165, 99.8752110036763, 99.8752110036763, 99.4260533616165, 99.4260533616165, 79.8737605703594, 79.8737605703594, 77.5892352643795, 77.5892352643795, 79.8737605703594)))
2227	0	2	33	0.0606061	list(list(c(99.8752110036763, 100.324368645736, 100.324368645736, 99.8752110036763, 99.8752110036763, 79.8737605703594, 79.8737605703594, 77.5892352643795, 77.5892352643795, 79.8737605703594)))
2228	0	2	33	0.0606061	list(list(c(100.324368645736, 100.773526287796, 100.773526287796, 100.324368645736, 100.324368645736, 79.8737605703594, 79.8737605703594, 77.5892352643795, 77.5892352643795, 79.8737605703594)))
2229	0	2	33	0.0606061	list(list(c(100.773526287796, 101.222683929856, 101.222683929856, 100.773526287796, 100.773526287796, 79.8737605703594, 79.8737605703594, 77.5892352643795, 77.5892352643795, 79.8737605703594)))
2230	0	2	33	0.0606061	list(list(c(101.222683929856, 101.671841571915, 101.671841571915, 101.222683929856, 101.222683929856, 79.8737605703594, 79.8737605703594, 77.5892352643795, 77.5892352643795, 79.8737605703594)))
2231	0	2	33	0.0606061	list(list(c(101.671841571915, 102.120999213975, 102.120999213975, 101.671841571915, 101.671841571915, 79.8737605703594, 79.8737605703594, 77.5892352643795, 77.5892352643795, 79.8737605703594)))
2232	0	2	33	0.0606061	list(list(c(102.120999213975, 102.570156856035, 102.570156856035, 102.120999213975, 102.120999213975, 79.8737605703594, 79.8737605703594, 77.5892352643795, 77.5892352643795, 79.8737605703594)))
2233	0	2	33	0.0606061	list(list(c(102.570156856035, 103.019314498095, 103.019314498095, 102.570156856035, 102.570156856035, 79.8737605703594, 79.8737605703594, 77.5892352643795, 77.5892352643795, 79.8737605703594)))
2234	0	2	33	0.0606061	list(list(c(103.019314498095, 103.468472140154, 103.468472140154, 103.019314498095, 103.019314498095, 79.8737605703594, 79.8737605703594, 77.5892352643795, 77.5892352643795, 79.8737605703594)))
2235	0	2	33	0.0606061	list(list(c(103.468472140154, 103.917629782214, 103.917629782214, 103.468472140154, 103.468472140154, 79.8737605703594, 79.8737605703594, 77.5892352643795, 77.5892352643795, 79.8737605703594)))
2236	0	2	33	0.0606061	list(list(c(103.917629782214, 104.366787424274, 104.366787424274, 103.917629782214, 103.917629782214, 79.8737605703594, 79.8737605703594, 77.5892352643795, 77.5892352643795, 79.8737605703594)))
2237	0	2	33	0.0606061	list(list(c(104.366787424274, 104.815945066334, 104.815945066334, 104.366787424274, 104.366787424274, 79.8737605703594, 79.8737605703594, 77.5892352643795, 77.5892352643795, 79.8737605703594)))
2238	0	2	33	0.0606061	list(list(c(104.815945066334, 105.265102708393, 105.265102708393, 104.815945066334, 104.815945066334, 79.8737605703594, 79.8737605703594, 77.5892352643795, 77.5892352643795, 79.8737605703594)))
2239	0	2	33	0.0606061	list(list(c(105.265102708393, 105.714260350453, 105.714260350453, 105.265102708393, 105.265102708393, 79.8737605703594, 79.8737605703594, 77.5892352643795, 77.5892352643795, 79.8737605703594)))
2240	0	2	33	0.0606061	list(list(c(105.714260350453, 106.163417992513, 106.163417992513, 105.714260350453, 105.714260350453, 79.8737605703594, 79.8737605703594, 77.5892352643795, 77.5892352643795, 79.8737605703594)))
2241	0	2	33	0.0606061	list(list(c(106.163417992513, 106.612575634573, 106.612575634573, 106.163417992513, 106.163417992513, 79.8737605703594, 79.8737605703594, 77.5892352643795, 77.5892352643795, 79.8737605703594)))
2242	0	2	33	0.0606061	list(list(c(106.612575634573, 107.061733276632, 107.061733276632, 106.612575634573, 106.612575634573, 79.8737605703594, 79.8737605703594, 77.5892352643795, 77.5892352643795, 79.8737605703594)))
2243	0	2	33	0.0606061	list(list(c(107.061733276632, 107.510890918692, 107.510890918692, 107.061733276632, 107.061733276632, 79.8737605703594, 79.8737605703594, 77.5892352643795, 77.5892352643795, 79.8737605703594)))
2244	0	2	33	0.0606061	list(list(c(107.510890918692, 107.960048560752, 107.960048560752, 107.510890918692, 107.510890918692, 79.8737605703594, 79.8737605703594, 77.5892352643795, 77.5892352643795, 79.8737605703594)))
2245	0	2	33	0.0606061	list(list(c(107.960048560752, 108.409206202812, 108.409206202812, 107.960048560752, 107.960048560752, 79.8737605703594, 79.8737605703594, 77.5892352643795, 77.5892352643795, 79.8737605703594)))
2530	0	3	41	0.0731707	list(list(c(-124.254452384144, -123.805294742085, -123.805294742085, -124.254452384144, -124.254452384144, 77.5892352643795, 77.5892352643795, 75.6591702033172, 75.6591702033172, 77.5892352643795)))
2531	0	3	41	0.0731707	list(list(c(-123.805294742085, -123.356137100025, -123.356137100025, -123.805294742085, -123.805294742085, 77.5892352643795, 77.5892352643795, 75.6591702033172, 75.6591702033172, 77.5892352643795)))
2532	0	3	42	0.0714286	list(list(c(-123.356137100025, -122.906979457965, -122.906979457965, -123.356137100025, -123.356137100025, 77.5892352643795, 77.5892352643795, 75.6591702033172, 75.6591702033172, 77.5892352643795)))
2533	0	3	42	0.0714286	list(list(c(-122.906979457965, -122.457821815905, -122.457821815905, -122.906979457965, -122.906979457965, 77.5892352643795, 77.5892352643795, 75.6591702033172, 75.6591702033172, 77.5892352643795)))
2534	0	3	42	0.0714286	list(list(c(-122.457821815905, -122.008664173845, -122.008664173845, -122.457821815905, -122.457821815905, 77.5892352643795, 77.5892352643795, 75.6591702033172, 75.6591702033172, 77.5892352643795)))
2535	0	3	43	0.0697674	list(list(c(-122.008664173845, -121.559506531786, -121.559506531786, -122.008664173845, -122.008664173845, 77.5892352643795, 77.5892352643795, 75.6591702033172, 75.6591702033172, 77.5892352643795)))
2536	0	3	43	0.0697674	list(list(c(-121.559506531786, -121.110348889726, -121.110348889726, -121.559506531786, -121.559506531786, 77.5892352643795, 77.5892352643795, 75.6591702033172, 75.6591702033172, 77.5892352643795)))
2537	0	3	43	0.0697674	list(list(c(-121.110348889726, -120.661191247666, -120.661191247666, -121.110348889726, -121.110348889726, 77.5892352643795, 77.5892352643795, 75.6591702033172, 75.6591702033172, 77.5892352643795)))
2538	0	3	43	0.0697674	list(list(c(-120.661191247666, -120.212033605606, -120.212033605606, -120.661191247666, -120.661191247666, 77.5892352643795, 77.5892352643795, 75.6591702033172, 75.6591702033172, 77.5892352643795)))
2539	0	3	43	0.0697674	list(list(c(-120.212033605606, -119.762875963547, -119.762875963547, -120.212033605606, -120.212033605606, 77.5892352643795, 77.5892352643795, 75.6591702033172, 75.6591702033172, 77.5892352643795)))
2540	0	3	42	0.0714286	list(list(c(-119.762875963547, -119.313718321487, -119.313718321487, -119.762875963547, -119.762875963547, 77.5892352643795, 77.5892352643795, 75.6591702033172, 75.6591702033172, 77.5892352643795)))
2541	0	3	42	0.0714286	list(list(c(-119.313718321487, -118.864560679427, -118.864560679427, -119.313718321487, -119.313718321487, 77.5892352643795, 77.5892352643795, 75.6591702033172, 75.6591702033172, 77.5892352643795)))
2542	0	3	42	0.0714286	list(list(c(-118.864560679427, -118.415403037367, -118.415403037367, -118.864560679427, -118.864560679427, 77.5892352643795, 77.5892352643795, 75.6591702033172, 75.6591702033172, 77.5892352643795)))
2543	0	6	45	0.133333	list(list(c(-117.966245395308, -117.966245395308, -118.329995458268, -117.966245395308, 76.1100782011259, 75.6591702033172, 75.6591702033172, 76.1100782011259)))
2543	0	6	45	0.133333	list(list(c(-118.415403037367, -117.966245395308, -117.966245395308, -118.329995458268, -118.415403037367, -118.415403037367, 77.5892352643795, 77.5892352643795, 76.1100782011259, 75.6591702033172, 75.6591702033172, 77.5892352643795)))
2544	0	6	44	0.136364	list(list(c(-117.517087753248, -117.517087753248, -117.966245395308, -117.966245395308, -117.517087753248, 76.687454173081, 75.6591702033172, 75.6591702033172, 76.1100782011259, 76.687454173081)))
2544	0	6	44	0.136364	list(list(c(-117.966245395308, -117.517087753248, -117.517087753248, -117.966245395308, -117.966245395308, 77.5892352643795, 77.5892352643795, 76.687454173081, 76.1100782011259, 77.5892352643795)))
2545	0	6	44	0.136364	list(list(c(-117.067930111188, -117.067930111188, -117.517087753248, -117.517087753248, -117.067930111188, 77.2905012243936, 75.6591702033172, 75.6591702033172, 76.687454173081, 77.2905012243936)))
2545	0	6	44	0.136364	list(list(c(-117.517087753248, -117.067930111188, -117.067930111188, -117.517087753248, -117.517087753248, 77.5892352643795, 77.5892352643795, 77.2905012243936, 76.687454173081, 77.5892352643795)))
2546	0	6	44	0.136364	list(list(c(-116.853002776656, -116.618772469128, -116.618772469128, -117.067930111188, -117.067930111188, -116.853002776656, 77.5892352643795, 77.5892352643795, 75.6591702033172, 75.6591702033172, 77.2905012243936, 77.5892352643795)))
2546	0	6	44	0.136364	list(list(c(-117.067930111188, -116.853002776656, -117.067930111188, -117.067930111188, 77.5892352643795, 77.5892352643795, 77.2905012243936, 77.5892352643795)))
2547	0	3	44	0.0681818	list(list(c(-116.618772469128, -116.169614827069, -116.169614827069, -116.618772469128, -116.618772469128, 77.5892352643795, 77.5892352643795, 75.6591702033172, 75.6591702033172, 77.5892352643795)))
2548	0	3	44	0.0681818	list(list(c(-116.169614827069, -115.720457185009, -115.720457185009, -116.169614827069, -116.169614827069, 77.5892352643795, 77.5892352643795, 75.6591702033172, 75.6591702033172, 77.5892352643795)))
2549	0	3	44	0.0681818	list(list(c(-115.720457185009, -115.271299542949, -115.271299542949, -115.720457185009, -115.720457185009, 77.5892352643795, 77.5892352643795, 75.6591702033172, 75.6591702033172, 77.5892352643795)))
2550	0	3	44	0.0681818	list(list(c(-115.271299542949, -114.822141900889, -114.822141900889, -115.271299542949, -115.271299542949, 77.5892352643795, 77.5892352643795, 75.6591702033172, 75.6591702033172, 77.5892352643795)))
2551	0	3	44	0.0681818	list(list(c(-114.822141900889, -114.37298425883, -114.37298425883, -114.822141900889, -114.822141900889, 77.5892352643795, 77.5892352643795, 75.6591702033172, 75.6591702033172, 77.5892352643795)))
2552	0	3	44	0.0681818	list(list(c(-114.37298425883, -113.92382661677, -113.92382661677, -114.37298425883, -114.37298425883, 77.5892352643795, 77.5892352643795, 75.6591702033172, 75.6591702033172, 77.5892352643795)))
2553	0	3	44	0.0681818	list(list(c(-113.92382661677, -113.47466897471, -113.47466897471, -113.92382661677, -113.92382661677, 77.5892352643795, 77.5892352643795, 75.6591702033172, 75.6591702033172, 77.5892352643795)))
2554	0	3	44	0.0681818	list(list(c(-113.47466897471, -113.02551133265, -113.02551133265, -113.47466897471, -113.47466897471, 77.5892352643795, 77.5892352643795, 75.6591702033172, 75.6591702033172, 77.5892352643795)))
2555	0	3	44	0.0681818	list(list(c(-113.02551133265, -112.576353690591, -112.576353690591, -113.02551133265, -113.02551133265, 77.5892352643795, 77.5892352643795, 75.6591702033172, 75.6591702033172, 77.5892352643795)))
2556	0	3	44	0.0681818	list(list(c(-112.576353690591, -112.127196048531, -112.127196048531, -112.576353690591, -112.576353690591, 77.5892352643795, 77.5892352643795, 75.6591702033172, 75.6591702033172, 77.5892352643795)))
2557	0	3	44	0.0681818	list(list(c(-112.127196048531, -111.678038406471, -111.678038406471, -112.127196048531, -112.127196048531, 77.5892352643795, 77.5892352643795, 75.6591702033172, 75.6591702033172, 77.5892352643795)))
2558	0	3	44	0.0681818	list(list(c(-111.678038406471, -111.228880764411, -111.228880764411, -111.678038406471, -111.678038406471, 77.5892352643795, 77.5892352643795, 75.6591702033172, 75.6591702033172, 77.5892352643795)))
2559	0	3	44	0.0681818	list(list(c(-111.228880764411, -110.779723122351, -110.779723122351, -111.228880764411, -111.228880764411, 77.5892352643795, 77.5892352643795, 75.6591702033172, 75.6591702033172, 77.5892352643795)))
2560	0	3	44	0.0681818	list(list(c(-110.779723122351, -110.330565480292, -110.330565480292, -110.779723122351, -110.779723122351, 77.5892352643795, 77.5892352643795, 75.6591702033172, 75.6591702033172, 77.5892352643795)))
2561	0	3	44	0.0681818	list(list(c(-110.330565480292, -109.881407838232, -109.881407838232, -110.330565480292, -110.330565480292, 77.5892352643795, 77.5892352643795, 75.6591702033172, 75.6591702033172, 77.5892352643795)))
2562	0	3	45	0.0666667	list(list(c(-109.881407838232, -109.432250196172, -109.432250196172, -109.881407838232, -109.881407838232, 77.5892352643795, 77.5892352643795, 75.6591702033172, 75.6591702033172, 77.5892352643795)))
2563	0	3	45	0.0666667	list(list(c(-109.432250196172, -108.983092554112, -108.983092554112, -109.432250196172, -109.432250196172, 77.5892352643795, 77.5892352643795, 75.6591702033172, 75.6591702033172, 77.5892352643795)))
2564	0	3	45	0.0666667	list(list(c(-108.983092554112, -108.533934912053, -108.533934912053, -108.983092554112, -108.983092554112, 77.5892352643795, 77.5892352643795, 75.6591702033172, 75.6591702033172, 77.5892352643795)))
2565	0	3	45	0.0666667	list(list(c(-108.533934912053, -108.084777269993, -108.084777269993, -108.533934912053, -108.533934912053, 77.5892352643795, 77.5892352643795, 75.6591702033172, 75.6591702033172, 77.5892352643795)))
2566	0	3	45	0.0666667	list(list(c(-108.084777269993, -107.635619627933, -107.635619627933, -108.084777269993, -108.084777269993, 77.5892352643795, 77.5892352643795, 75.6591702033172, 75.6591702033172, 77.5892352643795)))
2567	0	3	45	0.0666667	list(list(c(-107.635619627933, -107.186461985873, -107.186461985873, -107.635619627933, -107.635619627933, 77.5892352643795, 77.5892352643795, 75.6591702033172, 75.6591702033172, 77.5892352643795)))
2568	0	3	45	0.0666667	list(list(c(-107.186461985873, -106.737304343814, -106.737304343814, -107.186461985873, -107.186461985873, 77.5892352643795, 77.5892352643795, 75.6591702033172, 75.6591702033172, 77.5892352643795)))
2569	0	3	45	0.0666667	list(list(c(-106.737304343814, -106.288146701754, -106.288146701754, -106.737304343814, -106.737304343814, 77.5892352643795, 77.5892352643795, 75.6591702033172, 75.6591702033172, 77.5892352643795)))
2570	0	3	45	0.0666667	list(list(c(-106.288146701754, -105.838989059694, -105.838989059694, -106.288146701754, -106.288146701754, 77.5892352643795, 77.5892352643795, 75.6591702033172, 75.6591702033172, 77.5892352643795)))
2571	0	3	47	0.0638298	list(list(c(-105.838989059694, -105.389831417634, -105.389831417634, -105.838989059694, -105.838989059694, 77.5892352643795, 77.5892352643795, 75.6591702033172, 75.6591702033172, 77.5892352643795)))
2572	0	3	47	0.0638298	list(list(c(-105.389831417634, -104.940673775575, -104.940673775575, -105.389831417634, -105.389831417634, 77.5892352643795, 77.5892352643795, 75.6591702033172, 75.6591702033172, 77.5892352643795)))
2573	0	3	47	0.0638298	list(list(c(-104.940673775575, -104.491516133515, -104.491516133515, -104.940673775575, -104.940673775575, 77.5892352643795, 77.5892352643795, 75.6591702033172, 75.6591702033172, 77.5892352643795)))
2574	0	3	47	0.0638298	list(list(c(-104.491516133515, -104.042358491455, -104.042358491455, -104.491516133515, -104.491516133515, 77.5892352643795, 77.5892352643795, 75.6591702033172, 75.6591702033172, 77.5892352643795)))
2575	0	3	47	0.0638298	list(list(c(-104.042358491455, -103.593200849395, -103.593200849395, -104.042358491455, -104.042358491455, 77.5892352643795, 77.5892352643795, 75.6591702033172, 75.6591702033172, 77.5892352643795)))
2576	0	3	47	0.0638298	list(list(c(-103.593200849395, -103.144043207336, -103.144043207336, -103.593200849395, -103.593200849395, 77.5892352643795, 77.5892352643795, 75.6591702033172, 75.6591702033172, 77.5892352643795)))
2577	0	3	47	0.0638298	list(list(c(-103.144043207336, -102.694885565276, -102.694885565276, -103.144043207336, -103.144043207336, 77.5892352643795, 77.5892352643795, 75.6591702033172, 75.6591702033172, 77.5892352643795)))
2578	0	3	47	0.0638298	list(list(c(-102.694885565276, -102.245727923216, -102.245727923216, -102.694885565276, -102.694885565276, 77.5892352643795, 77.5892352643795, 75.6591702033172, 75.6591702033172, 77.5892352643795)))
2579	0	3	47	0.0638298	list(list(c(-102.245727923216, -101.796570281156, -101.796570281156, -102.245727923216, -102.245727923216, 77.5892352643795, 77.5892352643795, 75.6591702033172, 75.6591702033172, 77.5892352643795)))
2580	0	3	47	0.0638298	list(list(c(-101.796570281156, -101.347412639097, -101.347412639097, -101.796570281156, -101.796570281156, 77.5892352643795, 77.5892352643795, 75.6591702033172, 75.6591702033172, 77.5892352643795)))
2581	0	3	47	0.0638298	list(list(c(-101.347412639097, -100.898254997037, -100.898254997037, -101.347412639097, -101.347412639097, 77.5892352643795, 77.5892352643795, 75.6591702033172, 75.6591702033172, 77.5892352643795)))
2582	0	3	47	0.0638298	list(list(c(-100.898254997037, -100.449097354977, -100.449097354977, -100.898254997037, -100.898254997037, 77.5892352643795, 77.5892352643795, 75.6591702033172, 75.6591702033172, 77.5892352643795)))
2583	0	3	47	0.0638298	list(list(c(-100.449097354977, -99.9999397129172, -99.9999397129172, -100.449097354977, -100.449097354977, 77.5892352643795, 77.5892352643795, 75.6591702033172, 75.6591702033172, 77.5892352643795)))
2584	0	3	47	0.0638298	list(list(c(-99.9999397129172, -99.5507820708575, -99.5507820708575, -99.9999397129172, -99.9999397129172, 77.5892352643795, 77.5892352643795, 75.6591702033172, 75.6591702033172, 77.5892352643795)))
2585	0	3	47	0.0638298	list(list(c(-99.5507820708575, -99.1016244287977, -99.1016244287977, -99.5507820708575, -99.5507820708575, 77.5892352643795, 77.5892352643795, 75.6591702033172, 75.6591702033172, 77.5892352643795)))
2586	0	3	47	0.0638298	list(list(c(-99.1016244287977, -98.6524667867379, -98.6524667867379, -99.1016244287977, -99.1016244287977, 77.5892352643795, 77.5892352643795, 75.6591702033172, 75.6591702033172, 77.5892352643795)))
2587	0	3	47	0.0638298	list(list(c(-98.6524667867379, -98.2033091446782, -98.2033091446782, -98.6524667867379, -98.6524667867379, 77.5892352643795, 77.5892352643795, 75.6591702033172, 75.6591702033172, 77.5892352643795)))
2588	0	3	47	0.0638298	list(list(c(-98.2033091446782, -97.7541515026184, -97.7541515026184, -98.2033091446782, -98.2033091446782, 77.5892352643795, 77.5892352643795, 75.6591702033172, 75.6591702033172, 77.5892352643795)))
2589	0	3	47	0.0638298	list(list(c(-97.7541515026184, -97.3049938605587, -97.3049938605587, -97.7541515026184, -97.7541515026184, 77.5892352643795, 77.5892352643795, 75.6591702033172, 75.6591702033172, 77.5892352643795)))
2590	0	3	47	0.0638298	list(list(c(-97.3049938605587, -96.8558362184989, -96.8558362184989, -97.3049938605587, -97.3049938605587, 77.5892352643795, 77.5892352643795, 75.6591702033172, 75.6591702033172, 77.5892352643795)))
2591	0	3	47	0.0638298	list(list(c(-96.8558362184989, -96.4066785764391, -96.4066785764391, -96.8558362184989, -96.8558362184989, 77.5892352643795, 77.5892352643795, 75.6591702033172, 75.6591702033172, 77.5892352643795)))
2592	0	3	47	0.0638298	list(list(c(-96.4066785764391, -95.9575209343794, -95.9575209343794, -96.4066785764391, -96.4066785764391, 77.5892352643795, 77.5892352643795, 75.6591702033172, 75.6591702033172, 77.5892352643795)))
2593	0	3	47	0.0638298	list(list(c(-95.9575209343794, -95.5083632923196, -95.5083632923196, -95.9575209343794, -95.9575209343794, 77.5892352643795, 77.5892352643795, 75.6591702033172, 75.6591702033172, 77.5892352643795)))
2594	0	3	47	0.0638298	list(list(c(-95.5083632923196, -95.0592056502598, -95.0592056502598, -95.5083632923196, -95.5083632923196, 77.5892352643795, 77.5892352643795, 75.6591702033172, 75.6591702033172, 77.5892352643795)))
2595	0	3	48	0.0625	list(list(c(-95.0592056502598, -94.6100480082001, -94.6100480082001, -95.0592056502598, -95.0592056502598, 77.5892352643795, 77.5892352643795, 75.6591702033172, 75.6591702033172, 77.5892352643795)))
2596	0	3	48	0.0625	list(list(c(-94.6100480082001, -94.1608903661403, -94.1608903661403, -94.6100480082001, -94.6100480082001, 77.5892352643795, 77.5892352643795, 75.6591702033172, 75.6591702033172, 77.5892352643795)))
2597	0	3	48	0.0625	list(list(c(-94.1608903661403, -93.7117327240806, -93.7117327240806, -94.1608903661403, -94.1608903661403, 77.5892352643795, 77.5892352643795, 75.6591702033172, 75.6591702033172, 77.5892352643795)))
2598	0	3	49	0.0612245	list(list(c(-93.7117327240806, -93.2625750820208, -93.2625750820208, -93.7117327240806, -93.7117327240806, 77.5892352643795, 77.5892352643795, 75.6591702033172, 75.6591702033172, 77.5892352643795)))
2599	0	3	49	0.0612245	list(list(c(-93.2625750820208, -92.813417439961, -92.813417439961, -93.2625750820208, -93.2625750820208, 77.5892352643795, 77.5892352643795, 75.6591702033172, 75.6591702033172, 77.5892352643795)))
2600	0	3	49	0.0612245	list(list(c(-92.813417439961, -92.3642597979013, -92.3642597979013, -92.813417439961, -92.813417439961, 77.5892352643795, 77.5892352643795, 75.6591702033172, 75.6591702033172, 77.5892352643795)))
2601	0	3	49	0.0612245	list(list(c(-92.3642597979013, -91.9151021558415, -91.9151021558415, -92.3642597979013, -92.3642597979013, 77.5892352643795, 77.5892352643795, 75.6591702033172, 75.6591702033172, 77.5892352643795)))
2602	0	3	50	0.06	list(list(c(-91.9151021558415, -91.4659445137817, -91.4659445137817, -91.9151021558415, -91.9151021558415, 77.5892352643795, 77.5892352643795, 75.6591702033172, 75.6591702033172, 77.5892352643795)))
2603	0	3	50	0.06	list(list(c(-91.4659445137817, -91.016786871722, -91.016786871722, -91.4659445137817, -91.4659445137817, 77.5892352643795, 77.5892352643795, 75.6591702033172, 75.6591702033172, 77.5892352643795)))
2604	0	3	50	0.06	list(list(c(-91.016786871722, -90.5676292296622, -90.5676292296622, -91.016786871722, -91.016786871722, 77.5892352643795, 77.5892352643795, 75.6591702033172, 75.6591702033172, 77.5892352643795)))
2605	0	3	50	0.06	list(list(c(-90.5676292296622, -90.1184715876025, -90.1184715876025, -90.5676292296622, -90.5676292296622, 77.5892352643795, 77.5892352643795, 75.6591702033172, 75.6591702033172, 77.5892352643795)))
2606	0	3	50	0.06	list(list(c(-90.1184715876025, -89.6693139455427, -89.6693139455427, -90.1184715876025, -90.1184715876025, 77.5892352643795, 77.5892352643795, 75.6591702033172, 75.6591702033172, 77.5892352643795)))
2607	0	3	50	0.06	list(list(c(-89.6693139455427, -89.220156303483, -89.220156303483, -89.6693139455427, -89.6693139455427, 77.5892352643795, 77.5892352643795, 75.6591702033172, 75.6591702033172, 77.5892352643795)))
2608	0	3	50	0.06	list(list(c(-89.220156303483, -88.7709986614232, -88.7709986614232, -89.220156303483, -89.220156303483, 77.5892352643795, 77.5892352643795, 75.6591702033172, 75.6591702033172, 77.5892352643795)))
2609	1	4	51	0.0784314	list(list(c(-88.7709986614232, -88.3218410193634, -88.3218410193634, -88.7709986614232, -88.7709986614232, 77.5892352643795, 77.5892352643795, 75.6591702033172, 75.6591702033172, 77.5892352643795)))
2610	1	4	51	0.0784314	list(list(c(-88.3218410193634, -87.8726833773037, -87.8726833773037, -88.3218410193634, -88.3218410193634, 77.5892352643795, 77.5892352643795, 75.6591702033172, 75.6591702033172, 77.5892352643795)))
2611	1	4	51	0.0784314	list(list(c(-87.8726833773037, -87.4235257352439, -87.4235257352439, -87.8726833773037, -87.8726833773037, 77.5892352643795, 77.5892352643795, 75.6591702033172, 75.6591702033172, 77.5892352643795)))
2612	1	4	51	0.0784314	list(list(c(-87.4235257352439, -86.9743680931842, -86.9743680931842, -87.4235257352439, -87.4235257352439, 77.5892352643795, 77.5892352643795, 75.6591702033172, 75.6591702033172, 77.5892352643795)))
2613	1	4	51	0.0784314	list(list(c(-86.9743680931842, -86.5252104511244, -86.5252104511244, -86.9743680931842, -86.9743680931842, 77.5892352643795, 77.5892352643795, 75.6591702033172, 75.6591702033172, 77.5892352643795)))
2614	1	4	51	0.0784314	list(list(c(-86.5252104511244, -86.0760528090646, -86.0760528090646, -86.5252104511244, -86.5252104511244, 77.5892352643795, 77.5892352643795, 75.6591702033172, 75.6591702033172, 77.5892352643795)))
2615	1	4	51	0.0784314	list(list(c(-86.0760528090646, -85.6268951670049, -85.6268951670049, -86.0760528090646, -86.0760528090646, 77.5892352643795, 77.5892352643795, 75.6591702033172, 75.6591702033172, 77.5892352643795)))
2616	1	4	51	0.0784314	list(list(c(-85.6268951670049, -85.1777375249451, -85.1777375249451, -85.6268951670049, -85.6268951670049, 77.5892352643795, 77.5892352643795, 75.6591702033172, 75.6591702033172, 77.5892352643795)))
2617	1	4	51	0.0784314	list(list(c(-85.1777375249451, -84.7285798828854, -84.7285798828854, -85.1777375249451, -85.1777375249451, 77.5892352643795, 77.5892352643795, 75.6591702033172, 75.6591702033172, 77.5892352643795)))
2618	1	4	51	0.0784314	list(list(c(-84.7285798828854, -84.2794222408256, -84.2794222408256, -84.7285798828854, -84.7285798828854, 77.5892352643795, 77.5892352643795, 75.6591702033172, 75.6591702033172, 77.5892352643795)))
2619	1	4	51	0.0784314	list(list(c(-84.2794222408256, -83.8302645987658, -83.8302645987658, -84.2794222408256, -84.2794222408256, 77.5892352643795, 77.5892352643795, 75.6591702033172, 75.6591702033172, 77.5892352643795)))
2620	1	4	51	0.0784314	list(list(c(-83.8302645987658, -83.3811069567061, -83.3811069567061, -83.8302645987658, -83.8302645987658, 77.5892352643795, 77.5892352643795, 75.6591702033172, 75.6591702033172, 77.5892352643795)))
2621	1	4	51	0.0784314	list(list(c(-83.3811069567061, -82.9319493146463, -82.9319493146463, -83.3811069567061, -83.3811069567061, 77.5892352643795, 77.5892352643795, 75.6591702033172, 75.6591702033172, 77.5892352643795)))
2622	1	4	51	0.0784314	list(list(c(-82.9319493146463, -82.4827916725865, -82.4827916725865, -82.9319493146463, -82.9319493146463, 77.5892352643795, 77.5892352643795, 75.6591702033172, 75.6591702033172, 77.5892352643795)))
2623	1	4	50	0.08	list(list(c(-82.4827916725865, -82.0336340305268, -82.0336340305268, -82.4827916725865, -82.4827916725865, 77.5892352643795, 77.5892352643795, 75.6591702033172, 75.6591702033172, 77.5892352643795)))
2624	1	4	50	0.08	list(list(c(-82.0336340305268, -81.584476388467, -81.584476388467, -82.0336340305268, -82.0336340305268, 77.5892352643795, 77.5892352643795, 75.6591702033172, 75.6591702033172, 77.5892352643795)))
2625	1	4	50	0.08	list(list(c(-81.584476388467, -81.1353187464073, -81.1353187464073, -81.584476388467, -81.584476388467, 77.5892352643795, 77.5892352643795, 75.6591702033172, 75.6591702033172, 77.5892352643795)))
2626	2	5	51	0.0980392	list(list(c(-81.1353187464073, -80.6861611043475, -80.6861611043475, -81.1353187464073, -81.1353187464073, 77.5892352643795, 77.5892352643795, 75.6591702033172, 75.6591702033172, 77.5892352643795)))
2627	2	5	52	0.0961538	list(list(c(-80.6861611043475, -80.2370034622877, -80.2370034622877, -80.6861611043475, -80.6861611043475, 77.5892352643795, 77.5892352643795, 75.6591702033172, 75.6591702033172, 77.5892352643795)))
2628	2	5	52	0.0961538	list(list(c(-80.2370034622877, -79.787845820228, -79.787845820228, -80.2370034622877, -80.2370034622877, 77.5892352643795, 77.5892352643795, 75.6591702033172, 75.6591702033172, 77.5892352643795)))
2629	2	5	52	0.0961538	list(list(c(-79.787845820228, -79.3386881781682, -79.3386881781682, -79.787845820228, -79.787845820228, 77.5892352643795, 77.5892352643795, 75.6591702033172, 75.6591702033172, 77.5892352643795)))
2630	2	5	53	0.0943396	list(list(c(-79.3386881781682, -78.8895305361085, -78.8895305361085, -79.3386881781682, -79.3386881781682, 77.5892352643795, 77.5892352643795, 75.6591702033172, 75.6591702033172, 77.5892352643795)))
2631	2	5	54	0.0925926	list(list(c(-78.8895305361085, -78.4403728940487, -78.4403728940487, -78.8895305361085, -78.8895305361085, 77.5892352643795, 77.5892352643795, 75.6591702033172, 75.6591702033172, 77.5892352643795)))
2632	2	5	54	0.0925926	list(list(c(-78.4403728940487, -77.9912152519889, -77.9912152519889, -78.4403728940487, -78.4403728940487, 77.5892352643795, 77.5892352643795, 75.6591702033172, 75.6591702033172, 77.5892352643795)))
2633	2	5	54	0.0925926	list(list(c(-77.9912152519889, -77.5420576099292, -77.5420576099292, -77.9912152519889, -77.9912152519889, 77.5892352643795, 77.5892352643795, 75.6591702033172, 75.6591702033172, 77.5892352643795)))
2634	2	5	54	0.0925926	list(list(c(-77.5420576099292, -77.0928999678694, -77.0928999678694, -77.5420576099292, -77.5420576099292, 77.5892352643795, 77.5892352643795, 75.6591702033172, 75.6591702033172, 77.5892352643795)))
2635	2	5	54	0.0925926	list(list(c(-77.0928999678694, -76.6437423258097, -76.6437423258097, -77.0928999678694, -77.0928999678694, 77.5892352643795, 77.5892352643795, 75.6591702033172, 75.6591702033172, 77.5892352643795)))
2636	2	5	54	0.0925926	list(list(c(-76.6437423258097, -76.1945846837499, -76.1945846837499, -76.6437423258097, -76.6437423258097, 77.5892352643795, 77.5892352643795, 75.6591702033172, 75.6591702033172, 77.5892352643795)))
2637	2	5	54	0.0925926	list(list(c(-76.1945846837499, -75.7454270416901, -75.7454270416901, -76.1945846837499, -76.1945846837499, 77.5892352643795, 77.5892352643795, 75.6591702033172, 75.6591702033172, 77.5892352643795)))
2638	2	5	54	0.0925926	list(list(c(-75.7454270416901, -75.2962693996304, -75.2962693996304, -75.7454270416901, -75.7454270416901, 77.5892352643795, 77.5892352643795, 75.6591702033172, 75.6591702033172, 77.5892352643795)))
2642	2	5	54	0.0925926	list(list(c(-73.9487964734511, -73.4996388313913, -73.4996388313913, -73.9487964734511, -73.9487964734511, 77.5892352643795, 77.5892352643795, 75.6591702033172, 75.6591702033172, 77.5892352643795)))
2643	2	5	54	0.0925926	list(list(c(-73.4996388313913, -73.0504811893316, -73.0504811893316, -73.4996388313913, -73.4996388313913, 77.5892352643795, 77.5892352643795, 75.6591702033172, 75.6591702033172, 77.5892352643795)))
2644	2	5	54	0.0925926	list(list(c(-73.0504811893316, -72.6013235472718, -72.6013235472718, -73.0504811893316, -73.0504811893316, 77.5892352643795, 77.5892352643795, 75.6591702033172, 75.6591702033172, 77.5892352643795)))
2645	2	5	54	0.0925926	list(list(c(-72.6013235472718, -72.152165905212, -72.152165905212, -72.6013235472718, -72.6013235472718, 77.5892352643795, 77.5892352643795, 75.6591702033172, 75.6591702033172, 77.5892352643795)))
2646	2	5	54	0.0925926	list(list(c(-72.152165905212, -71.7030082631523, -71.7030082631523, -72.152165905212, -72.152165905212, 77.5892352643795, 77.5892352643795, 75.6591702033172, 75.6591702033172, 77.5892352643795)))
2647	2	5	54	0.0925926	list(list(c(-71.7030082631523, -71.2538506210925, -71.2538506210925, -71.7030082631523, -71.7030082631523, 77.5892352643795, 77.5892352643795, 75.6591702033172, 75.6591702033172, 77.5892352643795)))
2648	3	6	56	0.107143	list(list(c(-71.2538506210925, -70.8046929790328, -70.8046929790328, -71.2538506210925, -71.2538506210925, 77.5892352643795, 77.5892352643795, 75.6591702033172, 75.6591702033172, 77.5892352643795)))
2649	3	6	56	0.107143	list(list(c(-70.8046929790328, -70.355535336973, -70.355535336973, -70.8046929790328, -70.8046929790328, 77.5892352643795, 77.5892352643795, 75.6591702033172, 75.6591702033172, 77.5892352643795)))
2650	3	6	56	0.107143	list(list(c(-70.355535336973, -69.9063776949132, -69.9063776949132, -70.355535336973, -70.355535336973, 77.5892352643795, 77.5892352643795, 75.6591702033172, 75.6591702033172, 77.5892352643795)))
2651	3	6	56	0.107143	list(list(c(-69.9063776949132, -69.4572200528535, -69.4572200528535, -69.9063776949132, -69.9063776949132, 77.5892352643795, 77.5892352643795, 75.6591702033172, 75.6591702033172, 77.5892352643795)))
2652	3	6	57	0.105263	list(list(c(-69.4572200528535, -69.0080624107937, -69.0080624107937, -69.4572200528535, -69.4572200528535, 77.5892352643795, 77.5892352643795, 75.6591702033172, 75.6591702033172, 77.5892352643795)))
2653	3	6	58	0.103448	list(list(c(-69.0080624107937, -68.558904768734, -68.558904768734, -69.0080624107937, -69.0080624107937, 77.5892352643795, 77.5892352643795, 75.6591702033172, 75.6591702033172, 77.5892352643795)))
2654	3	6	58	0.103448	list(list(c(-68.558904768734, -68.1097471266742, -68.1097471266742, -68.558904768734, -68.558904768734, 77.5892352643795, 77.5892352643795, 75.6591702033172, 75.6591702033172, 77.5892352643795)))
2655	3	6	58	0.103448	list(list(c(-68.1097471266742, -67.6605894846144, -67.6605894846144, -68.1097471266742, -68.1097471266742, 77.5892352643795, 77.5892352643795, 75.6591702033172, 75.6591702033172, 77.5892352643795)))
2656	3	6	58	0.103448	list(list(c(-67.6605894846144, -67.2114318425547, -67.2114318425547, -67.6605894846144, -67.6605894846144, 77.5892352643795, 77.5892352643795, 75.6591702033172, 75.6591702033172, 77.5892352643795)))
2657	3	6	58	0.103448	list(list(c(-67.2114318425547, -66.7622742004949, -66.7622742004949, -67.2114318425547, -67.2114318425547, 77.5892352643795, 77.5892352643795, 75.6591702033172, 75.6591702033172, 77.5892352643795)))
2658	3	6	58	0.103448	list(list(c(-66.7622742004949, -66.3131165584352, -66.3131165584352, -66.7622742004949, -66.7622742004949, 77.5892352643795, 77.5892352643795, 75.6591702033172, 75.6591702033172, 77.5892352643795)))
2659	3	6	58	0.103448	list(list(c(-66.3131165584352, -65.8639589163754, -65.8639589163754, -66.3131165584352, -66.3131165584352, 77.5892352643795, 77.5892352643795, 75.6591702033172, 75.6591702033172, 77.5892352643795)))
2660	3	6	58	0.103448	list(list(c(-65.8639589163754, -65.4148012743156, -65.4148012743156, -65.8639589163754, -65.8639589163754, 77.5892352643795, 77.5892352643795, 75.6591702033172, 75.6591702033172, 77.5892352643795)))
2661	3	6	58	0.103448	list(list(c(-65.4148012743156, -64.9656436322559, -64.9656436322559, -65.4148012743156, -65.4148012743156, 77.5892352643795, 77.5892352643795, 75.6591702033172, 75.6591702033172, 77.5892352643795)))
2662	3	6	58	0.103448	list(list(c(-64.9656436322559, -64.5164859901961, -64.5164859901961, -64.9656436322559, -64.9656436322559, 77.5892352643795, 77.5892352643795, 75.6591702033172, 75.6591702033172, 77.5892352643795)))
2663	3	6	58	0.103448	list(list(c(-64.5164859901961, -64.0673283481364, -64.0673283481364, -64.5164859901961, -64.5164859901961, 77.5892352643795, 77.5892352643795, 75.6591702033172, 75.6591702033172, 77.5892352643795)))
2664	3	6	57	0.105263	list(list(c(-64.0673283481364, -63.6181707060766, -63.6181707060766, -64.0673283481364, -64.0673283481364, 77.5892352643795, 77.5892352643795, 75.6591702033172, 75.6591702033172, 77.5892352643795)))
2665	3	6	57	0.105263	list(list(c(-63.6181707060766, -63.1690130640168, -63.1690130640168, -63.6181707060766, -63.6181707060766, 77.5892352643795, 77.5892352643795, 75.6591702033172, 75.6591702033172, 77.5892352643795)))
2666	3	6	57	0.105263	list(list(c(-63.1690130640168, -62.7198554219571, -62.7198554219571, -63.1690130640168, -63.1690130640168, 77.5892352643795, 77.5892352643795, 75.6591702033172, 75.6591702033172, 77.5892352643795)))
2667	3	6	57	0.105263	list(list(c(-62.7198554219571, -62.2706977798973, -62.2706977798973, -62.7198554219571, -62.7198554219571, 77.5892352643795, 77.5892352643795, 75.6591702033172, 75.6591702033172, 77.5892352643795)))
2668	3	6	57	0.105263	list(list(c(-62.2706977798973, -61.8215401378375, -61.8215401378375, -62.2706977798973, -62.2706977798973, 77.5892352643795, 77.5892352643795, 75.6591702033172, 75.6591702033172, 77.5892352643795)))
2669	3	6	57	0.105263	list(list(c(-61.8215401378375, -61.3723824957778, -61.3723824957778, -61.8215401378375, -61.8215401378375, 77.5892352643795, 77.5892352643795, 75.6591702033172, 75.6591702033172, 77.5892352643795)))
2670	3	6	57	0.105263	list(list(c(-61.3723824957778, -60.923224853718, -60.923224853718, -61.3723824957778, -61.3723824957778, 77.5892352643795, 77.5892352643795, 75.6591702033172, 75.6591702033172, 77.5892352643795)))
2671	3	6	57	0.105263	list(list(c(-60.923224853718, -60.4740672116583, -60.4740672116583, -60.923224853718, -60.923224853718, 77.5892352643795, 77.5892352643795, 75.6591702033172, 75.6591702033172, 77.5892352643795)))
2672	3	6	57	0.105263	list(list(c(-60.4740672116583, -60.0249095695985, -60.0249095695985, -60.4740672116583, -60.4740672116583, 77.5892352643795, 77.5892352643795, 75.6591702033172, 75.6591702033172, 77.5892352643795)))
2673	3	6	55	0.109091	list(list(c(-60.0249095695985, -59.5757519275388, -59.5757519275388, -60.0249095695985, -60.0249095695985, 77.5892352643795, 77.5892352643795, 75.6591702033172, 75.6591702033172, 77.5892352643795)))
2674	3	6	55	0.109091	list(list(c(-59.5757519275388, -59.126594285479, -59.126594285479, -59.5757519275388, -59.5757519275388, 77.5892352643795, 77.5892352643795, 75.6591702033172, 75.6591702033172, 77.5892352643795)))
2675	3	6	55	0.109091	list(list(c(-59.126594285479, -58.6774366434192, -58.6774366434192, -59.126594285479, -59.126594285479, 77.5892352643795, 77.5892352643795, 75.6591702033172, 75.6591702033172, 77.5892352643795)))
2676	3	6	55	0.109091	list(list(c(-58.6774366434192, -58.2282790013595, -58.2282790013595, -58.6774366434192, -58.6774366434192, 77.5892352643795, 77.5892352643795, 75.6591702033172, 75.6591702033172, 77.5892352643795)))
2756	3	6	55	0.109091	list(list(c(-22.7448252786384, -22.2956676365786, -22.2956676365786, -22.7448252786384, -22.7448252786384, 77.5892352643795, 77.5892352643795, 75.6591702033172, 75.6591702033172, 77.5892352643795)))
2757	3	6	55	0.109091	list(list(c(-22.2956676365786, -21.8465099945189, -21.8465099945189, -22.2956676365786, -22.2956676365786, 77.5892352643795, 77.5892352643795, 75.6591702033172, 75.6591702033172, 77.5892352643795)))
2758	3	6	55	0.109091	list(list(c(-21.8465099945189, -21.3973523524591, -21.3973523524591, -21.8465099945189, -21.8465099945189, 77.5892352643795, 77.5892352643795, 75.6591702033172, 75.6591702033172, 77.5892352643795)))
2759	3	6	55	0.109091	list(list(c(-21.3973523524591, -20.9481947103993, -20.9481947103993, -21.3973523524591, -21.3973523524591, 77.5892352643795, 77.5892352643795, 75.6591702033172, 75.6591702033172, 77.5892352643795)))
2760	3	6	55	0.109091	list(list(c(-20.9481947103993, -20.4990370683396, -20.4990370683396, -20.9481947103993, -20.9481947103993, 77.5892352643795, 77.5892352643795, 75.6591702033172, 75.6591702033172, 77.5892352643795)))
2761	3	6	55	0.109091	list(list(c(-20.4990370683396, -20.0498794262798, -20.0498794262798, -20.4990370683396, -20.4990370683396, 77.5892352643795, 77.5892352643795, 75.6591702033172, 75.6591702033172, 77.5892352643795)))
2762	3	6	55	0.109091	list(list(c(-20.0498794262798, -19.60072178422, -19.60072178422, -20.0498794262798, -20.0498794262798, 77.5892352643795, 77.5892352643795, 75.6591702033172, 75.6591702033172, 77.5892352643795)))
2763	3	6	55	0.109091	list(list(c(-19.60072178422, -19.1515641421603, -19.1515641421603, -19.60072178422, -19.60072178422, 77.5892352643795, 77.5892352643795, 75.6591702033172, 75.6591702033172, 77.5892352643795)))
2764	3	6	55	0.109091	list(list(c(-19.1515641421603, -18.7024065001005, -18.7024065001005, -19.1515641421603, -19.1515641421603, 77.5892352643795, 77.5892352643795, 75.6591702033172, 75.6591702033172, 77.5892352643795)))
2765	2	5	55	0.0909091	list(list(c(-18.7024065001005, -18.2532488580408, -18.2532488580408, -18.7024065001005, -18.7024065001005, 77.5892352643795, 77.5892352643795, 75.6591702033172, 75.6591702033172, 77.5892352643795)))
2766	2	5	55	0.0909091	list(list(c(-18.2532488580408, -17.804091215981, -17.804091215981, -18.2532488580408, -18.2532488580408, 77.5892352643795, 77.5892352643795, 75.6591702033172, 75.6591702033172, 77.5892352643795)))
2767	2	4	52	0.0769231	list(list(c(-17.804091215981, -17.3549335739212, -17.3549335739212, -17.804091215981, -17.804091215981, 77.5892352643795, 77.5892352643795, 75.6591702033172, 75.6591702033172, 77.5892352643795)))
2768	2	4	52	0.0769231	list(list(c(-17.3549335739212, -16.9057759318615, -16.9057759318615, -17.3549335739212, -17.3549335739212, 77.5892352643795, 77.5892352643795, 75.6591702033172, 75.6591702033172, 77.5892352643795)))
2769	2	4	52	0.0769231	list(list(c(-16.9057759318615, -16.4566182898017, -16.4566182898017, -16.9057759318615, -16.9057759318615, 77.5892352643795, 77.5892352643795, 75.6591702033172, 75.6591702033172, 77.5892352643795)))
2770	2	4	52	0.0769231	list(list(c(-16.4566182898017, -16.007460647742, -16.007460647742, -16.4566182898017, -16.4566182898017, 77.5892352643795, 77.5892352643795, 75.6591702033172, 75.6591702033172, 77.5892352643795)))
2771	2	4	52	0.0769231	list(list(c(-16.007460647742, -15.5583030056822, -15.5583030056822, -16.007460647742, -16.007460647742, 77.5892352643795, 77.5892352643795, 75.6591702033172, 75.6591702033172, 77.5892352643795)))
2772	2	4	52	0.0769231	list(list(c(-15.5583030056822, -15.1091453636224, -15.1091453636224, -15.5583030056822, -15.5583030056822, 77.5892352643795, 77.5892352643795, 75.6591702033172, 75.6591702033172, 77.5892352643795)))
2773	2	4	52	0.0769231	list(list(c(-15.1091453636224, -14.6599877215627, -14.6599877215627, -15.1091453636224, -15.1091453636224, 77.5892352643795, 77.5892352643795, 75.6591702033172, 75.6591702033172, 77.5892352643795)))
2774	2	4	52	0.0769231	list(list(c(-14.6599877215627, -14.2108300795029, -14.2108300795029, -14.6599877215627, -14.6599877215627, 77.5892352643795, 77.5892352643795, 75.6591702033172, 75.6591702033172, 77.5892352643795)))
2775	2	4	52	0.0769231	list(list(c(-14.2108300795029, -13.7616724374432, -13.7616724374432, -14.2108300795029, -14.2108300795029, 77.5892352643795, 77.5892352643795, 75.6591702033172, 75.6591702033172, 77.5892352643795)))
2776	2	4	52	0.0769231	list(list(c(-13.7616724374432, -13.3125147953834, -13.3125147953834, -13.7616724374432, -13.7616724374432, 77.5892352643795, 77.5892352643795, 75.6591702033172, 75.6591702033172, 77.5892352643795)))
2777	2	4	52	0.0769231	list(list(c(-13.3125147953834, -12.8633571533236, -12.8633571533236, -13.3125147953834, -13.3125147953834, 77.5892352643795, 77.5892352643795, 75.6591702033172, 75.6591702033172, 77.5892352643795)))
2778	2	4	52	0.0769231	list(list(c(-12.8633571533236, -12.4141995112639, -12.4141995112639, -12.8633571533236, -12.8633571533236, 77.5892352643795, 77.5892352643795, 75.6591702033172, 75.6591702033172, 77.5892352643795)))
2779	2	4	52	0.0769231	list(list(c(-12.4141995112639, -11.9650418692041, -11.9650418692041, -12.4141995112639, -12.4141995112639, 77.5892352643795, 77.5892352643795, 75.6591702033172, 75.6591702033172, 77.5892352643795)))
2780	2	4	47	0.0851064	list(list(c(-11.9650418692041, -11.5158842271444, -11.5158842271444, -11.9650418692041, -11.9650418692041, 77.5892352643795, 77.5892352643795, 75.6591702033172, 75.6591702033172, 77.5892352643795)))
2781	2	4	47	0.0851064	list(list(c(-11.5158842271444, -11.0667265850846, -11.0667265850846, -11.5158842271444, -11.5158842271444, 77.5892352643795, 77.5892352643795, 75.6591702033172, 75.6591702033172, 77.5892352643795)))
2782	2	4	48	0.0833333	list(list(c(-11.0667265850846, -10.6175689430248, -10.6175689430248, -11.0667265850846, -11.0667265850846, 77.5892352643795, 77.5892352643795, 75.6591702033172, 75.6591702033172, 77.5892352643795)))
2783	2	4	48	0.0833333	list(list(c(-10.6175689430248, -10.1684113009651, -10.1684113009651, -10.6175689430248, -10.6175689430248, 77.5892352643795, 77.5892352643795, 75.6591702033172, 75.6591702033172, 77.5892352643795)))
2784	2	4	48	0.0833333	list(list(c(-10.1684113009651, -9.71925365890531, -9.71925365890531, -10.1684113009651, -10.1684113009651, 77.5892352643795, 77.5892352643795, 75.6591702033172, 75.6591702033172, 77.5892352643795)))
2785	2	3	41	0.0731707	list(list(c(-9.71925365890531, -9.27009601684555, -9.27009601684555, -9.71925365890531, -9.71925365890531, 77.5892352643795, 77.5892352643795, 75.6591702033172, 75.6591702033172, 77.5892352643795)))
2786	2	3	41	0.0731707	list(list(c(-9.27009601684555, -8.82093837478579, -8.82093837478579, -9.27009601684555, -9.27009601684555, 77.5892352643795, 77.5892352643795, 75.6591702033172, 75.6591702033172, 77.5892352643795)))
2787	2	3	42	0.0714286	list(list(c(-8.82093837478579, -8.37178073272603, -8.37178073272603, -8.82093837478579, -8.82093837478579, 77.5892352643795, 77.5892352643795, 75.6591702033172, 75.6591702033172, 77.5892352643795)))
2789	2	3	42	0.0714286	list(list(c(-7.92262309066627, -7.47346544860651, -7.47346544860651, -7.92262309066627, -7.92262309066627, 77.5892352643795, 77.5892352643795, 75.6591702033172, 75.6591702033172, 77.5892352643795)))
2790	2	3	42	0.0714286	list(list(c(-7.47346544860651, -7.02430780654675, -7.02430780654675, -7.47346544860651, -7.47346544860651, 77.5892352643795, 77.5892352643795, 75.6591702033172, 75.6591702033172, 77.5892352643795)))
2791	2	3	42	0.0714286	list(list(c(-7.02430780654675, -6.57515016448699, -6.57515016448699, -7.02430780654675, -7.02430780654675, 77.5892352643795, 77.5892352643795, 75.6591702033172, 75.6591702033172, 77.5892352643795)))
2792	2	3	43	0.0697674	list(list(c(-6.57515016448699, -6.12599252242723, -6.12599252242723, -6.57515016448699, -6.57515016448699, 77.5892352643795, 77.5892352643795, 75.6591702033172, 75.6591702033172, 77.5892352643795)))
2832	2	5	55	0.0909091	list(list(c(11.3911555179034, 11.8403131599632, 11.8403131599632, 11.3911555179034, 11.3911555179034, 77.5892352643795, 77.5892352643795, 75.6591702033172, 75.6591702033172, 77.5892352643795)))
2833	2	5	55	0.0909091	list(list(c(11.8403131599632, 12.289470802023, 12.289470802023, 11.8403131599632, 11.8403131599632, 77.5892352643795, 77.5892352643795, 75.6591702033172, 75.6591702033172, 77.5892352643795)))
2834	2	5	55	0.0909091	list(list(c(12.289470802023, 12.7386284440827, 12.7386284440827, 12.289470802023, 12.289470802023, 77.5892352643795, 77.5892352643795, 75.6591702033172, 75.6591702033172, 77.5892352643795)))
2835	2	5	56	0.0892857	list(list(c(12.7386284440827, 13.1877860861425, 13.1877860861425, 12.7386284440827, 12.7386284440827, 77.5892352643795, 77.5892352643795, 75.6591702033172, 75.6591702033172, 77.5892352643795)))
2836	2	5	56	0.0892857	list(list(c(13.1877860861425, 13.6369437282022, 13.6369437282022, 13.1877860861425, 13.1877860861425, 77.5892352643795, 77.5892352643795, 75.6591702033172, 75.6591702033172, 77.5892352643795)))
2837	2	5	56	0.0892857	list(list(c(13.6369437282022, 14.086101370262, 14.086101370262, 13.6369437282022, 13.6369437282022, 77.5892352643795, 77.5892352643795, 75.6591702033172, 75.6591702033172, 77.5892352643795)))
2838	2	5	56	0.0892857	list(list(c(14.086101370262, 14.5352590123218, 14.5352590123218, 14.086101370262, 14.086101370262, 77.5892352643795, 77.5892352643795, 75.6591702033172, 75.6591702033172, 77.5892352643795)))
2839	2	5	56	0.0892857	list(list(c(14.5352590123218, 14.9844166543815, 14.9844166543815, 14.5352590123218, 14.5352590123218, 77.5892352643795, 77.5892352643795, 75.6591702033172, 75.6591702033172, 77.5892352643795)))
2840	2	5	54	0.0925926	list(list(c(14.9844166543815, 15.4335742964413, 15.4335742964413, 14.9844166543815, 14.9844166543815, 77.5892352643795, 77.5892352643795, 75.6591702033172, 75.6591702033172, 77.5892352643795)))
2841	2	5	54	0.0925926	list(list(c(15.4335742964413, 15.882731938501, 15.882731938501, 15.4335742964413, 15.4335742964413, 77.5892352643795, 77.5892352643795, 75.6591702033172, 75.6591702033172, 77.5892352643795)))
2842	2	5	54	0.0925926	list(list(c(15.882731938501, 16.3318895805608, 16.3318895805608, 15.882731938501, 15.882731938501, 77.5892352643795, 77.5892352643795, 75.6591702033172, 75.6591702033172, 77.5892352643795)))
2843	2	5	54	0.0925926	list(list(c(16.3318895805608, 16.7810472226206, 16.7810472226206, 16.3318895805608, 16.3318895805608, 77.5892352643795, 77.5892352643795, 75.6591702033172, 75.6591702033172, 77.5892352643795)))
2844	2	5	54	0.0925926	list(list(c(16.7810472226206, 17.2302048646803, 17.2302048646803, 16.7810472226206, 16.7810472226206, 77.5892352643795, 77.5892352643795, 75.6591702033172, 75.6591702033172, 77.5892352643795)))
2845	2	5	54	0.0925926	list(list(c(17.2302048646803, 17.6793625067401, 17.6793625067401, 17.2302048646803, 17.2302048646803, 77.5892352643795, 77.5892352643795, 75.6591702033172, 75.6591702033172, 77.5892352643795)))
2846	2	5	54	0.0925926	list(list(c(17.6793625067401, 18.1285201487999, 18.1285201487999, 17.6793625067401, 17.6793625067401, 77.5892352643795, 77.5892352643795, 75.6591702033172, 75.6591702033172, 77.5892352643795)))
2847	2	5	54	0.0925926	list(list(c(18.1285201487999, 18.5776777908596, 18.5776777908596, 18.1285201487999, 18.1285201487999, 77.5892352643795, 77.5892352643795, 75.6591702033172, 75.6591702033172, 77.5892352643795)))
2848	2	5	54	0.0925926	list(list(c(18.5776777908596, 19.0268354329194, 19.0268354329194, 18.5776777908596, 18.5776777908596, 77.5892352643795, 77.5892352643795, 75.6591702033172, 75.6591702033172, 77.5892352643795)))
2849	2	5	54	0.0925926	list(list(c(19.0268354329194, 19.4759930749791, 19.4759930749791, 19.0268354329194, 19.0268354329194, 77.5892352643795, 77.5892352643795, 75.6591702033172, 75.6591702033172, 77.5892352643795)))
2850	2	5	54	0.0925926	list(list(c(19.4759930749791, 19.9251507170389, 19.9251507170389, 19.4759930749791, 19.4759930749791, 77.5892352643795, 77.5892352643795, 75.6591702033172, 75.6591702033172, 77.5892352643795)))
2851	2	5	54	0.0925926	list(list(c(19.9251507170389, 20.3743083590987, 20.3743083590987, 19.9251507170389, 19.9251507170389, 77.5892352643795, 77.5892352643795, 75.6591702033172, 75.6591702033172, 77.5892352643795)))
2852	2	5	54	0.0925926	list(list(c(20.3743083590987, 20.8234660011584, 20.8234660011584, 20.3743083590987, 20.3743083590987, 77.5892352643795, 77.5892352643795, 75.6591702033172, 75.6591702033172, 77.5892352643795)))
2853	2	5	56	0.0892857	list(list(c(20.8234660011584, 21.2726236432182, 21.2726236432182, 20.8234660011584, 20.8234660011584, 77.5892352643795, 77.5892352643795, 75.6591702033172, 75.6591702033172, 77.5892352643795)))
2854	2	5	56	0.0892857	list(list(c(21.2726236432182, 21.7217812852779, 21.7217812852779, 21.2726236432182, 21.2726236432182, 77.5892352643795, 77.5892352643795, 75.6591702033172, 75.6591702033172, 77.5892352643795)))
2855	2	5	56	0.0892857	list(list(c(21.7217812852779, 22.1709389273377, 22.1709389273377, 21.7217812852779, 21.7217812852779, 77.5892352643795, 77.5892352643795, 75.6591702033172, 75.6591702033172, 77.5892352643795)))
2856	2	5	56	0.0892857	list(list(c(22.1709389273377, 22.6200965693975, 22.6200965693975, 22.1709389273377, 22.1709389273377, 77.5892352643795, 77.5892352643795, 75.6591702033172, 75.6591702033172, 77.5892352643795)))
2857	2	5	56	0.0892857	list(list(c(22.6200965693975, 23.0692542114572, 23.0692542114572, 22.6200965693975, 22.6200965693975, 77.5892352643795, 77.5892352643795, 75.6591702033172, 75.6591702033172, 77.5892352643795)))
2858	2	5	56	0.0892857	list(list(c(23.0692542114572, 23.518411853517, 23.518411853517, 23.0692542114572, 23.0692542114572, 77.5892352643795, 77.5892352643795, 75.6591702033172, 75.6591702033172, 77.5892352643795)))
2859	2	5	56	0.0892857	list(list(c(23.518411853517, 23.9675694955767, 23.9675694955767, 23.518411853517, 23.518411853517, 77.5892352643795, 77.5892352643795, 75.6591702033172, 75.6591702033172, 77.5892352643795)))
2860	2	5	56	0.0892857	list(list(c(23.9675694955767, 24.4167271376365, 24.4167271376365, 23.9675694955767, 23.9675694955767, 77.5892352643795, 77.5892352643795, 75.6591702033172, 75.6591702033172, 77.5892352643795)))
2861	2	5	56	0.0892857	list(list(c(24.4167271376365, 24.8658847796963, 24.8658847796963, 24.4167271376365, 24.4167271376365, 77.5892352643795, 77.5892352643795, 75.6591702033172, 75.6591702033172, 77.5892352643795)))
2862	2	5	56	0.0892857	list(list(c(24.8658847796963, 25.315042421756, 25.315042421756, 24.8658847796963, 24.8658847796963, 77.5892352643795, 77.5892352643795, 75.6591702033172, 75.6591702033172, 77.5892352643795)))
2863	2	5	56	0.0892857	list(list(c(25.315042421756, 25.7642000638158, 25.7642000638158, 25.315042421756, 25.315042421756, 77.5892352643795, 77.5892352643795, 75.6591702033172, 75.6591702033172, 77.5892352643795)))
2864	2	5	56	0.0892857	list(list(c(25.7642000638158, 26.2133577058755, 26.2133577058755, 25.7642000638158, 25.7642000638158, 77.5892352643795, 77.5892352643795, 75.6591702033172, 75.6591702033172, 77.5892352643795)))
2865	2	5	56	0.0892857	list(list(c(26.2133577058755, 26.6625153479353, 26.6625153479353, 26.2133577058755, 26.2133577058755, 77.5892352643795, 77.5892352643795, 75.6591702033172, 75.6591702033172, 77.5892352643795)))
2866	2	5	56	0.0892857	list(list(c(26.6625153479353, 27.1116729899951, 27.1116729899951, 26.6625153479353, 26.6625153479353, 77.5892352643795, 77.5892352643795, 75.6591702033172, 75.6591702033172, 77.5892352643795)))
2867	2	5	56	0.0892857	list(list(c(27.1116729899951, 27.5608306320548, 27.5608306320548, 27.1116729899951, 27.1116729899951, 77.5892352643795, 77.5892352643795, 75.6591702033172, 75.6591702033172, 77.5892352643795)))
2868	2	5	56	0.0892857	list(list(c(27.5608306320548, 28.0099882741146, 28.0099882741146, 27.5608306320548, 27.5608306320548, 77.5892352643795, 77.5892352643795, 75.6591702033172, 75.6591702033172, 77.5892352643795)))
2869	2	5	56	0.0892857	list(list(c(28.0099882741146, 28.4591459161743, 28.4591459161743, 28.0099882741146, 28.0099882741146, 77.5892352643795, 77.5892352643795, 75.6591702033172, 75.6591702033172, 77.5892352643795)))
2870	1	4	55	0.0727273	list(list(c(28.4591459161743, 28.9083035582341, 28.9083035582341, 28.4591459161743, 28.4591459161743, 77.5892352643795, 77.5892352643795, 75.6591702033172, 75.6591702033172, 77.5892352643795)))
2871	1	4	55	0.0727273	list(list(c(28.9083035582341, 29.3574612002939, 29.3574612002939, 28.9083035582341, 28.9083035582341, 77.5892352643795, 77.5892352643795, 75.6591702033172, 75.6591702033172, 77.5892352643795)))
2872	1	4	55	0.0727273	list(list(c(29.3574612002939, 29.8066188423536, 29.8066188423536, 29.3574612002939, 29.3574612002939, 77.5892352643795, 77.5892352643795, 75.6591702033172, 75.6591702033172, 77.5892352643795)))
2873	1	4	55	0.0727273	list(list(c(29.8066188423536, 30.2557764844134, 30.2557764844134, 29.8066188423536, 29.8066188423536, 77.5892352643795, 77.5892352643795, 75.6591702033172, 75.6591702033172, 77.5892352643795)))
2874	1	4	52	0.0769231	list(list(c(30.2557764844134, 30.7049341264732, 30.7049341264732, 30.2557764844134, 30.2557764844134, 77.5892352643795, 77.5892352643795, 75.6591702033172, 75.6591702033172, 77.5892352643795)))
2875	1	4	51	0.0784314	list(list(c(30.7049341264732, 31.1540917685329, 31.1540917685329, 30.7049341264732, 30.7049341264732, 77.5892352643795, 77.5892352643795, 75.6591702033172, 75.6591702033172, 77.5892352643795)))
2876	1	4	49	0.0816327	list(list(c(31.1540917685329, 31.6032494105927, 31.6032494105927, 31.1540917685329, 31.1540917685329, 77.5892352643795, 77.5892352643795, 75.6591702033172, 75.6591702033172, 77.5892352643795)))
2877	1	4	49	0.0816327	list(list(c(31.6032494105927, 32.0524070526524, 32.0524070526524, 31.6032494105927, 31.6032494105927, 77.5892352643795, 77.5892352643795, 75.6591702033172, 75.6591702033172, 77.5892352643795)))
2878	1	4	49	0.0816327	list(list(c(32.0524070526524, 32.5015646947122, 32.5015646947122, 32.0524070526524, 32.0524070526524, 77.5892352643795, 77.5892352643795, 75.6591702033172, 75.6591702033172, 77.5892352643795)))
2879	1	4	49	0.0816327	list(list(c(32.5015646947122, 32.950722336772, 32.950722336772, 32.5015646947122, 32.5015646947122, 77.5892352643795, 77.5892352643795, 75.6591702033172, 75.6591702033172, 77.5892352643795)))
2880	1	4	49	0.0816327	list(list(c(32.950722336772, 33.3998799788317, 33.3998799788317, 32.950722336772, 32.950722336772, 77.5892352643795, 77.5892352643795, 75.6591702033172, 75.6591702033172, 77.5892352643795)))
2881	1	4	49	0.0816327	list(list(c(33.3998799788317, 33.8490376208915, 33.8490376208915, 33.3998799788317, 33.3998799788317, 77.5892352643795, 77.5892352643795, 75.6591702033172, 75.6591702033172, 77.5892352643795)))
2882	1	4	49	0.0816327	list(list(c(33.8490376208915, 34.2981952629512, 34.2981952629512, 33.8490376208915, 33.8490376208915, 77.5892352643795, 77.5892352643795, 75.6591702033172, 75.6591702033172, 77.5892352643795)))
2883	1	4	49	0.0816327	list(list(c(34.2981952629512, 34.747352905011, 34.747352905011, 34.2981952629512, 34.2981952629512, 77.5892352643795, 77.5892352643795, 75.6591702033172, 75.6591702033172, 77.5892352643795)))
2884	1	4	49	0.0816327	list(list(c(34.747352905011, 35.1965105470708, 35.1965105470708, 34.747352905011, 34.747352905011, 77.5892352643795, 77.5892352643795, 75.6591702033172, 75.6591702033172, 77.5892352643795)))
2885	1	4	49	0.0816327	list(list(c(35.1965105470708, 35.6456681891305, 35.6456681891305, 35.1965105470708, 35.1965105470708, 77.5892352643795, 77.5892352643795, 75.6591702033172, 75.6591702033172, 77.5892352643795)))
2886	1	4	49	0.0816327	list(list(c(35.6456681891305, 36.0948258311903, 36.0948258311903, 35.6456681891305, 35.6456681891305, 77.5892352643795, 77.5892352643795, 75.6591702033172, 75.6591702033172, 77.5892352643795)))
2887	1	4	49	0.0816327	list(list(c(36.0948258311903, 36.54398347325, 36.54398347325, 36.0948258311903, 36.0948258311903, 77.5892352643795, 77.5892352643795, 75.6591702033172, 75.6591702033172, 77.5892352643795)))
2888	1	4	49	0.0816327	list(list(c(36.54398347325, 36.9931411153098, 36.9931411153098, 36.54398347325, 36.54398347325, 77.5892352643795, 77.5892352643795, 75.6591702033172, 75.6591702033172, 77.5892352643795)))
2889	1	4	49	0.0816327	list(list(c(36.9931411153098, 37.4422987573696, 37.4422987573696, 36.9931411153098, 36.9931411153098, 77.5892352643795, 77.5892352643795, 75.6591702033172, 75.6591702033172, 77.5892352643795)))
2890	1	4	49	0.0816327	list(list(c(37.4422987573696, 37.8914563994293, 37.8914563994293, 37.4422987573696, 37.4422987573696, 77.5892352643795, 77.5892352643795, 75.6591702033172, 75.6591702033172, 77.5892352643795)))
2891	1	4	49	0.0816327	list(list(c(37.8914563994293, 38.3406140414891, 38.3406140414891, 37.8914563994293, 37.8914563994293, 77.5892352643795, 77.5892352643795, 75.6591702033172, 75.6591702033172, 77.5892352643795)))
2892	1	4	49	0.0816327	list(list(c(38.3406140414891, 38.7897716835488, 38.7897716835488, 38.3406140414891, 38.3406140414891, 77.5892352643795, 77.5892352643795, 75.6591702033172, 75.6591702033172, 77.5892352643795)))
2893	1	4	49	0.0816327	list(list(c(38.7897716835488, 39.2389293256086, 39.2389293256086, 38.7897716835488, 38.7897716835488, 77.5892352643795, 77.5892352643795, 75.6591702033172, 75.6591702033172, 77.5892352643795)))
2894	1	4	49	0.0816327	list(list(c(39.2389293256086, 39.6880869676684, 39.6880869676684, 39.2389293256086, 39.2389293256086, 77.5892352643795, 77.5892352643795, 75.6591702033172, 75.6591702033172, 77.5892352643795)))
2895	1	4	50	0.08	list(list(c(39.6880869676684, 40.1372446097281, 40.1372446097281, 39.6880869676684, 39.6880869676684, 77.5892352643795, 77.5892352643795, 75.6591702033172, 75.6591702033172, 77.5892352643795)))
2896	1	4	50	0.08	list(list(c(40.1372446097281, 40.5864022517879, 40.5864022517879, 40.1372446097281, 40.1372446097281, 77.5892352643795, 77.5892352643795, 75.6591702033172, 75.6591702033172, 77.5892352643795)))
2897	1	4	50	0.08	list(list(c(40.5864022517879, 41.0355598938476, 41.0355598938476, 40.5864022517879, 40.5864022517879, 77.5892352643795, 77.5892352643795, 75.6591702033172, 75.6591702033172, 77.5892352643795)))
2898	1	4	50	0.08	list(list(c(41.0355598938476, 41.4847175359074, 41.4847175359074, 41.0355598938476, 41.0355598938476, 77.5892352643795, 77.5892352643795, 75.6591702033172, 75.6591702033172, 77.5892352643795)))
2922	1	4	50	0.08	list(list(c(51.8153433032819, 52.2645009453417, 52.2645009453417, 51.8153433032819, 51.8153433032819, 77.5892352643795, 77.5892352643795, 75.6591702033172, 75.6591702033172, 77.5892352643795)))
2923	1	4	50	0.08	list(list(c(52.2645009453417, 52.7136585874014, 52.7136585874014, 52.2645009453417, 52.2645009453417, 77.5892352643795, 77.5892352643795, 75.6591702033172, 75.6591702033172, 77.5892352643795)))
2924	1	4	50	0.08	list(list(c(52.7136585874014, 53.1628162294612, 53.1628162294612, 52.7136585874014, 52.7136585874014, 77.5892352643795, 77.5892352643795, 75.6591702033172, 75.6591702033172, 77.5892352643795)))
2925	1	4	50	0.08	list(list(c(53.1628162294612, 53.6119738715209, 53.6119738715209, 53.1628162294612, 53.1628162294612, 77.5892352643795, 77.5892352643795, 75.6591702033172, 75.6591702033172, 77.5892352643795)))
2926	1	4	50	0.08	list(list(c(53.6119738715209, 54.0611315135807, 54.0611315135807, 53.6119738715209, 53.6119738715209, 77.5892352643795, 77.5892352643795, 75.6591702033172, 75.6591702033172, 77.5892352643795)))
2927	1	4	50	0.08	list(list(c(54.0611315135807, 54.5102891556405, 54.5102891556405, 54.0611315135807, 54.0611315135807, 77.5892352643795, 77.5892352643795, 75.6591702033172, 75.6591702033172, 77.5892352643795)))
2928	1	4	50	0.08	list(list(c(54.5102891556405, 54.9594467977002, 54.9594467977002, 54.5102891556405, 54.5102891556405, 77.5892352643795, 77.5892352643795, 75.6591702033172, 75.6591702033172, 77.5892352643795)))
2929	1	4	50	0.08	list(list(c(54.9594467977002, 55.40860443976, 55.40860443976, 54.9594467977002, 54.9594467977002, 77.5892352643795, 77.5892352643795, 75.6591702033172, 75.6591702033172, 77.5892352643795)))
2930	1	4	50	0.08	list(list(c(55.40860443976, 55.8577620818198, 55.8577620818198, 55.40860443976, 55.40860443976, 77.5892352643795, 77.5892352643795, 75.6591702033172, 75.6591702033172, 77.5892352643795)))
2931	1	4	50	0.08	list(list(c(55.8577620818198, 56.3069197238795, 56.3069197238795, 55.8577620818198, 55.8577620818198, 77.5892352643795, 77.5892352643795, 75.6591702033172, 75.6591702033172, 77.5892352643795)))
2932	1	4	50	0.08	list(list(c(56.3069197238795, 56.7560773659393, 56.7560773659393, 56.3069197238795, 56.3069197238795, 77.5892352643795, 77.5892352643795, 75.6591702033172, 75.6591702033172, 77.5892352643795)))
2933	1	4	50	0.08	list(list(c(56.7560773659393, 57.205235007999, 57.205235007999, 56.7560773659393, 56.7560773659393, 77.5892352643795, 77.5892352643795, 75.6591702033172, 75.6591702033172, 77.5892352643795)))
2934	1	4	50	0.08	list(list(c(57.205235007999, 57.6543926500588, 57.6543926500588, 57.205235007999, 57.205235007999, 77.5892352643795, 77.5892352643795, 75.6591702033172, 75.6591702033172, 77.5892352643795)))
2935	1	4	50	0.08	list(list(c(57.6543926500588, 58.1035502921186, 58.1035502921186, 57.6543926500588, 57.6543926500588, 77.5892352643795, 77.5892352643795, 75.6591702033172, 75.6591702033172, 77.5892352643795)))
2936	1	4	50	0.08	list(list(c(58.1035502921186, 58.5527079341783, 58.5527079341783, 58.1035502921186, 58.1035502921186, 77.5892352643795, 77.5892352643795, 75.6591702033172, 75.6591702033172, 77.5892352643795)))
2937	1	4	50	0.08	list(list(c(58.5527079341783, 59.0018655762381, 59.0018655762381, 58.5527079341783, 58.5527079341783, 77.5892352643795, 77.5892352643795, 75.6591702033172, 75.6591702033172, 77.5892352643795)))
2938	1	4	50	0.08	list(list(c(59.0018655762381, 59.4510232182978, 59.4510232182978, 59.0018655762381, 59.0018655762381, 77.5892352643795, 77.5892352643795, 75.6591702033172, 75.6591702033172, 77.5892352643795)))
2939	1	4	49	0.0816327	list(list(c(59.4510232182978, 59.9001808603576, 59.9001808603576, 59.4510232182978, 59.4510232182978, 77.5892352643795, 77.5892352643795, 75.6591702033172, 75.6591702033172, 77.5892352643795)))
2940	1	4	49	0.0816327	list(list(c(59.9001808603576, 60.3493385024174, 60.3493385024174, 59.9001808603576, 59.9001808603576, 77.5892352643795, 77.5892352643795, 75.6591702033172, 75.6591702033172, 77.5892352643795)))
2941	1	4	49	0.0816327	list(list(c(60.3493385024174, 60.7984961444771, 60.7984961444771, 60.3493385024174, 60.3493385024174, 77.5892352643795, 77.5892352643795, 75.6591702033172, 75.6591702033172, 77.5892352643795)))
2942	1	4	49	0.0816327	list(list(c(60.7984961444771, 61.2476537865369, 61.2476537865369, 60.7984961444771, 60.7984961444771, 77.5892352643795, 77.5892352643795, 75.6591702033172, 75.6591702033172, 77.5892352643795)))
2943	1	4	49	0.0816327	list(list(c(61.2476537865369, 61.6968114285966, 61.6968114285966, 61.2476537865369, 61.2476537865369, 77.5892352643795, 77.5892352643795, 75.6591702033172, 75.6591702033172, 77.5892352643795)))
2944	1	4	49	0.0816327	list(list(c(61.6968114285966, 62.1459690706564, 62.1459690706564, 61.6968114285966, 61.6968114285966, 77.5892352643795, 77.5892352643795, 75.6591702033172, 75.6591702033172, 77.5892352643795)))
2945	1	4	49	0.0816327	list(list(c(62.1459690706564, 62.5951267127162, 62.5951267127162, 62.1459690706564, 62.1459690706564, 77.5892352643795, 77.5892352643795, 75.6591702033172, 75.6591702033172, 77.5892352643795)))
2946	1	4	47	0.0851064	list(list(c(62.5951267127162, 63.0442843547759, 63.0442843547759, 62.5951267127162, 62.5951267127162, 77.5892352643795, 77.5892352643795, 75.6591702033172, 75.6591702033172, 77.5892352643795)))
2947	1	4	47	0.0851064	list(list(c(63.0442843547759, 63.4934419968357, 63.4934419968357, 63.0442843547759, 63.0442843547759, 77.5892352643795, 77.5892352643795, 75.6591702033172, 75.6591702033172, 77.5892352643795)))
2948	1	4	49	0.0816327	list(list(c(63.4934419968357, 63.9425996388954, 63.9425996388954, 63.4934419968357, 63.4934419968357, 77.5892352643795, 77.5892352643795, 75.6591702033172, 75.6591702033172, 77.5892352643795)))
2949	1	4	48	0.0833333	list(list(c(63.9425996388954, 64.3917572809552, 64.3917572809552, 63.9425996388954, 63.9425996388954, 77.5892352643795, 77.5892352643795, 75.6591702033172, 75.6591702033172, 77.5892352643795)))
2950	1	4	47	0.0851064	list(list(c(64.3917572809552, 64.840914923015, 64.840914923015, 64.3917572809552, 64.3917572809552, 77.5892352643795, 77.5892352643795, 75.6591702033172, 75.6591702033172, 77.5892352643795)))
2951	1	4	46	0.0869565	list(list(c(64.840914923015, 65.2900725650747, 65.2900725650747, 64.840914923015, 64.840914923015, 77.5892352643795, 77.5892352643795, 75.6591702033172, 75.6591702033172, 77.5892352643795)))
2952	1	4	46	0.0869565	list(list(c(65.2900725650747, 65.7392302071345, 65.7392302071345, 65.2900725650747, 65.2900725650747, 77.5892352643795, 77.5892352643795, 75.6591702033172, 75.6591702033172, 77.5892352643795)))
2953	1	4	44	0.0909091	list(list(c(65.7392302071345, 66.1883878491942, 66.1883878491942, 65.7392302071345, 65.7392302071345, 77.5892352643795, 77.5892352643795, 75.6591702033172, 75.6591702033172, 77.5892352643795)))
2954	1	4	44	0.0909091	list(list(c(66.1883878491942, 66.637545491254, 66.637545491254, 66.1883878491942, 66.1883878491942, 77.5892352643795, 77.5892352643795, 75.6591702033172, 75.6591702033172, 77.5892352643795)))
2955	1	4	44	0.0909091	list(list(c(66.637545491254, 67.0867031333138, 67.0867031333138, 66.637545491254, 66.637545491254, 77.5892352643795, 77.5892352643795, 75.6591702033172, 75.6591702033172, 77.5892352643795)))
2956	1	4	44	0.0909091	list(list(c(67.0867031333138, 67.5358607753735, 67.5358607753735, 67.0867031333138, 67.0867031333138, 77.5892352643795, 77.5892352643795, 75.6591702033172, 75.6591702033172, 77.5892352643795)))
2957	1	4	44	0.0909091	list(list(c(67.5358607753735, 67.9850184174333, 67.9850184174333, 67.5358607753735, 67.5358607753735, 77.5892352643795, 77.5892352643795, 75.6591702033172, 75.6591702033172, 77.5892352643795)))
2958	1	4	44	0.0909091	list(list(c(67.9850184174333, 68.434176059493, 68.434176059493, 67.9850184174333, 67.9850184174333, 77.5892352643795, 77.5892352643795, 75.6591702033172, 75.6591702033172, 77.5892352643795)))
2959	1	4	44	0.0909091	list(list(c(68.434176059493, 68.8833337015528, 68.8833337015528, 68.434176059493, 68.434176059493, 77.5892352643795, 77.5892352643795, 75.6591702033172, 75.6591702033172, 77.5892352643795)))
2960	1	4	44	0.0909091	list(list(c(68.8833337015528, 69.3324913436126, 69.3324913436126, 68.8833337015528, 68.8833337015528, 77.5892352643795, 77.5892352643795, 75.6591702033172, 75.6591702033172, 77.5892352643795)))
2961	1	4	44	0.0909091	list(list(c(69.3324913436126, 69.7816489856723, 69.7816489856723, 69.3324913436126, 69.3324913436126, 77.5892352643795, 77.5892352643795, 75.6591702033172, 75.6591702033172, 77.5892352643795)))
2962	1	4	44	0.0909091	list(list(c(69.7816489856723, 70.2308066277321, 70.2308066277321, 69.7816489856723, 69.7816489856723, 77.5892352643795, 77.5892352643795, 75.6591702033172, 75.6591702033172, 77.5892352643795)))
2963	1	4	44	0.0909091	list(list(c(70.2308066277321, 70.6799642697919, 70.6799642697919, 70.2308066277321, 70.2308066277321, 77.5892352643795, 77.5892352643795, 75.6591702033172, 75.6591702033172, 77.5892352643795)))
2964	1	4	44	0.0909091	list(list(c(70.6799642697919, 71.1291219118516, 71.1291219118516, 70.6799642697919, 70.6799642697919, 77.5892352643795, 77.5892352643795, 75.6591702033172, 75.6591702033172, 77.5892352643795)))
2965	1	4	44	0.0909091	list(list(c(71.1291219118516, 71.5782795539114, 71.5782795539114, 71.1291219118516, 71.1291219118516, 77.5892352643795, 77.5892352643795, 75.6591702033172, 75.6591702033172, 77.5892352643795)))
2966	1	4	44	0.0909091	list(list(c(71.5782795539114, 72.0274371959711, 72.0274371959711, 71.5782795539114, 71.5782795539114, 77.5892352643795, 77.5892352643795, 75.6591702033172, 75.6591702033172, 77.5892352643795)))
2967	1	4	44	0.0909091	list(list(c(72.0274371959711, 72.4765948380309, 72.4765948380309, 72.0274371959711, 72.0274371959711, 77.5892352643795, 77.5892352643795, 75.6591702033172, 75.6591702033172, 77.5892352643795)))
2968	1	4	44	0.0909091	list(list(c(72.4765948380309, 72.9257524800907, 72.9257524800907, 72.4765948380309, 72.4765948380309, 77.5892352643795, 77.5892352643795, 75.6591702033172, 75.6591702033172, 77.5892352643795)))
2969	1	4	44	0.0909091	list(list(c(72.9257524800907, 73.3749101221504, 73.3749101221504, 72.9257524800907, 72.9257524800907, 77.5892352643795, 77.5892352643795, 75.6591702033172, 75.6591702033172, 77.5892352643795)))
2970	1	4	44	0.0909091	list(list(c(73.3749101221504, 73.8240677642102, 73.8240677642102, 73.3749101221504, 73.3749101221504, 77.5892352643795, 77.5892352643795, 75.6591702033172, 75.6591702033172, 77.5892352643795)))
2971	1	4	44	0.0909091	list(list(c(73.8240677642102, 74.2732254062699, 74.2732254062699, 73.8240677642102, 73.8240677642102, 77.5892352643795, 77.5892352643795, 75.6591702033172, 75.6591702033172, 77.5892352643795)))
2972	1	4	44	0.0909091	list(list(c(74.2732254062699, 74.7223830483297, 74.7223830483297, 74.2732254062699, 74.2732254062699, 77.5892352643795, 77.5892352643795, 75.6591702033172, 75.6591702033172, 77.5892352643795)))
2973	1	4	44	0.0909091	list(list(c(74.7223830483297, 75.1715406903895, 75.1715406903895, 74.7223830483297, 74.7223830483297, 77.5892352643795, 77.5892352643795, 75.6591702033172, 75.6591702033172, 77.5892352643795)))
2974	1	4	44	0.0909091	list(list(c(75.1715406903895, 75.6206983324492, 75.6206983324492, 75.1715406903895, 75.1715406903895, 77.5892352643795, 77.5892352643795, 75.6591702033172, 75.6591702033172, 77.5892352643795)))
2975	1	4	44	0.0909091	list(list(c(75.6206983324492, 76.069855974509, 76.069855974509, 75.6206983324492, 75.6206983324492, 77.5892352643795, 77.5892352643795, 75.6591702033172, 75.6591702033172, 77.5892352643795)))
2976	1	4	44	0.0909091	list(list(c(76.069855974509, 76.5190136165687, 76.5190136165687, 76.069855974509, 76.069855974509, 77.5892352643795, 77.5892352643795, 75.6591702033172, 75.6591702033172, 77.5892352643795)))
2977	1	4	44	0.0909091	list(list(c(76.5190136165687, 76.9681712586285, 76.9681712586285, 76.5190136165687, 76.5190136165687, 77.5892352643795, 77.5892352643795, 75.6591702033172, 75.6591702033172, 77.5892352643795)))
2978	1	4	44	0.0909091	list(list(c(76.9681712586285, 77.4173289006883, 77.4173289006883, 76.9681712586285, 76.9681712586285, 77.5892352643795, 77.5892352643795, 75.6591702033172, 75.6591702033172, 77.5892352643795)))
2979	1	4	44	0.0909091	list(list(c(77.4173289006883, 77.866486542748, 77.866486542748, 77.4173289006883, 77.4173289006883, 77.5892352643795, 77.5892352643795, 75.6591702033172, 75.6591702033172, 77.5892352643795)))
2980	1	4	44	0.0909091	list(list(c(77.866486542748, 78.3156441848078, 78.3156441848078, 77.866486542748, 77.866486542748, 77.5892352643795, 77.5892352643795, 75.6591702033172, 75.6591702033172, 77.5892352643795)))
2981	0	3	43	0.0697674	list(list(c(78.3156441848078, 78.7648018268675, 78.7648018268675, 78.3156441848078, 78.3156441848078, 77.5892352643795, 77.5892352643795, 75.6591702033172, 75.6591702033172, 77.5892352643795)))
2982	0	3	43	0.0697674	list(list(c(78.7648018268675, 79.2139594689273, 79.2139594689273, 78.7648018268675, 78.7648018268675, 77.5892352643795, 77.5892352643795, 75.6591702033172, 75.6591702033172, 77.5892352643795)))
2983	0	3	43	0.0697674	list(list(c(79.2139594689273, 79.6631171109871, 79.6631171109871, 79.2139594689273, 79.2139594689273, 77.5892352643795, 77.5892352643795, 75.6591702033172, 75.6591702033172, 77.5892352643795)))
2984	0	3	43	0.0697674	list(list(c(79.6631171109871, 80.1122747530468, 80.1122747530468, 79.6631171109871, 79.6631171109871, 77.5892352643795, 77.5892352643795, 75.6591702033172, 75.6591702033172, 77.5892352643795)))
2985	0	3	43	0.0697674	list(list(c(80.1122747530468, 80.5614323951066, 80.5614323951066, 80.1122747530468, 80.1122747530468, 77.5892352643795, 77.5892352643795, 75.6591702033172, 75.6591702033172, 77.5892352643795)))
2986	0	3	43	0.0697674	list(list(c(80.5614323951066, 81.0105900371664, 81.0105900371664, 80.5614323951066, 80.5614323951066, 77.5892352643795, 77.5892352643795, 75.6591702033172, 75.6591702033172, 77.5892352643795)))
2987	0	3	43	0.0697674	list(list(c(81.0105900371664, 81.4597476792261, 81.4597476792261, 81.0105900371664, 81.0105900371664, 77.5892352643795, 77.5892352643795, 75.6591702033172, 75.6591702033172, 77.5892352643795)))
2988	0	3	43	0.0697674	list(list(c(81.4597476792261, 81.9089053212859, 81.9089053212859, 81.4597476792261, 81.4597476792261, 77.5892352643795, 77.5892352643795, 75.6591702033172, 75.6591702033172, 77.5892352643795)))
2989	0	3	43	0.0697674	list(list(c(81.9089053212859, 82.3580629633456, 82.3580629633456, 81.9089053212859, 81.9089053212859, 77.5892352643795, 77.5892352643795, 75.6591702033172, 75.6591702033172, 77.5892352643795)))
2990	0	3	43	0.0697674	list(list(c(82.3580629633456, 82.8072206054054, 82.8072206054054, 82.3580629633456, 82.3580629633456, 77.5892352643795, 77.5892352643795, 75.6591702033172, 75.6591702033172, 77.5892352643795)))
2991	0	3	43	0.0697674	list(list(c(82.8072206054054, 83.2563782474652, 83.2563782474652, 82.8072206054054, 82.8072206054054, 77.5892352643795, 77.5892352643795, 75.6591702033172, 75.6591702033172, 77.5892352643795)))
2992	0	3	43	0.0697674	list(list(c(83.2563782474652, 83.7055358895249, 83.7055358895249, 83.2563782474652, 83.2563782474652, 77.5892352643795, 77.5892352643795, 75.6591702033172, 75.6591702033172, 77.5892352643795)))
2993	0	3	43	0.0697674	list(list(c(83.7055358895249, 84.1546935315847, 84.1546935315847, 83.7055358895249, 83.7055358895249, 77.5892352643795, 77.5892352643795, 75.6591702033172, 75.6591702033172, 77.5892352643795)))
2994	0	3	43	0.0697674	list(list(c(84.1546935315847, 84.6038511736444, 84.6038511736444, 84.1546935315847, 84.1546935315847, 77.5892352643795, 77.5892352643795, 75.6591702033172, 75.6591702033172, 77.5892352643795)))
2995	0	3	43	0.0697674	list(list(c(84.6038511736444, 85.0530088157042, 85.0530088157042, 84.6038511736444, 84.6038511736444, 77.5892352643795, 77.5892352643795, 75.6591702033172, 75.6591702033172, 77.5892352643795)))
2996	0	3	43	0.0697674	list(list(c(85.0530088157042, 85.502166457764, 85.502166457764, 85.0530088157042, 85.0530088157042, 77.5892352643795, 77.5892352643795, 75.6591702033172, 75.6591702033172, 77.5892352643795)))
2997	0	3	43	0.0697674	list(list(c(85.502166457764, 85.9513240998237, 85.9513240998237, 85.502166457764, 85.502166457764, 77.5892352643795, 77.5892352643795, 75.6591702033172, 75.6591702033172, 77.5892352643795)))
2998	0	3	43	0.0697674	list(list(c(85.9513240998237, 86.4004817418835, 86.4004817418835, 85.9513240998237, 85.9513240998237, 77.5892352643795, 77.5892352643795, 75.6591702033172, 75.6591702033172, 77.5892352643795)))
2999	0	3	43	0.0697674	list(list(c(86.4004817418835, 86.8496393839432, 86.8496393839432, 86.4004817418835, 86.4004817418835, 77.5892352643795, 77.5892352643795, 75.6591702033172, 75.6591702033172, 77.5892352643795)))
3000	0	3	43	0.0697674	list(list(c(86.8496393839432, 87.298797026003, 87.298797026003, 86.8496393839432, 86.8496393839432, 77.5892352643795, 77.5892352643795, 75.6591702033172, 75.6591702033172, 77.5892352643795)))
3001	0	3	43	0.0697674	list(list(c(87.298797026003, 87.7479546680628, 87.7479546680628, 87.298797026003, 87.298797026003, 77.5892352643795, 77.5892352643795, 75.6591702033172, 75.6591702033172, 77.5892352643795)))
3002	0	3	43	0.0697674	list(list(c(87.7479546680628, 88.1971123101225, 88.1971123101225, 87.7479546680628, 87.7479546680628, 77.5892352643795, 77.5892352643795, 75.6591702033172, 75.6591702033172, 77.5892352643795)))
3003	0	3	43	0.0697674	list(list(c(88.1971123101225, 88.6462699521823, 88.6462699521823, 88.1971123101225, 88.1971123101225, 77.5892352643795, 77.5892352643795, 75.6591702033172, 75.6591702033172, 77.5892352643795)))
3004	0	3	43	0.0697674	list(list(c(88.6462699521823, 89.095427594242, 89.095427594242, 88.6462699521823, 88.6462699521823, 77.5892352643795, 77.5892352643795, 75.6591702033172, 75.6591702033172, 77.5892352643795)))
3005	0	3	43	0.0697674	list(list(c(89.095427594242, 89.5445852363018, 89.5445852363018, 89.095427594242, 89.095427594242, 77.5892352643795, 77.5892352643795, 75.6591702033172, 75.6591702033172, 77.5892352643795)))
3006	0	3	43	0.0697674	list(list(c(89.5445852363018, 89.9937428783616, 89.9937428783616, 89.5445852363018, 89.5445852363018, 77.5892352643795, 77.5892352643795, 75.6591702033172, 75.6591702033172, 77.5892352643795)))
3007	0	3	43	0.0697674	list(list(c(89.9937428783616, 90.4429005204213, 90.4429005204213, 89.9937428783616, 89.9937428783616, 77.5892352643795, 77.5892352643795, 75.6591702033172, 75.6591702033172, 77.5892352643795)))
3008	0	3	43	0.0697674	list(list(c(90.4429005204213, 90.8920581624811, 90.8920581624811, 90.4429005204213, 90.4429005204213, 77.5892352643795, 77.5892352643795, 75.6591702033172, 75.6591702033172, 77.5892352643795)))
3009	0	3	43	0.0697674	list(list(c(90.8920581624811, 91.3412158045409, 91.3412158045409, 90.8920581624811, 90.8920581624811, 77.5892352643795, 77.5892352643795, 75.6591702033172, 75.6591702033172, 77.5892352643795)))
3010	0	3	43	0.0697674	list(list(c(91.3412158045409, 91.7903734466006, 91.7903734466006, 91.3412158045409, 91.3412158045409, 77.5892352643795, 77.5892352643795, 75.6591702033172, 75.6591702033172, 77.5892352643795)))
3011	0	3	43	0.0697674	list(list(c(91.7903734466006, 92.2395310886604, 92.2395310886604, 91.7903734466006, 91.7903734466006, 77.5892352643795, 77.5892352643795, 75.6591702033172, 75.6591702033172, 77.5892352643795)))
3012	0	3	43	0.0697674	list(list(c(92.2395310886604, 92.6886887307201, 92.6886887307201, 92.2395310886604, 92.2395310886604, 77.5892352643795, 77.5892352643795, 75.6591702033172, 75.6591702033172, 77.5892352643795)))
3013	0	3	43	0.0697674	list(list(c(92.6886887307201, 93.1378463727799, 93.1378463727799, 92.6886887307201, 92.6886887307201, 77.5892352643795, 77.5892352643795, 75.6591702033172, 75.6591702033172, 77.5892352643795)))
3014	0	3	43	0.0697674	list(list(c(93.1378463727799, 93.5870040148396, 93.5870040148396, 93.1378463727799, 93.1378463727799, 77.5892352643795, 77.5892352643795, 75.6591702033172, 75.6591702033172, 77.5892352643795)))
3015	0	3	43	0.0697674	list(list(c(93.5870040148396, 94.0361616568994, 94.0361616568994, 93.5870040148396, 93.5870040148396, 77.5892352643795, 77.5892352643795, 75.6591702033172, 75.6591702033172, 77.5892352643795)))
3016	0	3	43	0.0697674	list(list(c(94.0361616568994, 94.4853192989592, 94.4853192989592, 94.0361616568994, 94.0361616568994, 77.5892352643795, 77.5892352643795, 75.6591702033172, 75.6591702033172, 77.5892352643795)))
3017	0	3	43	0.0697674	list(list(c(94.4853192989592, 94.9344769410189, 94.9344769410189, 94.4853192989592, 94.4853192989592, 77.5892352643795, 77.5892352643795, 75.6591702033172, 75.6591702033172, 77.5892352643795)))
3018	0	3	43	0.0697674	list(list(c(94.9344769410189, 95.3836345830787, 95.3836345830787, 94.9344769410189, 94.9344769410189, 77.5892352643795, 77.5892352643795, 75.6591702033172, 75.6591702033172, 77.5892352643795)))
3019	0	3	43	0.0697674	list(list(c(95.3836345830787, 95.8327922251384, 95.8327922251384, 95.3836345830787, 95.3836345830787, 77.5892352643795, 77.5892352643795, 75.6591702033172, 75.6591702033172, 77.5892352643795)))
3020	0	3	43	0.0697674	list(list(c(95.8327922251384, 96.2819498671982, 96.2819498671982, 95.8327922251384, 95.8327922251384, 77.5892352643795, 77.5892352643795, 75.6591702033172, 75.6591702033172, 77.5892352643795)))
3021	0	5	44	0.113636	list(list(c(96.2819498671982, 96.3809187962425, 96.468258475797, 96.2819498671982, 96.2819498671982, 77.5892352643795, 77.5892352643795, 75.6591702033172, 75.6591702033172, 77.5892352643795)))
3021	0	5	44	0.113636	list(list(c(96.3809187962425, 96.731107509258, 96.731107509258, 96.468258475797, 96.3809187962425, 77.5892352643795, 77.5892352643795, 75.6591702033172, 75.6591702033172, 77.5892352643795)))
3022	0	2	35	0.0571429	list(list(c(96.731107509258, 97.1802651513177, 97.1802651513177, 96.731107509258, 96.731107509258, 77.5892352643795, 77.5892352643795, 75.6591702033172, 75.6591702033172, 77.5892352643795)))
3023	0	2	35	0.0571429	list(list(c(97.1802651513177, 97.6294227933775, 97.6294227933775, 97.1802651513177, 97.1802651513177, 77.5892352643795, 77.5892352643795, 75.6591702033172, 75.6591702033172, 77.5892352643795)))
3024	0	2	35	0.0571429	list(list(c(97.6294227933775, 98.0785804354373, 98.0785804354373, 97.6294227933775, 97.6294227933775, 77.5892352643795, 77.5892352643795, 75.6591702033172, 75.6591702033172, 77.5892352643795)))
3025	0	2	35	0.0571429	list(list(c(98.0785804354373, 98.527738077497, 98.527738077497, 98.0785804354373, 98.0785804354373, 77.5892352643795, 77.5892352643795, 75.6591702033172, 75.6591702033172, 77.5892352643795)))
3026	0	2	35	0.0571429	list(list(c(98.527738077497, 98.9768957195568, 98.9768957195568, 98.527738077497, 98.527738077497, 77.5892352643795, 77.5892352643795, 75.6591702033172, 75.6591702033172, 77.5892352643795)))
3027	0	2	35	0.0571429	list(list(c(98.9768957195568, 99.4260533616165, 99.4260533616165, 98.9768957195568, 98.9768957195568, 77.5892352643795, 77.5892352643795, 75.6591702033172, 75.6591702033172, 77.5892352643795)))
3028	0	2	35	0.0571429	list(list(c(99.4260533616165, 99.8752110036763, 99.8752110036763, 99.4260533616165, 99.4260533616165, 77.5892352643795, 77.5892352643795, 75.6591702033172, 75.6591702033172, 77.5892352643795)))
3029	0	2	35	0.0571429	list(list(c(99.8752110036763, 100.324368645736, 100.324368645736, 99.8752110036763, 99.8752110036763, 77.5892352643795, 77.5892352643795, 75.6591702033172, 75.6591702033172, 77.5892352643795)))
3030	0	2	35	0.0571429	list(list(c(100.324368645736, 100.773526287796, 100.773526287796, 100.324368645736, 100.324368645736, 77.5892352643795, 77.5892352643795, 75.6591702033172, 75.6591702033172, 77.5892352643795)))
3031	0	2	35	0.0571429	list(list(c(100.773526287796, 101.222683929856, 101.222683929856, 100.773526287796, 100.773526287796, 77.5892352643795, 77.5892352643795, 75.6591702033172, 75.6591702033172, 77.5892352643795)))
3032	0	2	35	0.0571429	list(list(c(101.222683929856, 101.671841571915, 101.671841571915, 101.222683929856, 101.222683929856, 77.5892352643795, 77.5892352643795, 75.6591702033172, 75.6591702033172, 77.5892352643795)))
3033	0	2	35	0.0571429	list(list(c(101.671841571915, 102.120999213975, 102.120999213975, 101.671841571915, 101.671841571915, 77.5892352643795, 77.5892352643795, 75.6591702033172, 75.6591702033172, 77.5892352643795)))
3034	0	2	35	0.0571429	list(list(c(102.120999213975, 102.570156856035, 102.570156856035, 102.120999213975, 102.120999213975, 77.5892352643795, 77.5892352643795, 75.6591702033172, 75.6591702033172, 77.5892352643795)))
3035	0	2	35	0.0571429	list(list(c(102.570156856035, 103.019314498095, 103.019314498095, 102.570156856035, 102.570156856035, 77.5892352643795, 77.5892352643795, 75.6591702033172, 75.6591702033172, 77.5892352643795)))
3038	0	2	35	0.0571429	list(list(c(103.917629782214, 104.366787424274, 104.366787424274, 103.917629782214, 103.917629782214, 77.5892352643795, 77.5892352643795, 75.6591702033172, 75.6591702033172, 77.5892352643795)))
3039	0	2	35	0.0571429	list(list(c(104.366787424274, 104.815945066334, 104.815945066334, 104.366787424274, 104.366787424274, 77.5892352643795, 77.5892352643795, 75.6591702033172, 75.6591702033172, 77.5892352643795)))
3040	0	2	35	0.0571429	list(list(c(104.815945066334, 105.265102708393, 105.265102708393, 104.815945066334, 104.815945066334, 77.5892352643795, 77.5892352643795, 75.6591702033172, 75.6591702033172, 77.5892352643795)))
3041	0	2	35	0.0571429	list(list(c(105.265102708393, 105.714260350453, 105.714260350453, 105.265102708393, 105.265102708393, 77.5892352643795, 77.5892352643795, 75.6591702033172, 75.6591702033172, 77.5892352643795)))
3042	0	2	35	0.0571429	list(list(c(105.714260350453, 106.163417992513, 106.163417992513, 105.714260350453, 105.714260350453, 77.5892352643795, 77.5892352643795, 75.6591702033172, 75.6591702033172, 77.5892352643795)))
3043	0	2	35	0.0571429	list(list(c(106.163417992513, 106.612575634573, 106.612575634573, 106.163417992513, 106.163417992513, 77.5892352643795, 77.5892352643795, 75.6591702033172, 75.6591702033172, 77.5892352643795)))
3044	0	2	35	0.0571429	list(list(c(106.612575634573, 107.061733276632, 107.061733276632, 106.612575634573, 106.612575634573, 77.5892352643795, 77.5892352643795, 75.6591702033172, 75.6591702033172, 77.5892352643795)))
3045	0	2	35	0.0571429	list(list(c(107.061733276632, 107.510890918692, 107.510890918692, 107.061733276632, 107.061733276632, 77.5892352643795, 77.5892352643795, 75.6591702033172, 75.6591702033172, 77.5892352643795)))
3046	0	2	35	0.0571429	list(list(c(107.510890918692, 107.960048560752, 107.960048560752, 107.510890918692, 107.510890918692, 77.5892352643795, 77.5892352643795, 75.6591702033172, 75.6591702033172, 77.5892352643795)))
3047	0	2	35	0.0571429	list(list(c(107.960048560752, 108.409206202812, 108.409206202812, 107.960048560752, 107.960048560752, 77.5892352643795, 77.5892352643795, 75.6591702033172, 75.6591702033172, 77.5892352643795)))
3048	0	2	35	0.0571429	list(list(c(108.409206202812, 108.858363844872, 108.858363844872, 108.409206202812, 108.409206202812, 77.5892352643795, 77.5892352643795, 75.6591702033172, 75.6591702033172, 77.5892352643795)))
3049	0	2	35	0.0571429	list(list(c(108.858363844872, 109.307521486931, 109.307521486931, 108.858363844872, 108.858363844872, 77.5892352643795, 77.5892352643795, 75.6591702033172, 75.6591702033172, 77.5892352643795)))
3050	0	2	35	0.0571429	list(list(c(109.307521486931, 109.756679128991, 109.756679128991, 109.307521486931, 109.307521486931, 77.5892352643795, 77.5892352643795, 75.6591702033172, 75.6591702033172, 77.5892352643795)))
3051	0	2	35	0.0571429	list(list(c(109.756679128991, 110.205836771051, 110.205836771051, 109.756679128991, 109.756679128991, 77.5892352643795, 77.5892352643795, 75.6591702033172, 75.6591702033172, 77.5892352643795)))
3052	0	2	35	0.0571429	list(list(c(110.205836771051, 110.654994413111, 110.654994413111, 110.205836771051, 110.205836771051, 77.5892352643795, 77.5892352643795, 75.6591702033172, 75.6591702033172, 77.5892352643795)))
3053	0	2	38	0.0526316	list(list(c(110.654994413111, 111.10415205517, 111.10415205517, 110.654994413111, 110.654994413111, 77.5892352643795, 77.5892352643795, 75.6591702033172, 75.6591702033172, 77.5892352643795)))
3054	0	2	38	0.0526316	list(list(c(111.10415205517, 111.55330969723, 111.55330969723, 111.10415205517, 111.10415205517, 77.5892352643795, 77.5892352643795, 75.6591702033172, 75.6591702033172, 77.5892352643795)))
3055	0	2	38	0.0526316	list(list(c(111.55330969723, 112.00246733929, 112.00246733929, 111.55330969723, 111.55330969723, 77.5892352643795, 77.5892352643795, 75.6591702033172, 75.6591702033172, 77.5892352643795)))
3056	0	2	38	0.0526316	list(list(c(112.00246733929, 112.45162498135, 112.45162498135, 112.00246733929, 112.00246733929, 77.5892352643795, 77.5892352643795, 75.6591702033172, 75.6591702033172, 77.5892352643795)))
3057	0	2	38	0.0526316	list(list(c(112.45162498135, 112.900782623409, 112.900782623409, 112.45162498135, 112.45162498135, 77.5892352643795, 77.5892352643795, 75.6591702033172, 75.6591702033172, 77.5892352643795)))
3058	0	2	38	0.0526316	list(list(c(112.900782623409, 113.349940265469, 113.349940265469, 112.900782623409, 112.900782623409, 77.5892352643795, 77.5892352643795, 75.6591702033172, 75.6591702033172, 77.5892352643795)))
3059	0	2	38	0.0526316	list(list(c(113.349940265469, 113.799097907529, 113.799097907529, 113.349940265469, 113.349940265469, 77.5892352643795, 77.5892352643795, 75.6591702033172, 75.6591702033172, 77.5892352643795)))
3060	0	2	38	0.0526316	list(list(c(113.799097907529, 114.248255549589, 114.248255549589, 113.799097907529, 113.799097907529, 77.5892352643795, 77.5892352643795, 75.6591702033172, 75.6591702033172, 77.5892352643795)))
3061	0	2	38	0.0526316	list(list(c(114.248255549589, 114.697413191648, 114.697413191648, 114.248255549589, 114.248255549589, 77.5892352643795, 77.5892352643795, 75.6591702033172, 75.6591702033172, 77.5892352643795)))
3062	0	2	38	0.0526316	list(list(c(114.697413191648, 115.146570833708, 115.146570833708, 114.697413191648, 114.697413191648, 77.5892352643795, 77.5892352643795, 75.6591702033172, 75.6591702033172, 77.5892352643795)))
3063	0	2	38	0.0526316	list(list(c(115.146570833708, 115.595728475768, 115.595728475768, 115.146570833708, 115.146570833708, 77.5892352643795, 77.5892352643795, 75.6591702033172, 75.6591702033172, 77.5892352643795)))
3064	0	2	38	0.0526316	list(list(c(115.595728475768, 116.044886117828, 116.044886117828, 115.595728475768, 115.595728475768, 77.5892352643795, 77.5892352643795, 75.6591702033172, 75.6591702033172, 77.5892352643795)))
3065	0	2	38	0.0526316	list(list(c(116.044886117828, 116.494043759887, 116.494043759887, 116.044886117828, 116.044886117828, 77.5892352643795, 77.5892352643795, 75.6591702033172, 75.6591702033172, 77.5892352643795)))
3066	0	2	38	0.0526316	list(list(c(116.494043759887, 116.943201401947, 116.943201401947, 116.494043759887, 116.494043759887, 77.5892352643795, 77.5892352643795, 75.6591702033172, 75.6591702033172, 77.5892352643795)))
3067	0	2	38	0.0526316	list(list(c(116.943201401947, 117.392359044007, 117.392359044007, 116.943201401947, 116.943201401947, 77.5892352643795, 77.5892352643795, 75.6591702033172, 75.6591702033172, 77.5892352643795)))
3068	0	2	38	0.0526316	list(list(c(117.392359044007, 117.841516686067, 117.841516686067, 117.392359044007, 117.392359044007, 77.5892352643795, 77.5892352643795, 75.6591702033172, 75.6591702033172, 77.5892352643795)))
3069	0	2	38	0.0526316	list(list(c(117.841516686067, 118.290674328126, 118.290674328126, 117.841516686067, 117.841516686067, 77.5892352643795, 77.5892352643795, 75.6591702033172, 75.6591702033172, 77.5892352643795)))
3070	0	2	38	0.0526316	list(list(c(118.290674328126, 118.739831970186, 118.739831970186, 118.290674328126, 118.290674328126, 77.5892352643795, 77.5892352643795, 75.6591702033172, 75.6591702033172, 77.5892352643795)))
3071	0	2	38	0.0526316	list(list(c(118.739831970186, 119.188989612246, 119.188989612246, 118.739831970186, 118.739831970186, 77.5892352643795, 77.5892352643795, 75.6591702033172, 75.6591702033172, 77.5892352643795)))
3072	0	2	38	0.0526316	list(list(c(119.188989612246, 119.638147254306, 119.638147254306, 119.188989612246, 119.188989612246, 77.5892352643795, 77.5892352643795, 75.6591702033172, 75.6591702033172, 77.5892352643795)))
3073	0	2	38	0.0526316	list(list(c(119.638147254306, 120.087304896366, 120.087304896366, 119.638147254306, 119.638147254306, 77.5892352643795, 77.5892352643795, 75.6591702033172, 75.6591702033172, 77.5892352643795)))
3074	0	2	38	0.0526316	list(list(c(120.087304896366, 120.536462538425, 120.536462538425, 120.087304896366, 120.087304896366, 77.5892352643795, 77.5892352643795, 75.6591702033172, 75.6591702033172, 77.5892352643795)))
3075	0	2	38	0.0526316	list(list(c(120.536462538425, 120.985620180485, 120.985620180485, 120.536462538425, 120.536462538425, 77.5892352643795, 77.5892352643795, 75.6591702033172, 75.6591702033172, 77.5892352643795)))
3076	0	2	38	0.0526316	list(list(c(120.985620180485, 121.434777822545, 121.434777822545, 120.985620180485, 120.985620180485, 77.5892352643795, 77.5892352643795, 75.6591702033172, 75.6591702033172, 77.5892352643795)))
3077	0	2	38	0.0526316	list(list(c(121.434777822545, 121.883935464605, 121.883935464605, 121.434777822545, 121.434777822545, 77.5892352643795, 77.5892352643795, 75.6591702033172, 75.6591702033172, 77.5892352643795)))
3078	0	2	38	0.0526316	list(list(c(121.883935464605, 122.333093106664, 122.333093106664, 121.883935464605, 121.883935464605, 77.5892352643795, 77.5892352643795, 75.6591702033172, 75.6591702033172, 77.5892352643795)))
3079	0	2	38	0.0526316	list(list(c(122.333093106664, 122.782250748724, 122.782250748724, 122.333093106664, 122.333093106664, 77.5892352643795, 77.5892352643795, 75.6591702033172, 75.6591702033172, 77.5892352643795)))
3080	0	2	38	0.0526316	list(list(c(122.782250748724, 123.231408390784, 123.231408390784, 122.782250748724, 122.782250748724, 77.5892352643795, 77.5892352643795, 75.6591702033172, 75.6591702033172, 77.5892352643795)))
3081	0	2	38	0.0526316	list(list(c(123.231408390784, 123.680566032844, 123.680566032844, 123.231408390784, 123.231408390784, 77.5892352643795, 77.5892352643795, 75.6591702033172, 75.6591702033172, 77.5892352643795)))
3082	0	2	38	0.0526316	list(list(c(123.680566032844, 124.129723674903, 124.129723674903, 123.680566032844, 123.680566032844, 77.5892352643795, 77.5892352643795, 75.6591702033172, 75.6591702033172, 77.5892352643795)))
3083	0	2	38	0.0526316	list(list(c(124.129723674903, 124.578881316963, 124.578881316963, 124.129723674903, 124.129723674903, 77.5892352643795, 77.5892352643795, 75.6591702033172, 75.6591702033172, 77.5892352643795)))
3084	0	2	38	0.0526316	list(list(c(124.578881316963, 125.028038959023, 125.028038959023, 124.578881316963, 124.578881316963, 77.5892352643795, 77.5892352643795, 75.6591702033172, 75.6591702033172, 77.5892352643795)))
3085	0	2	38	0.0526316	list(list(c(125.028038959023, 125.477196601083, 125.477196601083, 125.028038959023, 125.028038959023, 77.5892352643795, 77.5892352643795, 75.6591702033172, 75.6591702033172, 77.5892352643795)))
3086	0	2	38	0.0526316	list(list(c(125.477196601083, 125.926354243142, 125.926354243142, 125.477196601083, 125.477196601083, 77.5892352643795, 77.5892352643795, 75.6591702033172, 75.6591702033172, 77.5892352643795)))
3087	0	2	38	0.0526316	list(list(c(125.926354243142, 126.375511885202, 126.375511885202, 125.926354243142, 125.926354243142, 77.5892352643795, 77.5892352643795, 75.6591702033172, 75.6591702033172, 77.5892352643795)))
3088	0	2	38	0.0526316	list(list(c(126.375511885202, 126.824669527262, 126.824669527262, 126.375511885202, 126.375511885202, 77.5892352643795, 77.5892352643795, 75.6591702033172, 75.6591702033172, 77.5892352643795)))
3089	0	2	38	0.0526316	list(list(c(126.824669527262, 127.273827169322, 127.273827169322, 126.824669527262, 126.824669527262, 77.5892352643795, 77.5892352643795, 75.6591702033172, 75.6591702033172, 77.5892352643795)))
3090	0	2	38	0.0526316	list(list(c(127.273827169322, 127.722984811381, 127.722984811381, 127.273827169322, 127.273827169322, 77.5892352643795, 77.5892352643795, 75.6591702033172, 75.6591702033172, 77.5892352643795)))
3091	0	2	38	0.0526316	list(list(c(127.722984811381, 128.172142453441, 128.172142453441, 127.722984811381, 127.722984811381, 77.5892352643795, 77.5892352643795, 75.6591702033172, 75.6591702033172, 77.5892352643795)))
3092	0	2	38	0.0526316	list(list(c(128.172142453441, 128.621300095501, 128.621300095501, 128.172142453441, 128.172142453441, 77.5892352643795, 77.5892352643795, 75.6591702033172, 75.6591702033172, 77.5892352643795)))
3093	0	2	38	0.0526316	list(list(c(128.621300095501, 129.070457737561, 129.070457737561, 128.621300095501, 128.621300095501, 77.5892352643795, 77.5892352643795, 75.6591702033172, 75.6591702033172, 77.5892352643795)))
3094	0	2	38	0.0526316	list(list(c(129.070457737561, 129.519615379621, 129.519615379621, 129.070457737561, 129.070457737561, 77.5892352643795, 77.5892352643795, 75.6591702033172, 75.6591702033172, 77.5892352643795)))
3095	0	2	38	0.0526316	list(list(c(129.519615379621, 129.96877302168, 129.96877302168, 129.519615379621, 129.519615379621, 77.5892352643795, 77.5892352643795, 75.6591702033172, 75.6591702033172, 77.5892352643795)))
3096	0	2	38	0.0526316	list(list(c(129.96877302168, 130.41793066374, 130.41793066374, 129.96877302168, 129.96877302168, 77.5892352643795, 77.5892352643795, 75.6591702033172, 75.6591702033172, 77.5892352643795)))
3097	0	2	38	0.0526316	list(list(c(130.41793066374, 130.8670883058, 130.8670883058, 130.41793066374, 130.41793066374, 77.5892352643795, 77.5892352643795, 75.6591702033172, 75.6591702033172, 77.5892352643795)))
3098	0	2	38	0.0526316	list(list(c(130.8670883058, 131.31624594786, 131.31624594786, 130.8670883058, 130.8670883058, 77.5892352643795, 77.5892352643795, 75.6591702033172, 75.6591702033172, 77.5892352643795)))
3099	0	2	38	0.0526316	list(list(c(131.31624594786, 131.765403589919, 131.765403589919, 131.31624594786, 131.31624594786, 77.5892352643795, 77.5892352643795, 75.6591702033172, 75.6591702033172, 77.5892352643795)))
3100	0	2	38	0.0526316	list(list(c(131.765403589919, 132.214561231979, 132.214561231979, 131.765403589919, 131.765403589919, 77.5892352643795, 77.5892352643795, 75.6591702033172, 75.6591702033172, 77.5892352643795)))
3101	0	2	38	0.0526316	list(list(c(132.214561231979, 132.663718874039, 132.663718874039, 132.214561231979, 132.214561231979, 77.5892352643795, 77.5892352643795, 75.6591702033172, 75.6591702033172, 77.5892352643795)))
3102	0	2	38	0.0526316	list(list(c(132.663718874039, 133.112876516099, 133.112876516099, 132.663718874039, 132.663718874039, 77.5892352643795, 77.5892352643795, 75.6591702033172, 75.6591702033172, 77.5892352643795)))
3103	0	2	38	0.0526316	list(list(c(133.112876516099, 133.562034158158, 133.562034158158, 133.112876516099, 133.112876516099, 77.5892352643795, 77.5892352643795, 75.6591702033172, 75.6591702033172, 77.5892352643795)))
3104	0	2	38	0.0526316	list(list(c(133.562034158158, 134.011191800218, 134.011191800218, 133.562034158158, 133.562034158158, 77.5892352643795, 77.5892352643795, 75.6591702033172, 75.6591702033172, 77.5892352643795)))
3105	0	2	39	0.0512821	list(list(c(134.011191800218, 134.460349442278, 134.460349442278, 134.011191800218, 134.011191800218, 77.5892352643795, 77.5892352643795, 75.6591702033172, 75.6591702033172, 77.5892352643795)))
3106	0	2	39	0.0512821	list(list(c(134.460349442278, 134.909507084338, 134.909507084338, 134.460349442278, 134.460349442278, 77.5892352643795, 77.5892352643795, 75.6591702033172, 75.6591702033172, 77.5892352643795)))
3107	0	2	39	0.0512821	list(list(c(134.909507084338, 135.358664726397, 135.358664726397, 134.909507084338, 134.909507084338, 77.5892352643795, 77.5892352643795, 75.6591702033172, 75.6591702033172, 77.5892352643795)))
3108	0	2	39	0.0512821	list(list(c(135.358664726397, 135.807822368457, 135.807822368457, 135.358664726397, 135.358664726397, 77.5892352643795, 77.5892352643795, 75.6591702033172, 75.6591702033172, 77.5892352643795)))
3109	0	2	39	0.0512821	list(list(c(135.807822368457, 136.256980010517, 136.256980010517, 135.807822368457, 135.807822368457, 77.5892352643795, 77.5892352643795, 75.6591702033172, 75.6591702033172, 77.5892352643795)))
3110	0	2	39	0.0512821	list(list(c(136.256980010517, 136.706137652577, 136.706137652577, 136.256980010517, 136.256980010517, 77.5892352643795, 77.5892352643795, 75.6591702033172, 75.6591702033172, 77.5892352643795)))
3111	0	2	39	0.0512821	list(list(c(136.706137652577, 137.155295294636, 137.155295294636, 136.706137652577, 136.706137652577, 77.5892352643795, 77.5892352643795, 75.6591702033172, 75.6591702033172, 77.5892352643795)))
3112	0	2	39	0.0512821	list(list(c(137.155295294636, 137.604452936696, 137.604452936696, 137.155295294636, 137.155295294636, 77.5892352643795, 77.5892352643795, 75.6591702033172, 75.6591702033172, 77.5892352643795)))
3113	0	2	39	0.0512821	list(list(c(137.604452936696, 138.053610578756, 138.053610578756, 137.604452936696, 137.604452936696, 77.5892352643795, 77.5892352643795, 75.6591702033172, 75.6591702033172, 77.5892352643795)))
3114	0	2	39	0.0512821	list(list(c(138.053610578756, 138.502768220816, 138.502768220816, 138.053610578756, 138.053610578756, 77.5892352643795, 77.5892352643795, 75.6591702033172, 75.6591702033172, 77.5892352643795)))
3115	0	2	39	0.0512821	list(list(c(138.502768220816, 138.951925862875, 138.951925862875, 138.502768220816, 138.502768220816, 77.5892352643795, 77.5892352643795, 75.6591702033172, 75.6591702033172, 77.5892352643795)))
3116	0	2	39	0.0512821	list(list(c(138.951925862875, 139.401083504935, 139.401083504935, 138.951925862875, 138.951925862875, 77.5892352643795, 77.5892352643795, 75.6591702033172, 75.6591702033172, 77.5892352643795)))
3117	0	2	39	0.0512821	list(list(c(139.401083504935, 139.850241146995, 139.850241146995, 139.401083504935, 139.401083504935, 77.5892352643795, 77.5892352643795, 75.6591702033172, 75.6591702033172, 77.5892352643795)))
3118	0	2	39	0.0512821	list(list(c(139.850241146995, 140.299398789055, 140.299398789055, 139.850241146995, 139.850241146995, 77.5892352643795, 77.5892352643795, 75.6591702033172, 75.6591702033172, 77.5892352643795)))
3119	0	2	39	0.0512821	list(list(c(140.299398789055, 140.748556431115, 140.748556431115, 140.299398789055, 140.299398789055, 77.5892352643795, 77.5892352643795, 75.6591702033172, 75.6591702033172, 77.5892352643795)))
3120	0	2	39	0.0512821	list(list(c(140.748556431115, 141.197714073174, 141.197714073174, 140.748556431115, 140.748556431115, 77.5892352643795, 77.5892352643795, 75.6591702033172, 75.6591702033172, 77.5892352643795)))
3121	0	3	40	0.075	list(list(c(141.197714073174, 141.646871715234, 141.646871715234, 141.197714073174, 141.197714073174, 77.5892352643795, 77.5892352643795, 75.6591702033172, 75.6591702033172, 77.5892352643795)))
3122	0	3	40	0.075	list(list(c(141.646871715234, 142.096029357294, 142.096029357294, 141.646871715234, 141.646871715234, 77.5892352643795, 77.5892352643795, 75.6591702033172, 75.6591702033172, 77.5892352643795)))
3123	0	3	35	0.0857143	list(list(c(142.096029357294, 142.545186999354, 142.545186999354, 142.096029357294, 142.096029357294, 77.5892352643795, 77.5892352643795, 75.6591702033172, 75.6591702033172, 77.5892352643795)))
3124	0	3	35	0.0857143	list(list(c(142.545186999354, 142.994344641413, 142.994344641413, 142.545186999354, 142.545186999354, 77.5892352643795, 77.5892352643795, 75.6591702033172, 75.6591702033172, 77.5892352643795)))
3125	0	3	35	0.0857143	list(list(c(142.994344641413, 143.443502283473, 143.443502283473, 142.994344641413, 142.994344641413, 77.5892352643795, 77.5892352643795, 75.6591702033172, 75.6591702033172, 77.5892352643795)))
3126	0	3	35	0.0857143	list(list(c(143.443502283473, 143.892659925533, 143.892659925533, 143.443502283473, 143.443502283473, 77.5892352643795, 77.5892352643795, 75.6591702033172, 75.6591702033172, 77.5892352643795)))
3127	0	3	35	0.0857143	list(list(c(143.892659925533, 144.341817567593, 144.341817567593, 143.892659925533, 143.892659925533, 77.5892352643795, 77.5892352643795, 75.6591702033172, 75.6591702033172, 77.5892352643795)))
3128	0	3	35	0.0857143	list(list(c(144.341817567593, 144.790975209652, 144.790975209652, 144.341817567593, 144.341817567593, 77.5892352643795, 77.5892352643795, 75.6591702033172, 75.6591702033172, 77.5892352643795)))
3129	0	3	35	0.0857143	list(list(c(144.790975209652, 145.240132851712, 145.240132851712, 144.790975209652, 144.790975209652, 77.5892352643795, 77.5892352643795, 75.6591702033172, 75.6591702033172, 77.5892352643795)))
3130	0	3	35	0.0857143	list(list(c(145.240132851712, 145.689290493772, 145.689290493772, 145.240132851712, 145.240132851712, 77.5892352643795, 77.5892352643795, 75.6591702033172, 75.6591702033172, 77.5892352643795)))
3131	0	3	35	0.0857143	list(list(c(145.689290493772, 146.138448135832, 146.138448135832, 145.689290493772, 145.689290493772, 77.5892352643795, 77.5892352643795, 75.6591702033172, 75.6591702033172, 77.5892352643795)))
3132	0	3	35	0.0857143	list(list(c(146.138448135832, 146.587605777891, 146.587605777891, 146.138448135832, 146.138448135832, 77.5892352643795, 77.5892352643795, 75.6591702033172, 75.6591702033172, 77.5892352643795)))
3133	0	3	34	0.0882353	list(list(c(146.587605777891, 147.036763419951, 147.036763419951, 146.587605777891, 146.587605777891, 77.5892352643795, 77.5892352643795, 75.6591702033172, 75.6591702033172, 77.5892352643795)))
3134	0	3	34	0.0882353	list(list(c(147.036763419951, 147.485921062011, 147.485921062011, 147.036763419951, 147.036763419951, 77.5892352643795, 77.5892352643795, 75.6591702033172, 75.6591702033172, 77.5892352643795)))
3135	0	3	34	0.0882353	list(list(c(147.485921062011, 147.935078704071, 147.935078704071, 147.485921062011, 147.485921062011, 77.5892352643795, 77.5892352643795, 75.6591702033172, 75.6591702033172, 77.5892352643795)))
3136	0	3	34	0.0882353	list(list(c(147.935078704071, 148.38423634613, 148.38423634613, 147.935078704071, 147.935078704071, 77.5892352643795, 77.5892352643795, 75.6591702033172, 75.6591702033172, 77.5892352643795)))
3137	0	3	34	0.0882353	list(list(c(148.38423634613, 148.83339398819, 148.83339398819, 148.38423634613, 148.38423634613, 77.5892352643795, 77.5892352643795, 75.6591702033172, 75.6591702033172, 77.5892352643795)))
3138	0	3	34	0.0882353	list(list(c(148.83339398819, 149.28255163025, 149.28255163025, 148.83339398819, 148.83339398819, 77.5892352643795, 77.5892352643795, 75.6591702033172, 75.6591702033172, 77.5892352643795)))
3139	0	3	34	0.0882353	list(list(c(149.28255163025, 149.73170927231, 149.73170927231, 149.28255163025, 149.28255163025, 77.5892352643795, 77.5892352643795, 75.6591702033172, 75.6591702033172, 77.5892352643795)))
3140	0	3	34	0.0882353	list(list(c(149.73170927231, 150.18086691437, 150.18086691437, 149.73170927231, 149.73170927231, 77.5892352643795, 77.5892352643795, 75.6591702033172, 75.6591702033172, 77.5892352643795)))
3141	0	3	34	0.0882353	list(list(c(150.18086691437, 150.630024556429, 150.630024556429, 150.18086691437, 150.18086691437, 77.5892352643795, 77.5892352643795, 75.6591702033172, 75.6591702033172, 77.5892352643795)))
3142	0	3	34	0.0882353	list(list(c(150.630024556429, 151.079182198489, 151.079182198489, 150.630024556429, 150.630024556429, 77.5892352643795, 77.5892352643795, 75.6591702033172, 75.6591702033172, 77.5892352643795)))
3143	0	3	34	0.0882353	list(list(c(151.079182198489, 151.528339840549, 151.528339840549, 151.079182198489, 151.079182198489, 77.5892352643795, 77.5892352643795, 75.6591702033172, 75.6591702033172, 77.5892352643795)))
3144	0	3	34	0.0882353	list(list(c(151.528339840549, 151.977497482609, 151.977497482609, 151.528339840549, 151.528339840549, 77.5892352643795, 77.5892352643795, 75.6591702033172, 75.6591702033172, 77.5892352643795)))
3145	0	3	34	0.0882353	list(list(c(151.977497482609, 152.426655124668, 152.426655124668, 151.977497482609, 151.977497482609, 77.5892352643795, 77.5892352643795, 75.6591702033172, 75.6591702033172, 77.5892352643795)))
3146	0	3	34	0.0882353	list(list(c(152.426655124668, 152.875812766728, 152.875812766728, 152.426655124668, 152.426655124668, 77.5892352643795, 77.5892352643795, 75.6591702033172, 75.6591702033172, 77.5892352643795)))
3147	0	3	34	0.0882353	list(list(c(152.875812766728, 153.324970408788, 153.324970408788, 152.875812766728, 152.875812766728, 77.5892352643795, 77.5892352643795, 75.6591702033172, 75.6591702033172, 77.5892352643795)))
3148	0	3	34	0.0882353	list(list(c(153.324970408788, 153.774128050848, 153.774128050848, 153.324970408788, 153.324970408788, 77.5892352643795, 77.5892352643795, 75.6591702033172, 75.6591702033172, 77.5892352643795)))
3149	0	3	34	0.0882353	list(list(c(153.774128050848, 154.223285692907, 154.223285692907, 153.774128050848, 153.774128050848, 77.5892352643795, 77.5892352643795, 75.6591702033172, 75.6591702033172, 77.5892352643795)))
3150	0	3	34	0.0882353	list(list(c(154.223285692907, 154.672443334967, 154.672443334967, 154.223285692907, 154.223285692907, 77.5892352643795, 77.5892352643795, 75.6591702033172, 75.6591702033172, 77.5892352643795)))
3151	0	3	34	0.0882353	list(list(c(154.672443334967, 155.121600977027, 155.121600977027, 154.672443334967, 154.672443334967, 77.5892352643795, 77.5892352643795, 75.6591702033172, 75.6591702033172, 77.5892352643795)))
3152	0	3	34	0.0882353	list(list(c(155.121600977027, 155.570758619087, 155.570758619087, 155.121600977027, 155.121600977027, 77.5892352643795, 77.5892352643795, 75.6591702033172, 75.6591702033172, 77.5892352643795)))
3153	0	3	33	0.0909091	list(list(c(155.570758619087, 156.019916261146, 156.019916261146, 155.570758619087, 155.570758619087, 77.5892352643795, 77.5892352643795, 75.6591702033172, 75.6591702033172, 77.5892352643795)))
3154	0	3	33	0.0909091	list(list(c(156.019916261146, 156.469073903206, 156.469073903206, 156.019916261146, 156.019916261146, 77.5892352643795, 77.5892352643795, 75.6591702033172, 75.6591702033172, 77.5892352643795)))
3155	0	3	33	0.0909091	list(list(c(156.469073903206, 156.918231545266, 156.918231545266, 156.469073903206, 156.469073903206, 77.5892352643795, 77.5892352643795, 75.6591702033172, 75.6591702033172, 77.5892352643795)))
3156	0	3	33	0.0909091	list(list(c(156.918231545266, 157.367389187326, 157.367389187326, 156.918231545266, 156.918231545266, 77.5892352643795, 77.5892352643795, 75.6591702033172, 75.6591702033172, 77.5892352643795)))
3157	0	3	33	0.0909091	list(list(c(157.367389187326, 157.816546829385, 157.816546829385, 157.367389187326, 157.367389187326, 77.5892352643795, 77.5892352643795, 75.6591702033172, 75.6591702033172, 77.5892352643795)))
3158	0	3	33	0.0909091	list(list(c(157.816546829385, 158.265704471445, 158.265704471445, 157.816546829385, 157.816546829385, 77.5892352643795, 77.5892352643795, 75.6591702033172, 75.6591702033172, 77.5892352643795)))
3159	0	3	33	0.0909091	list(list(c(158.265704471445, 158.714862113505, 158.714862113505, 158.265704471445, 158.265704471445, 77.5892352643795, 77.5892352643795, 75.6591702033172, 75.6591702033172, 77.5892352643795)))
3160	0	3	33	0.0909091	list(list(c(158.714862113505, 159.164019755565, 159.164019755565, 158.714862113505, 158.714862113505, 77.5892352643795, 77.5892352643795, 75.6591702033172, 75.6591702033172, 77.5892352643795)))
3161	0	3	33	0.0909091	list(list(c(159.164019755565, 159.613177397624, 159.613177397624, 159.164019755565, 159.164019755565, 77.5892352643795, 77.5892352643795, 75.6591702033172, 75.6591702033172, 77.5892352643795)))
3162	0	3	33	0.0909091	list(list(c(159.613177397624, 160.062335039684, 160.062335039684, 159.613177397624, 159.613177397624, 77.5892352643795, 77.5892352643795, 75.6591702033172, 75.6591702033172, 77.5892352643795)))
3163	0	3	33	0.0909091	list(list(c(160.062335039684, 160.511492681744, 160.511492681744, 160.062335039684, 160.062335039684, 77.5892352643795, 77.5892352643795, 75.6591702033172, 75.6591702033172, 77.5892352643795)))
3164	0	3	33	0.0909091	list(list(c(160.511492681744, 160.960650323804, 160.960650323804, 160.511492681744, 160.511492681744, 77.5892352643795, 77.5892352643795, 75.6591702033172, 75.6591702033172, 77.5892352643795)))
3165	0	3	33	0.0909091	list(list(c(160.960650323804, 161.409807965864, 161.409807965864, 160.960650323804, 160.960650323804, 77.5892352643795, 77.5892352643795, 75.6591702033172, 75.6591702033172, 77.5892352643795)))
3166	0	3	33	0.0909091	list(list(c(161.409807965864, 161.858965607923, 161.858965607923, 161.409807965864, 161.409807965864, 77.5892352643795, 77.5892352643795, 75.6591702033172, 75.6591702033172, 77.5892352643795)))
3167	0	3	33	0.0909091	list(list(c(161.858965607923, 162.308123249983, 162.308123249983, 161.858965607923, 161.858965607923, 77.5892352643795, 77.5892352643795, 75.6591702033172, 75.6591702033172, 77.5892352643795)))
3168	0	3	33	0.0909091	list(list(c(162.308123249983, 162.757280892043, 162.757280892043, 162.308123249983, 162.308123249983, 77.5892352643795, 77.5892352643795, 75.6591702033172, 75.6591702033172, 77.5892352643795)))
3169	0	3	33	0.0909091	list(list(c(162.757280892043, 163.206438534103, 163.206438534103, 162.757280892043, 162.757280892043, 77.5892352643795, 77.5892352643795, 75.6591702033172, 75.6591702033172, 77.5892352643795)))
3170	0	3	33	0.0909091	list(list(c(163.206438534103, 163.655596176162, 163.655596176162, 163.206438534103, 163.206438534103, 77.5892352643795, 77.5892352643795, 75.6591702033172, 75.6591702033172, 77.5892352643795)))
3171	0	3	33	0.0909091	list(list(c(163.655596176162, 164.104753818222, 164.104753818222, 163.655596176162, 163.655596176162, 77.5892352643795, 77.5892352643795, 75.6591702033172, 75.6591702033172, 77.5892352643795)))
3172	0	3	33	0.0909091	list(list(c(164.104753818222, 164.553911460282, 164.553911460282, 164.104753818222, 164.104753818222, 77.5892352643795, 77.5892352643795, 75.6591702033172, 75.6591702033172, 77.5892352643795)))
3173	0	3	32	0.09375	list(list(c(164.553911460282, 165.003069102342, 165.003069102342, 164.553911460282, 164.553911460282, 77.5892352643795, 77.5892352643795, 75.6591702033172, 75.6591702033172, 77.5892352643795)))
3174	0	3	32	0.09375	list(list(c(165.003069102342, 165.452226744401, 165.452226744401, 165.003069102342, 165.003069102342, 77.5892352643795, 77.5892352643795, 75.6591702033172, 75.6591702033172, 77.5892352643795)))
3175	0	3	32	0.09375	list(list(c(165.452226744401, 165.901384386461, 165.901384386461, 165.452226744401, 165.452226744401, 77.5892352643795, 77.5892352643795, 75.6591702033172, 75.6591702033172, 77.5892352643795)))
3176	0	3	32	0.09375	list(list(c(165.901384386461, 166.350542028521, 166.350542028521, 165.901384386461, 165.901384386461, 77.5892352643795, 77.5892352643795, 75.6591702033172, 75.6591702033172, 77.5892352643795)))
3177	0	3	32	0.09375	list(list(c(166.350542028521, 166.799699670581, 166.799699670581, 166.350542028521, 166.350542028521, 77.5892352643795, 77.5892352643795, 75.6591702033172, 75.6591702033172, 77.5892352643795)))
3178	0	3	32	0.09375	list(list(c(166.799699670581, 167.24885731264, 167.24885731264, 166.799699670581, 166.799699670581, 77.5892352643795, 77.5892352643795, 75.6591702033172, 75.6591702033172, 77.5892352643795)))
3179	0	3	32	0.09375	list(list(c(167.24885731264, 167.6980149547, 167.6980149547, 167.24885731264, 167.24885731264, 77.5892352643795, 77.5892352643795, 75.6591702033172, 75.6591702033172, 77.5892352643795)))
3180	0	3	32	0.09375	list(list(c(167.6980149547, 168.14717259676, 168.14717259676, 167.6980149547, 167.6980149547, 77.5892352643795, 77.5892352643795, 75.6591702033172, 75.6591702033172, 77.5892352643795)))
3181	0	3	32	0.09375	list(list(c(168.14717259676, 168.59633023882, 168.59633023882, 168.14717259676, 168.14717259676, 77.5892352643795, 77.5892352643795, 75.6591702033172, 75.6591702033172, 77.5892352643795)))
3182	0	3	32	0.09375	list(list(c(168.59633023882, 169.045487880879, 169.045487880879, 168.59633023882, 168.59633023882, 77.5892352643795, 77.5892352643795, 75.6591702033172, 75.6591702033172, 77.5892352643795)))
3183	0	3	32	0.09375	list(list(c(169.045487880879, 169.494645522939, 169.494645522939, 169.045487880879, 169.045487880879, 77.5892352643795, 77.5892352643795, 75.6591702033172, 75.6591702033172, 77.5892352643795)))
3184	0	3	32	0.09375	list(list(c(169.494645522939, 169.943803164999, 169.943803164999, 169.494645522939, 169.494645522939, 77.5892352643795, 77.5892352643795, 75.6591702033172, 75.6591702033172, 77.5892352643795)))
3185	0	3	32	0.09375	list(list(c(169.943803164999, 170.392960807059, 170.392960807059, 169.943803164999, 169.943803164999, 77.5892352643795, 77.5892352643795, 75.6591702033172, 75.6591702033172, 77.5892352643795)))
3186	0	3	32	0.09375	list(list(c(170.392960807059, 170.842118449118, 170.842118449118, 170.392960807059, 170.392960807059, 77.5892352643795, 77.5892352643795, 75.6591702033172, 75.6591702033172, 77.5892352643795)))
3187	0	3	32	0.09375	list(list(c(170.842118449118, 171.291276091178, 171.291276091178, 170.842118449118, 170.842118449118, 77.5892352643795, 77.5892352643795, 75.6591702033172, 75.6591702033172, 77.5892352643795)))
3188	0	3	32	0.09375	list(list(c(171.291276091178, 171.740433733238, 171.740433733238, 171.291276091178, 171.291276091178, 77.5892352643795, 77.5892352643795, 75.6591702033172, 75.6591702033172, 77.5892352643795)))
3189	0	3	32	0.09375	list(list(c(171.740433733238, 172.189591375298, 172.189591375298, 171.740433733238, 171.740433733238, 77.5892352643795, 77.5892352643795, 75.6591702033172, 75.6591702033172, 77.5892352643795)))
3190	0	3	32	0.09375	list(list(c(172.189591375298, 172.638749017358, 172.638749017358, 172.189591375298, 172.189591375298, 77.5892352643795, 77.5892352643795, 75.6591702033172, 75.6591702033172, 77.5892352643795)))
3191	0	3	32	0.09375	list(list(c(172.638749017358, 173.087906659417, 173.087906659417, 172.638749017358, 172.638749017358, 77.5892352643795, 77.5892352643795, 75.6591702033172, 75.6591702033172, 77.5892352643795)))
3192	0	3	32	0.09375	list(list(c(173.087906659417, 173.537064301477, 173.537064301477, 173.087906659417, 173.087906659417, 77.5892352643795, 77.5892352643795, 75.6591702033172, 75.6591702033172, 77.5892352643795)))
3208	0	3	18	0.166667	list(list(c(-179.949999999555, -179.500842357495, -179.500842357495, -179.949999999555, -179.949999999555, 75.6591702033172, 75.6591702033172, 73.9551086323157, 73.9551086323157, 75.6591702033172)))
3209	0	3	18	0.166667	list(list(c(-179.500842357495, -179.051684715435, -179.051684715435, -179.500842357495, -179.500842357495, 75.6591702033172, 75.6591702033172, 73.9551086323157, 73.9551086323157, 75.6591702033172)))
3210	0	3	18	0.166667	list(list(c(-179.051684715435, -178.602527073375, -178.602527073375, -179.051684715435, -179.051684715435, 75.6591702033172, 75.6591702033172, 73.9551086323157, 73.9551086323157, 75.6591702033172)))
3211	0	3	18	0.166667	list(list(c(-178.602527073375, -178.153369431316, -178.153369431316, -178.602527073375, -178.602527073375, 75.6591702033172, 75.6591702033172, 73.9551086323157, 73.9551086323157, 75.6591702033172)))
3212	0	3	18	0.166667	list(list(c(-178.153369431316, -177.704211789256, -177.704211789256, -178.153369431316, -178.153369431316, 75.6591702033172, 75.6591702033172, 73.9551086323157, 73.9551086323157, 75.6591702033172)))
3213	0	3	18	0.166667	list(list(c(-177.704211789256, -177.255054147196, -177.255054147196, -177.704211789256, -177.704211789256, 75.6591702033172, 75.6591702033172, 73.9551086323157, 73.9551086323157, 75.6591702033172)))
3214	0	3	18	0.166667	list(list(c(-177.255054147196, -176.805896505136, -176.805896505136, -177.255054147196, -177.255054147196, 75.6591702033172, 75.6591702033172, 73.9551086323157, 73.9551086323157, 75.6591702033172)))
3215	0	3	18	0.166667	list(list(c(-176.805896505136, -176.356738863077, -176.356738863077, -176.805896505136, -176.805896505136, 75.6591702033172, 75.6591702033172, 73.9551086323157, 73.9551086323157, 75.6591702033172)))
3216	0	3	18	0.166667	list(list(c(-176.356738863077, -175.907581221017, -175.907581221017, -176.356738863077, -176.356738863077, 75.6591702033172, 75.6591702033172, 73.9551086323157, 73.9551086323157, 75.6591702033172)))
3217	0	3	18	0.166667	list(list(c(-175.907581221017, -175.458423578957, -175.458423578957, -175.907581221017, -175.907581221017, 75.6591702033172, 75.6591702033172, 73.9551086323157, 73.9551086323157, 75.6591702033172)))
3218	0	3	18	0.166667	list(list(c(-175.458423578957, -175.009265936897, -175.009265936897, -175.458423578957, -175.458423578957, 75.6591702033172, 75.6591702033172, 73.9551086323157, 73.9551086323157, 75.6591702033172)))
3219	0	3	18	0.166667	list(list(c(-175.009265936897, -174.560108294838, -174.560108294838, -175.009265936897, -175.009265936897, 75.6591702033172, 75.6591702033172, 73.9551086323157, 73.9551086323157, 75.6591702033172)))
3220	0	3	18	0.166667	list(list(c(-174.560108294838, -174.110950652778, -174.110950652778, -174.560108294838, -174.560108294838, 75.6591702033172, 75.6591702033172, 73.9551086323157, 73.9551086323157, 75.6591702033172)))
3221	0	3	18	0.166667	list(list(c(-174.110950652778, -173.661793010718, -173.661793010718, -174.110950652778, -174.110950652778, 75.6591702033172, 75.6591702033172, 73.9551086323157, 73.9551086323157, 75.6591702033172)))
3222	0	3	18	0.166667	list(list(c(-173.661793010718, -173.212635368658, -173.212635368658, -173.661793010718, -173.661793010718, 75.6591702033172, 75.6591702033172, 73.9551086323157, 73.9551086323157, 75.6591702033172)))
3223	0	3	18	0.166667	list(list(c(-173.212635368658, -172.763477726598, -172.763477726598, -173.212635368658, -173.212635368658, 75.6591702033172, 75.6591702033172, 73.9551086323157, 73.9551086323157, 75.6591702033172)))
3226	0	3	18	0.166667	list(list(c(-171.865162442479, -171.416004800419, -171.416004800419, -171.865162442479, -171.865162442479, 75.6591702033172, 75.6591702033172, 73.9551086323157, 73.9551086323157, 75.6591702033172)))
3227	0	3	18	0.166667	list(list(c(-171.416004800419, -170.966847158359, -170.966847158359, -171.416004800419, -171.416004800419, 75.6591702033172, 75.6591702033172, 73.9551086323157, 73.9551086323157, 75.6591702033172)))
3228	0	3	18	0.166667	list(list(c(-170.966847158359, -170.5176895163, -170.5176895163, -170.966847158359, -170.966847158359, 75.6591702033172, 75.6591702033172, 73.9551086323157, 73.9551086323157, 75.6591702033172)))
3229	0	3	18	0.166667	list(list(c(-170.5176895163, -170.06853187424, -170.06853187424, -170.5176895163, -170.5176895163, 75.6591702033172, 75.6591702033172, 73.9551086323157, 73.9551086323157, 75.6591702033172)))
3230	0	3	18	0.166667	list(list(c(-170.06853187424, -169.61937423218, -169.61937423218, -170.06853187424, -170.06853187424, 75.6591702033172, 75.6591702033172, 73.9551086323157, 73.9551086323157, 75.6591702033172)))
3231	0	3	18	0.166667	list(list(c(-169.61937423218, -169.17021659012, -169.17021659012, -169.61937423218, -169.61937423218, 75.6591702033172, 75.6591702033172, 73.9551086323157, 73.9551086323157, 75.6591702033172)))
3232	0	3	18	0.166667	list(list(c(-169.17021659012, -168.721058948061, -168.721058948061, -169.17021659012, -169.17021659012, 75.6591702033172, 75.6591702033172, 73.9551086323157, 73.9551086323157, 75.6591702033172)))
3233	0	3	20	0.15	list(list(c(-168.721058948061, -168.271901306001, -168.271901306001, -168.721058948061, -168.721058948061, 75.6591702033172, 75.6591702033172, 73.9551086323157, 73.9551086323157, 75.6591702033172)))
3234	0	3	20	0.15	list(list(c(-168.271901306001, -167.822743663941, -167.822743663941, -168.271901306001, -168.271901306001, 75.6591702033172, 75.6591702033172, 73.9551086323157, 73.9551086323157, 75.6591702033172)))
3235	1	5	36	0.138889	list(list(c(-167.822743663941, -167.373586021881, -167.373586021881, -167.822743663941, -167.822743663941, 75.6591702033172, 75.6591702033172, 73.9551086323157, 73.9551086323157, 75.6591702033172)))
3236	1	5	36	0.138889	list(list(c(-167.373586021881, -166.924428379822, -166.924428379822, -167.373586021881, -167.373586021881, 75.6591702033172, 75.6591702033172, 73.9551086323157, 73.9551086323157, 75.6591702033172)))
3237	1	5	36	0.138889	list(list(c(-166.924428379822, -166.475270737762, -166.475270737762, -166.924428379822, -166.924428379822, 75.6591702033172, 75.6591702033172, 73.9551086323157, 73.9551086323157, 75.6591702033172)))
3238	1	5	37	0.135135	list(list(c(-166.475270737762, -166.026113095702, -166.026113095702, -166.475270737762, -166.475270737762, 75.6591702033172, 75.6591702033172, 73.9551086323157, 73.9551086323157, 75.6591702033172)))
3239	1	5	38	0.131579	list(list(c(-166.026113095702, -165.576955453642, -165.576955453642, -166.026113095702, -166.026113095702, 75.6591702033172, 75.6591702033172, 73.9551086323157, 73.9551086323157, 75.6591702033172)))
3240	1	6	40	0.15	list(list(c(-165.576955453642, -165.127797811583, -165.127797811583, -165.576955453642, -165.576955453642, 75.6591702033172, 75.6591702033172, 73.9551086323157, 73.9551086323157, 75.6591702033172)))
3241	1	6	40	0.15	list(list(c(-165.127797811583, -164.678640169523, -164.678640169523, -165.127797811583, -165.127797811583, 75.6591702033172, 75.6591702033172, 73.9551086323157, 73.9551086323157, 75.6591702033172)))
3242	1	6	40	0.15	list(list(c(-164.678640169523, -164.229482527463, -164.229482527463, -164.678640169523, -164.678640169523, 75.6591702033172, 75.6591702033172, 73.9551086323157, 73.9551086323157, 75.6591702033172)))
3243	1	6	40	0.15	list(list(c(-164.229482527463, -163.780324885403, -163.780324885403, -164.229482527463, -164.229482527463, 75.6591702033172, 75.6591702033172, 73.9551086323157, 73.9551086323157, 75.6591702033172)))
3244	1	6	41	0.146341	list(list(c(-163.780324885403, -163.331167243343, -163.331167243343, -163.780324885403, -163.780324885403, 75.6591702033172, 75.6591702033172, 73.9551086323157, 73.9551086323157, 75.6591702033172)))
3245	1	6	41	0.146341	list(list(c(-163.331167243343, -162.882009601284, -162.882009601284, -163.331167243343, -163.331167243343, 75.6591702033172, 75.6591702033172, 73.9551086323157, 73.9551086323157, 75.6591702033172)))
3246	1	6	41	0.146341	list(list(c(-162.882009601284, -162.432851959224, -162.432851959224, -162.882009601284, -162.882009601284, 75.6591702033172, 75.6591702033172, 73.9551086323157, 73.9551086323157, 75.6591702033172)))
3247	1	6	41	0.146341	list(list(c(-162.432851959224, -161.983694317164, -161.983694317164, -162.432851959224, -162.432851959224, 75.6591702033172, 75.6591702033172, 73.9551086323157, 73.9551086323157, 75.6591702033172)))
3248	1	6	42	0.142857	list(list(c(-161.983694317164, -161.534536675104, -161.534536675104, -161.983694317164, -161.983694317164, 75.6591702033172, 75.6591702033172, 73.9551086323157, 73.9551086323157, 75.6591702033172)))
3249	1	6	42	0.142857	list(list(c(-161.534536675104, -161.085379033045, -161.085379033045, -161.534536675104, -161.534536675104, 75.6591702033172, 75.6591702033172, 73.9551086323157, 73.9551086323157, 75.6591702033172)))
3328	1	4	46	0.0869565	list(list(c(-126.051082952383, -125.601925310324, -125.601925310324, -126.051082952383, -126.051082952383, 75.6591702033172, 75.6591702033172, 73.9551086323157, 73.9551086323157, 75.6591702033172)))
3329	1	4	46	0.0869565	list(list(c(-125.601925310324, -125.152767668264, -125.152767668264, -125.601925310324, -125.601925310324, 75.6591702033172, 75.6591702033172, 73.9551086323157, 73.9551086323157, 75.6591702033172)))
3330	1	4	46	0.0869565	list(list(c(-125.152767668264, -124.703610026204, -124.703610026204, -125.152767668264, -125.152767668264, 75.6591702033172, 75.6591702033172, 73.9551086323157, 73.9551086323157, 75.6591702033172)))
3331	1	4	46	0.0869565	list(list(c(-124.703610026204, -124.254452384144, -124.254452384144, -124.703610026204, -124.703610026204, 75.6591702033172, 75.6591702033172, 73.9551086323157, 73.9551086323157, 75.6591702033172)))
3332	1	4	46	0.0869565	list(list(c(-124.254452384144, -123.805294742085, -123.805294742085, -124.254452384144, -124.254452384144, 75.6591702033172, 75.6591702033172, 73.9551086323157, 73.9551086323157, 75.6591702033172)))
3333	1	4	46	0.0869565	list(list(c(-123.805294742085, -123.356137100025, -123.356137100025, -123.805294742085, -123.805294742085, 75.6591702033172, 75.6591702033172, 73.9551086323157, 73.9551086323157, 75.6591702033172)))
3334	1	4	45	0.0888889	list(list(c(-123.356137100025, -122.906979457965, -122.906979457965, -123.356137100025, -123.356137100025, 75.6591702033172, 75.6591702033172, 73.9551086323157, 73.9551086323157, 75.6591702033172)))
3335	1	4	45	0.0888889	list(list(c(-122.906979457965, -122.457821815905, -122.457821815905, -122.906979457965, -122.906979457965, 75.6591702033172, 75.6591702033172, 73.9551086323157, 73.9551086323157, 75.6591702033172)))
3336	1	4	45	0.0888889	list(list(c(-122.457821815905, -122.008664173845, -122.008664173845, -122.457821815905, -122.457821815905, 75.6591702033172, 75.6591702033172, 73.9551086323157, 73.9551086323157, 75.6591702033172)))
3337	1	4	45	0.0888889	list(list(c(-122.008664173845, -121.559506531786, -121.559506531786, -122.008664173845, -122.008664173845, 75.6591702033172, 75.6591702033172, 73.9551086323157, 73.9551086323157, 75.6591702033172)))
3338	1	4	45	0.0888889	list(list(c(-121.559506531786, -121.110348889726, -121.110348889726, -121.559506531786, -121.559506531786, 75.6591702033172, 75.6591702033172, 73.9551086323157, 73.9551086323157, 75.6591702033172)))
3339	1	4	45	0.0888889	list(list(c(-121.110348889726, -120.661191247666, -120.661191247666, -121.110348889726, -121.110348889726, 75.6591702033172, 75.6591702033172, 73.9551086323157, 73.9551086323157, 75.6591702033172)))
3340	1	4	45	0.0888889	list(list(c(-120.661191247666, -120.212033605606, -120.212033605606, -120.661191247666, -120.661191247666, 75.6591702033172, 75.6591702033172, 73.9551086323157, 73.9551086323157, 75.6591702033172)))
3341	1	7	46	0.152174	list(list(c(-119.762875963547, -119.762875963547, -119.80698813988, -119.762875963547, 74.003439214215, 73.9551086323157, 73.9551086323157, 74.003439214215)))
3341	1	7	46	0.152174	list(list(c(-120.212033605606, -119.762875963547, -119.762875963547, -119.80698813988, -120.212033605606, -120.212033605606, 75.6591702033172, 75.6591702033172, 74.003439214215, 73.9551086323157, 73.9551086323157, 75.6591702033172)))
3342	1	7	46	0.152174	list(list(c(-119.313718321487, -119.313718321487, -119.762875963547, -119.762875963547, -119.313718321487, 74.5038867070099, 73.9551086323157, 73.9551086323157, 74.003439214215, 74.5038867070099)))
3342	1	7	46	0.152174	list(list(c(-119.762875963547, -119.313718321487, -119.313718321487, -119.762875963547, -119.762875963547, 75.6591702033172, 75.6591702033172, 74.5038867070099, 74.003439214215, 75.6591702033172)))
3343	1	7	46	0.152174	list(list(c(-118.864560679427, -118.864560679427, -119.313718321487, -119.313718321487, -118.864560679427, 75.0205898431871, 73.9551086323157, 73.9551086323157, 74.5038867070099, 75.0205898431871)))
3343	1	7	46	0.152174	list(list(c(-119.313718321487, -118.864560679427, -118.864560679427, -119.313718321487, -119.313718321487, 75.6591702033172, 75.6591702033172, 75.0205898431871, 74.5038867070099, 75.6591702033172)))
3344	0	6	45	0.133333	list(list(c(-118.415403037367, -118.415403037367, -118.864560679427, -118.864560679427, -118.415403037367, 75.5552938105764, 73.9551086323157, 73.9551086323157, 75.0205898431871, 75.5552938105764)))
3344	0	6	45	0.133333	list(list(c(-118.864560679427, -118.415403037367, -118.415403037367, -118.864560679427, -118.864560679427, 75.6591702033172, 75.6591702033172, 75.5552938105764, 75.0205898431871, 75.6591702033172)))
3345	0	6	45	0.133333	list(list(c(-118.329995458268, -117.966245395308, -117.966245395308, -118.415403037367, -118.415403037367, -118.329995458268, 75.6591702033172, 75.6591702033172, 73.9551086323157, 73.9551086323157, 75.5552938105764, 75.6591702033172)))
3345	0	6	45	0.133333	list(list(c(-118.415403037367, -118.329995458268, -118.415403037367, -118.415403037367, 75.6591702033172, 75.6591702033172, 75.5552938105764, 75.6591702033172)))
3346	0	3	44	0.0681818	list(list(c(-117.966245395308, -117.517087753248, -117.517087753248, -117.966245395308, -117.966245395308, 75.6591702033172, 75.6591702033172, 73.9551086323157, 73.9551086323157, 75.6591702033172)))
3347	0	3	44	0.0681818	list(list(c(-117.517087753248, -117.067930111188, -117.067930111188, -117.517087753248, -117.517087753248, 75.6591702033172, 75.6591702033172, 73.9551086323157, 73.9551086323157, 75.6591702033172)))
3348	0	3	45	0.0666667	list(list(c(-117.067930111188, -116.618772469128, -116.618772469128, -117.067930111188, -117.067930111188, 75.6591702033172, 75.6591702033172, 73.9551086323157, 73.9551086323157, 75.6591702033172)))
3349	0	3	45	0.0666667	list(list(c(-116.618772469128, -116.169614827069, -116.169614827069, -116.618772469128, -116.618772469128, 75.6591702033172, 75.6591702033172, 73.9551086323157, 73.9551086323157, 75.6591702033172)))
3350	0	3	46	0.0652174	list(list(c(-116.169614827069, -115.720457185009, -115.720457185009, -116.169614827069, -116.169614827069, 75.6591702033172, 75.6591702033172, 73.9551086323157, 73.9551086323157, 75.6591702033172)))
3351	0	3	46	0.0652174	list(list(c(-115.720457185009, -115.271299542949, -115.271299542949, -115.720457185009, -115.720457185009, 75.6591702033172, 75.6591702033172, 73.9551086323157, 73.9551086323157, 75.6591702033172)))
3352	0	3	46	0.0652174	list(list(c(-115.271299542949, -114.822141900889, -114.822141900889, -115.271299542949, -115.271299542949, 75.6591702033172, 75.6591702033172, 73.9551086323157, 73.9551086323157, 75.6591702033172)))
3353	0	3	46	0.0652174	list(list(c(-114.822141900889, -114.37298425883, -114.37298425883, -114.822141900889, -114.822141900889, 75.6591702033172, 75.6591702033172, 73.9551086323157, 73.9551086323157, 75.6591702033172)))
3354	0	3	46	0.0652174	list(list(c(-114.37298425883, -113.92382661677, -113.92382661677, -114.37298425883, -114.37298425883, 75.6591702033172, 75.6591702033172, 73.9551086323157, 73.9551086323157, 75.6591702033172)))
3355	0	3	46	0.0652174	list(list(c(-113.92382661677, -113.47466897471, -113.47466897471, -113.92382661677, -113.92382661677, 75.6591702033172, 75.6591702033172, 73.9551086323157, 73.9551086323157, 75.6591702033172)))
3356	0	3	46	0.0652174	list(list(c(-113.47466897471, -113.02551133265, -113.02551133265, -113.47466897471, -113.47466897471, 75.6591702033172, 75.6591702033172, 73.9551086323157, 73.9551086323157, 75.6591702033172)))
3357	0	3	46	0.0652174	list(list(c(-113.02551133265, -112.576353690591, -112.576353690591, -113.02551133265, -113.02551133265, 75.6591702033172, 75.6591702033172, 73.9551086323157, 73.9551086323157, 75.6591702033172)))
3358	0	3	46	0.0652174	list(list(c(-112.576353690591, -112.127196048531, -112.127196048531, -112.576353690591, -112.576353690591, 75.6591702033172, 75.6591702033172, 73.9551086323157, 73.9551086323157, 75.6591702033172)))
3359	0	3	46	0.0652174	list(list(c(-112.127196048531, -111.678038406471, -111.678038406471, -112.127196048531, -112.127196048531, 75.6591702033172, 75.6591702033172, 73.9551086323157, 73.9551086323157, 75.6591702033172)))
3360	0	3	46	0.0652174	list(list(c(-111.678038406471, -111.228880764411, -111.228880764411, -111.678038406471, -111.678038406471, 75.6591702033172, 75.6591702033172, 73.9551086323157, 73.9551086323157, 75.6591702033172)))
3361	0	3	46	0.0652174	list(list(c(-111.228880764411, -110.779723122351, -110.779723122351, -111.228880764411, -111.228880764411, 75.6591702033172, 75.6591702033172, 73.9551086323157, 73.9551086323157, 75.6591702033172)))
3362	0	3	46	0.0652174	list(list(c(-110.779723122351, -110.330565480292, -110.330565480292, -110.779723122351, -110.779723122351, 75.6591702033172, 75.6591702033172, 73.9551086323157, 73.9551086323157, 75.6591702033172)))
3363	0	3	46	0.0652174	list(list(c(-110.330565480292, -109.881407838232, -109.881407838232, -110.330565480292, -110.330565480292, 75.6591702033172, 75.6591702033172, 73.9551086323157, 73.9551086323157, 75.6591702033172)))
3364	0	3	46	0.0652174	list(list(c(-109.881407838232, -109.432250196172, -109.432250196172, -109.881407838232, -109.881407838232, 75.6591702033172, 75.6591702033172, 73.9551086323157, 73.9551086323157, 75.6591702033172)))
3365	0	3	46	0.0652174	list(list(c(-109.432250196172, -108.983092554112, -108.983092554112, -109.432250196172, -109.432250196172, 75.6591702033172, 75.6591702033172, 73.9551086323157, 73.9551086323157, 75.6591702033172)))
3366	0	3	46	0.0652174	list(list(c(-108.983092554112, -108.533934912053, -108.533934912053, -108.983092554112, -108.983092554112, 75.6591702033172, 75.6591702033172, 73.9551086323157, 73.9551086323157, 75.6591702033172)))
3367	0	3	46	0.0652174	list(list(c(-108.533934912053, -108.084777269993, -108.084777269993, -108.533934912053, -108.533934912053, 75.6591702033172, 75.6591702033172, 73.9551086323157, 73.9551086323157, 75.6591702033172)))
3368	0	3	46	0.0652174	list(list(c(-108.084777269993, -107.635619627933, -107.635619627933, -108.084777269993, -108.084777269993, 75.6591702033172, 75.6591702033172, 73.9551086323157, 73.9551086323157, 75.6591702033172)))
3369	0	3	46	0.0652174	list(list(c(-107.635619627933, -107.186461985873, -107.186461985873, -107.635619627933, -107.635619627933, 75.6591702033172, 75.6591702033172, 73.9551086323157, 73.9551086323157, 75.6591702033172)))
3370	0	3	46	0.0652174	list(list(c(-107.186461985873, -106.737304343814, -106.737304343814, -107.186461985873, -107.186461985873, 75.6591702033172, 75.6591702033172, 73.9551086323157, 73.9551086323157, 75.6591702033172)))
3371	0	3	46	0.0652174	list(list(c(-106.737304343814, -106.288146701754, -106.288146701754, -106.737304343814, -106.737304343814, 75.6591702033172, 75.6591702033172, 73.9551086323157, 73.9551086323157, 75.6591702033172)))
3372	0	3	46	0.0652174	list(list(c(-106.288146701754, -105.838989059694, -105.838989059694, -106.288146701754, -106.288146701754, 75.6591702033172, 75.6591702033172, 73.9551086323157, 73.9551086323157, 75.6591702033172)))
3373	0	3	46	0.0652174	list(list(c(-105.838989059694, -105.389831417634, -105.389831417634, -105.838989059694, -105.838989059694, 75.6591702033172, 75.6591702033172, 73.9551086323157, 73.9551086323157, 75.6591702033172)))
3374	0	3	46	0.0652174	list(list(c(-105.389831417634, -104.940673775575, -104.940673775575, -105.389831417634, -105.389831417634, 75.6591702033172, 75.6591702033172, 73.9551086323157, 73.9551086323157, 75.6591702033172)))
3375	0	3	46	0.0652174	list(list(c(-104.940673775575, -104.491516133515, -104.491516133515, -104.940673775575, -104.940673775575, 75.6591702033172, 75.6591702033172, 73.9551086323157, 73.9551086323157, 75.6591702033172)))
3376	0	3	47	0.0638298	list(list(c(-104.491516133515, -104.042358491455, -104.042358491455, -104.491516133515, -104.491516133515, 75.6591702033172, 75.6591702033172, 73.9551086323157, 73.9551086323157, 75.6591702033172)))
3377	0	3	47	0.0638298	list(list(c(-104.042358491455, -103.593200849395, -103.593200849395, -104.042358491455, -104.042358491455, 75.6591702033172, 75.6591702033172, 73.9551086323157, 73.9551086323157, 75.6591702033172)))
3378	0	3	47	0.0638298	list(list(c(-103.593200849395, -103.144043207336, -103.144043207336, -103.593200849395, -103.593200849395, 75.6591702033172, 75.6591702033172, 73.9551086323157, 73.9551086323157, 75.6591702033172)))
3379	0	3	47	0.0638298	list(list(c(-103.144043207336, -102.694885565276, -102.694885565276, -103.144043207336, -103.144043207336, 75.6591702033172, 75.6591702033172, 73.9551086323157, 73.9551086323157, 75.6591702033172)))
3380	0	3	47	0.0638298	list(list(c(-102.694885565276, -102.245727923216, -102.245727923216, -102.694885565276, -102.694885565276, 75.6591702033172, 75.6591702033172, 73.9551086323157, 73.9551086323157, 75.6591702033172)))
3381	0	3	47	0.0638298	list(list(c(-102.245727923216, -101.796570281156, -101.796570281156, -102.245727923216, -102.245727923216, 75.6591702033172, 75.6591702033172, 73.9551086323157, 73.9551086323157, 75.6591702033172)))
3382	0	3	47	0.0638298	list(list(c(-101.796570281156, -101.347412639097, -101.347412639097, -101.796570281156, -101.796570281156, 75.6591702033172, 75.6591702033172, 73.9551086323157, 73.9551086323157, 75.6591702033172)))
3383	0	3	47	0.0638298	list(list(c(-101.347412639097, -100.898254997037, -100.898254997037, -101.347412639097, -101.347412639097, 75.6591702033172, 75.6591702033172, 73.9551086323157, 73.9551086323157, 75.6591702033172)))
3384	0	3	47	0.0638298	list(list(c(-100.898254997037, -100.449097354977, -100.449097354977, -100.898254997037, -100.898254997037, 75.6591702033172, 75.6591702033172, 73.9551086323157, 73.9551086323157, 75.6591702033172)))
3385	0	3	47	0.0638298	list(list(c(-100.449097354977, -99.9999397129172, -99.9999397129172, -100.449097354977, -100.449097354977, 75.6591702033172, 75.6591702033172, 73.9551086323157, 73.9551086323157, 75.6591702033172)))
3386	0	3	46	0.0652174	list(list(c(-99.9999397129172, -99.5507820708575, -99.5507820708575, -99.9999397129172, -99.9999397129172, 75.6591702033172, 75.6591702033172, 73.9551086323157, 73.9551086323157, 75.6591702033172)))
3387	0	3	46	0.0652174	list(list(c(-99.5507820708575, -99.1016244287977, -99.1016244287977, -99.5507820708575, -99.5507820708575, 75.6591702033172, 75.6591702033172, 73.9551086323157, 73.9551086323157, 75.6591702033172)))
3388	0	3	47	0.0638298	list(list(c(-99.1016244287977, -98.6524667867379, -98.6524667867379, -99.1016244287977, -99.1016244287977, 75.6591702033172, 75.6591702033172, 73.9551086323157, 73.9551086323157, 75.6591702033172)))
3389	0	3	47	0.0638298	list(list(c(-98.6524667867379, -98.2033091446782, -98.2033091446782, -98.6524667867379, -98.6524667867379, 75.6591702033172, 75.6591702033172, 73.9551086323157, 73.9551086323157, 75.6591702033172)))
3390	0	3	47	0.0638298	list(list(c(-98.2033091446782, -97.7541515026184, -97.7541515026184, -98.2033091446782, -98.2033091446782, 75.6591702033172, 75.6591702033172, 73.9551086323157, 73.9551086323157, 75.6591702033172)))
3391	0	3	47	0.0638298	list(list(c(-97.7541515026184, -97.3049938605587, -97.3049938605587, -97.7541515026184, -97.7541515026184, 75.6591702033172, 75.6591702033172, 73.9551086323157, 73.9551086323157, 75.6591702033172)))
3392	0	3	47	0.0638298	list(list(c(-97.3049938605587, -96.8558362184989, -96.8558362184989, -97.3049938605587, -97.3049938605587, 75.6591702033172, 75.6591702033172, 73.9551086323157, 73.9551086323157, 75.6591702033172)))
3393	0	3	47	0.0638298	list(list(c(-96.8558362184989, -96.4066785764391, -96.4066785764391, -96.8558362184989, -96.8558362184989, 75.6591702033172, 75.6591702033172, 73.9551086323157, 73.9551086323157, 75.6591702033172)))
3394	0	3	47	0.0638298	list(list(c(-96.4066785764391, -95.9575209343794, -95.9575209343794, -96.4066785764391, -96.4066785764391, 75.6591702033172, 75.6591702033172, 73.9551086323157, 73.9551086323157, 75.6591702033172)))
3395	0	3	47	0.0638298	list(list(c(-95.9575209343794, -95.5083632923196, -95.5083632923196, -95.9575209343794, -95.9575209343794, 75.6591702033172, 75.6591702033172, 73.9551086323157, 73.9551086323157, 75.6591702033172)))
3396	0	3	47	0.0638298	list(list(c(-95.5083632923196, -95.0592056502598, -95.0592056502598, -95.5083632923196, -95.5083632923196, 75.6591702033172, 75.6591702033172, 73.9551086323157, 73.9551086323157, 75.6591702033172)))
3397	0	3	47	0.0638298	list(list(c(-95.0592056502598, -94.6100480082001, -94.6100480082001, -95.0592056502598, -95.0592056502598, 75.6591702033172, 75.6591702033172, 73.9551086323157, 73.9551086323157, 75.6591702033172)))
3398	0	3	47	0.0638298	list(list(c(-94.6100480082001, -94.1608903661403, -94.1608903661403, -94.6100480082001, -94.6100480082001, 75.6591702033172, 75.6591702033172, 73.9551086323157, 73.9551086323157, 75.6591702033172)))
3399	0	3	49	0.0612245	list(list(c(-94.1608903661403, -93.7117327240806, -93.7117327240806, -94.1608903661403, -94.1608903661403, 75.6591702033172, 75.6591702033172, 73.9551086323157, 73.9551086323157, 75.6591702033172)))
3400	0	3	49	0.0612245	list(list(c(-93.7117327240806, -93.2625750820208, -93.2625750820208, -93.7117327240806, -93.7117327240806, 75.6591702033172, 75.6591702033172, 73.9551086323157, 73.9551086323157, 75.6591702033172)))
3401	0	3	49	0.0612245	list(list(c(-93.2625750820208, -92.813417439961, -92.813417439961, -93.2625750820208, -93.2625750820208, 75.6591702033172, 75.6591702033172, 73.9551086323157, 73.9551086323157, 75.6591702033172)))
3402	0	3	49	0.0612245	list(list(c(-92.813417439961, -92.3642597979013, -92.3642597979013, -92.813417439961, -92.813417439961, 75.6591702033172, 75.6591702033172, 73.9551086323157, 73.9551086323157, 75.6591702033172)))
3403	0	3	49	0.0612245	list(list(c(-92.3642597979013, -91.9151021558415, -91.9151021558415, -92.3642597979013, -92.3642597979013, 75.6591702033172, 75.6591702033172, 73.9551086323157, 73.9551086323157, 75.6591702033172)))
3404	0	3	49	0.0612245	list(list(c(-91.9151021558415, -91.4659445137817, -91.4659445137817, -91.9151021558415, -91.9151021558415, 75.6591702033172, 75.6591702033172, 73.9551086323157, 73.9551086323157, 75.6591702033172)))
3405	0	3	49	0.0612245	list(list(c(-91.4659445137817, -91.016786871722, -91.016786871722, -91.4659445137817, -91.4659445137817, 75.6591702033172, 75.6591702033172, 73.9551086323157, 73.9551086323157, 75.6591702033172)))
3406	0	3	49	0.0612245	list(list(c(-91.016786871722, -90.5676292296622, -90.5676292296622, -91.016786871722, -91.016786871722, 75.6591702033172, 75.6591702033172, 73.9551086323157, 73.9551086323157, 75.6591702033172)))
3407	0	3	49	0.0612245	list(list(c(-90.5676292296622, -90.1184715876025, -90.1184715876025, -90.5676292296622, -90.5676292296622, 75.6591702033172, 75.6591702033172, 73.9551086323157, 73.9551086323157, 75.6591702033172)))
3408	0	3	49	0.0612245	list(list(c(-90.1184715876025, -89.6693139455427, -89.6693139455427, -90.1184715876025, -90.1184715876025, 75.6591702033172, 75.6591702033172, 73.9551086323157, 73.9551086323157, 75.6591702033172)))
3409	1	4	50	0.08	list(list(c(-89.6693139455427, -89.220156303483, -89.220156303483, -89.6693139455427, -89.6693139455427, 75.6591702033172, 75.6591702033172, 73.9551086323157, 73.9551086323157, 75.6591702033172)))
3410	1	4	51	0.0784314	list(list(c(-89.220156303483, -88.7709986614232, -88.7709986614232, -89.220156303483, -89.220156303483, 75.6591702033172, 75.6591702033172, 73.9551086323157, 73.9551086323157, 75.6591702033172)))
3411	1	4	51	0.0784314	list(list(c(-88.7709986614232, -88.3218410193634, -88.3218410193634, -88.7709986614232, -88.7709986614232, 75.6591702033172, 75.6591702033172, 73.9551086323157, 73.9551086323157, 75.6591702033172)))
3412	1	4	51	0.0784314	list(list(c(-88.3218410193634, -87.8726833773037, -87.8726833773037, -88.3218410193634, -88.3218410193634, 75.6591702033172, 75.6591702033172, 73.9551086323157, 73.9551086323157, 75.6591702033172)))
3413	1	4	51	0.0784314	list(list(c(-87.8726833773037, -87.4235257352439, -87.4235257352439, -87.8726833773037, -87.8726833773037, 75.6591702033172, 75.6591702033172, 73.9551086323157, 73.9551086323157, 75.6591702033172)))
3414	1	4	51	0.0784314	list(list(c(-87.4235257352439, -86.9743680931842, -86.9743680931842, -87.4235257352439, -87.4235257352439, 75.6591702033172, 75.6591702033172, 73.9551086323157, 73.9551086323157, 75.6591702033172)))
3415	1	4	51	0.0784314	list(list(c(-86.9743680931842, -86.5252104511244, -86.5252104511244, -86.9743680931842, -86.9743680931842, 75.6591702033172, 75.6591702033172, 73.9551086323157, 73.9551086323157, 75.6591702033172)))
3416	1	4	51	0.0784314	list(list(c(-86.5252104511244, -86.0760528090646, -86.0760528090646, -86.5252104511244, -86.5252104511244, 75.6591702033172, 75.6591702033172, 73.9551086323157, 73.9551086323157, 75.6591702033172)))
3417	1	4	51	0.0784314	list(list(c(-86.0760528090646, -85.6268951670049, -85.6268951670049, -86.0760528090646, -86.0760528090646, 75.6591702033172, 75.6591702033172, 73.9551086323157, 73.9551086323157, 75.6591702033172)))
3418	1	4	51	0.0784314	list(list(c(-85.6268951670049, -85.1777375249451, -85.1777375249451, -85.6268951670049, -85.6268951670049, 75.6591702033172, 75.6591702033172, 73.9551086323157, 73.9551086323157, 75.6591702033172)))
3419	1	4	51	0.0784314	list(list(c(-85.1777375249451, -84.7285798828854, -84.7285798828854, -85.1777375249451, -85.1777375249451, 75.6591702033172, 75.6591702033172, 73.9551086323157, 73.9551086323157, 75.6591702033172)))
3420	1	4	51	0.0784314	list(list(c(-84.7285798828854, -84.2794222408256, -84.2794222408256, -84.7285798828854, -84.7285798828854, 75.6591702033172, 75.6591702033172, 73.9551086323157, 73.9551086323157, 75.6591702033172)))
3421	1	4	51	0.0784314	list(list(c(-84.2794222408256, -83.8302645987658, -83.8302645987658, -84.2794222408256, -84.2794222408256, 75.6591702033172, 75.6591702033172, 73.9551086323157, 73.9551086323157, 75.6591702033172)))
3422	1	4	51	0.0784314	list(list(c(-83.8302645987658, -83.3811069567061, -83.3811069567061, -83.8302645987658, -83.8302645987658, 75.6591702033172, 75.6591702033172, 73.9551086323157, 73.9551086323157, 75.6591702033172)))
3423	2	5	52	0.0961538	list(list(c(-83.3811069567061, -82.9319493146463, -82.9319493146463, -83.3811069567061, -83.3811069567061, 75.6591702033172, 75.6591702033172, 73.9551086323157, 73.9551086323157, 75.6591702033172)))
3424	2	5	52	0.0961538	list(list(c(-82.9319493146463, -82.4827916725865, -82.4827916725865, -82.9319493146463, -82.9319493146463, 75.6591702033172, 75.6591702033172, 73.9551086323157, 73.9551086323157, 75.6591702033172)))
3425	2	5	52	0.0961538	list(list(c(-82.4827916725865, -82.0336340305268, -82.0336340305268, -82.4827916725865, -82.4827916725865, 75.6591702033172, 75.6591702033172, 73.9551086323157, 73.9551086323157, 75.6591702033172)))
3426	2	5	52	0.0961538	list(list(c(-82.0336340305268, -81.584476388467, -81.584476388467, -82.0336340305268, -82.0336340305268, 75.6591702033172, 75.6591702033172, 73.9551086323157, 73.9551086323157, 75.6591702033172)))
3427	2	5	53	0.0943396	list(list(c(-81.584476388467, -81.1353187464073, -81.1353187464073, -81.584476388467, -81.584476388467, 75.6591702033172, 75.6591702033172, 73.9551086323157, 73.9551086323157, 75.6591702033172)))
3428	2	5	53	0.0943396	list(list(c(-81.1353187464073, -80.6861611043475, -80.6861611043475, -81.1353187464073, -81.1353187464073, 75.6591702033172, 75.6591702033172, 73.9551086323157, 73.9551086323157, 75.6591702033172)))
3429	2	5	53	0.0943396	list(list(c(-80.6861611043475, -80.2370034622877, -80.2370034622877, -80.6861611043475, -80.6861611043475, 75.6591702033172, 75.6591702033172, 73.9551086323157, 73.9551086323157, 75.6591702033172)))
3430	2	5	54	0.0925926	list(list(c(-80.2370034622877, -79.787845820228, -79.787845820228, -80.2370034622877, -80.2370034622877, 75.6591702033172, 75.6591702033172, 73.9551086323157, 73.9551086323157, 75.6591702033172)))
3431	2	5	54	0.0925926	list(list(c(-79.787845820228, -79.3386881781682, -79.3386881781682, -79.787845820228, -79.787845820228, 75.6591702033172, 75.6591702033172, 73.9551086323157, 73.9551086323157, 75.6591702033172)))
3432	2	5	54	0.0925926	list(list(c(-79.3386881781682, -78.8895305361085, -78.8895305361085, -79.3386881781682, -79.3386881781682, 75.6591702033172, 75.6591702033172, 73.9551086323157, 73.9551086323157, 75.6591702033172)))
3444	3	6	57	0.105263	list(list(c(-73.9487964734511, -73.4996388313913, -73.4996388313913, -73.9487964734511, -73.9487964734511, 75.6591702033172, 75.6591702033172, 73.9551086323157, 73.9551086323157, 75.6591702033172)))
3445	3	6	57	0.105263	list(list(c(-73.4996388313913, -73.0504811893316, -73.0504811893316, -73.4996388313913, -73.4996388313913, 75.6591702033172, 75.6591702033172, 73.9551086323157, 73.9551086323157, 75.6591702033172)))
3446	3	6	57	0.105263	list(list(c(-73.0504811893316, -72.6013235472718, -72.6013235472718, -73.0504811893316, -73.0504811893316, 75.6591702033172, 75.6591702033172, 73.9551086323157, 73.9551086323157, 75.6591702033172)))
3457	3	6	58	0.103448	list(list(c(-68.1097471266742, -67.6605894846144, -67.6605894846144, -68.1097471266742, -68.1097471266742, 75.6591702033172, 75.6591702033172, 73.9551086323157, 73.9551086323157, 75.6591702033172)))
3458	3	6	58	0.103448	list(list(c(-67.6605894846144, -67.2114318425547, -67.2114318425547, -67.6605894846144, -67.6605894846144, 75.6591702033172, 75.6591702033172, 73.9551086323157, 73.9551086323157, 75.6591702033172)))
3459	3	6	58	0.103448	list(list(c(-67.2114318425547, -66.7622742004949, -66.7622742004949, -67.2114318425547, -67.2114318425547, 75.6591702033172, 75.6591702033172, 73.9551086323157, 73.9551086323157, 75.6591702033172)))
3461	3	6	59	0.101695	list(list(c(-66.3131165584352, -65.8639589163754, -65.8639589163754, -66.3131165584352, -66.3131165584352, 75.6591702033172, 75.6591702033172, 73.9551086323157, 73.9551086323157, 75.6591702033172)))
3462	3	6	59	0.101695	list(list(c(-65.8639589163754, -65.4148012743156, -65.4148012743156, -65.8639589163754, -65.8639589163754, 75.6591702033172, 75.6591702033172, 73.9551086323157, 73.9551086323157, 75.6591702033172)))
3463	3	6	59	0.101695	list(list(c(-65.4148012743156, -64.9656436322559, -64.9656436322559, -65.4148012743156, -65.4148012743156, 75.6591702033172, 75.6591702033172, 73.9551086323157, 73.9551086323157, 75.6591702033172)))
3464	3	6	59	0.101695	list(list(c(-64.9656436322559, -64.5164859901961, -64.5164859901961, -64.9656436322559, -64.9656436322559, 75.6591702033172, 75.6591702033172, 73.9551086323157, 73.9551086323157, 75.6591702033172)))
3465	3	6	59	0.101695	list(list(c(-64.5164859901961, -64.0673283481364, -64.0673283481364, -64.5164859901961, -64.5164859901961, 75.6591702033172, 75.6591702033172, 73.9551086323157, 73.9551086323157, 75.6591702033172)))
3466	3	6	59	0.101695	list(list(c(-64.0673283481364, -63.6181707060766, -63.6181707060766, -64.0673283481364, -64.0673283481364, 75.6591702033172, 75.6591702033172, 73.9551086323157, 73.9551086323157, 75.6591702033172)))
3467	3	6	59	0.101695	list(list(c(-63.6181707060766, -63.1690130640168, -63.1690130640168, -63.6181707060766, -63.6181707060766, 75.6591702033172, 75.6591702033172, 73.9551086323157, 73.9551086323157, 75.6591702033172)))
3468	3	6	59	0.101695	list(list(c(-63.1690130640168, -62.7198554219571, -62.7198554219571, -63.1690130640168, -63.1690130640168, 75.6591702033172, 75.6591702033172, 73.9551086323157, 73.9551086323157, 75.6591702033172)))
3471	3	6	59	0.101695	list(list(c(-61.8215401378375, -61.3723824957778, -61.3723824957778, -61.8215401378375, -61.8215401378375, 75.6591702033172, 75.6591702033172, 73.9551086323157, 73.9551086323157, 75.6591702033172)))
3472	3	6	59	0.101695	list(list(c(-61.3723824957778, -60.923224853718, -60.923224853718, -61.3723824957778, -61.3723824957778, 75.6591702033172, 75.6591702033172, 73.9551086323157, 73.9551086323157, 75.6591702033172)))
3473	3	6	59	0.101695	list(list(c(-60.923224853718, -60.4740672116583, -60.4740672116583, -60.923224853718, -60.923224853718, 75.6591702033172, 75.6591702033172, 73.9551086323157, 73.9551086323157, 75.6591702033172)))
3474	3	6	59	0.101695	list(list(c(-60.4740672116583, -60.0249095695985, -60.0249095695985, -60.4740672116583, -60.4740672116583, 75.6591702033172, 75.6591702033172, 73.9551086323157, 73.9551086323157, 75.6591702033172)))
3475	3	6	59	0.101695	list(list(c(-60.0249095695985, -59.5757519275388, -59.5757519275388, -60.0249095695985, -60.0249095695985, 75.6591702033172, 75.6591702033172, 73.9551086323157, 73.9551086323157, 75.6591702033172)))
3476	3	6	59	0.101695	list(list(c(-59.5757519275388, -59.126594285479, -59.126594285479, -59.5757519275388, -59.5757519275388, 75.6591702033172, 75.6591702033172, 73.9551086323157, 73.9551086323157, 75.6591702033172)))
3477	3	6	57	0.105263	list(list(c(-59.126594285479, -58.6774366434192, -58.6774366434192, -59.126594285479, -59.126594285479, 75.6591702033172, 75.6591702033172, 73.9551086323157, 73.9551086323157, 75.6591702033172)))
3478	3	6	57	0.105263	list(list(c(-58.6774366434192, -58.2282790013595, -58.2282790013595, -58.6774366434192, -58.6774366434192, 75.6591702033172, 75.6591702033172, 73.9551086323157, 73.9551086323157, 75.6591702033172)))
3479	3	6	57	0.105263	list(list(c(-58.2282790013595, -57.7791213592997, -57.7791213592997, -58.2282790013595, -58.2282790013595, 75.6591702033172, 75.6591702033172, 73.9551086323157, 73.9551086323157, 75.6591702033172)))
3480	3	6	57	0.105263	list(list(c(-57.7791213592997, -57.3299637172399, -57.3299637172399, -57.7791213592997, -57.7791213592997, 75.6591702033172, 75.6591702033172, 73.9551086323157, 73.9551086323157, 75.6591702033172)))
3481	3	6	57	0.105263	list(list(c(-57.3299637172399, -56.8808060751802, -56.8808060751802, -57.3299637172399, -57.3299637172399, 75.6591702033172, 75.6591702033172, 73.9551086323157, 73.9551086323157, 75.6591702033172)))
3482	3	6	57	0.105263	list(list(c(-56.8808060751802, -56.4316484331204, -56.4316484331204, -56.8808060751802, -56.8808060751802, 75.6591702033172, 75.6591702033172, 73.9551086323157, 73.9551086323157, 75.6591702033172)))
3483	3	6	57	0.105263	list(list(c(-56.4316484331204, -55.9824907910607, -55.9824907910607, -56.4316484331204, -56.4316484331204, 75.6591702033172, 75.6591702033172, 73.9551086323157, 73.9551086323157, 75.6591702033172)))
3484	3	6	57	0.105263	list(list(c(-55.9824907910607, -55.5333331490009, -55.5333331490009, -55.9824907910607, -55.9824907910607, 75.6591702033172, 75.6591702033172, 73.9551086323157, 73.9551086323157, 75.6591702033172)))
3551	3	6	58	0.103448	list(list(c(-25.8889287730567, -25.4397711309969, -25.4397711309969, -25.8889287730567, -25.8889287730567, 75.6591702033172, 75.6591702033172, 73.9551086323157, 73.9551086323157, 75.6591702033172)))
3558	3	6	57	0.105263	list(list(c(-22.7448252786384, -22.2956676365786, -22.2956676365786, -22.7448252786384, -22.7448252786384, 75.6591702033172, 75.6591702033172, 73.9551086323157, 73.9551086323157, 75.6591702033172)))
3559	3	6	57	0.105263	list(list(c(-22.2956676365786, -21.8465099945189, -21.8465099945189, -22.2956676365786, -22.2956676365786, 75.6591702033172, 75.6591702033172, 73.9551086323157, 73.9551086323157, 75.6591702033172)))
3560	3	6	57	0.105263	list(list(c(-21.8465099945189, -21.3973523524591, -21.3973523524591, -21.8465099945189, -21.8465099945189, 75.6591702033172, 75.6591702033172, 73.9551086323157, 73.9551086323157, 75.6591702033172)))
3561	3	6	57	0.105263	list(list(c(-21.3973523524591, -20.9481947103993, -20.9481947103993, -21.3973523524591, -21.3973523524591, 75.6591702033172, 75.6591702033172, 73.9551086323157, 73.9551086323157, 75.6591702033172)))
3562	3	6	57	0.105263	list(list(c(-20.9481947103993, -20.4990370683396, -20.4990370683396, -20.9481947103993, -20.9481947103993, 75.6591702033172, 75.6591702033172, 73.9551086323157, 73.9551086323157, 75.6591702033172)))
3563	3	6	57	0.105263	list(list(c(-20.4990370683396, -20.0498794262798, -20.0498794262798, -20.4990370683396, -20.4990370683396, 75.6591702033172, 75.6591702033172, 73.9551086323157, 73.9551086323157, 75.6591702033172)))
3564	3	6	57	0.105263	list(list(c(-20.0498794262798, -19.60072178422, -19.60072178422, -20.0498794262798, -20.0498794262798, 75.6591702033172, 75.6591702033172, 73.9551086323157, 73.9551086323157, 75.6591702033172)))
3565	3	6	57	0.105263	list(list(c(-19.60072178422, -19.1515641421603, -19.1515641421603, -19.60072178422, -19.60072178422, 75.6591702033172, 75.6591702033172, 73.9551086323157, 73.9551086323157, 75.6591702033172)))
3566	3	6	57	0.105263	list(list(c(-19.1515641421603, -18.7024065001005, -18.7024065001005, -19.1515641421603, -19.1515641421603, 75.6591702033172, 75.6591702033172, 73.9551086323157, 73.9551086323157, 75.6591702033172)))
3567	3	6	57	0.105263	list(list(c(-18.7024065001005, -18.2532488580408, -18.2532488580408, -18.7024065001005, -18.7024065001005, 75.6591702033172, 75.6591702033172, 73.9551086323157, 73.9551086323157, 75.6591702033172)))
3568	3	6	57	0.105263	list(list(c(-18.2532488580408, -17.804091215981, -17.804091215981, -18.2532488580408, -18.2532488580408, 75.6591702033172, 75.6591702033172, 73.9551086323157, 73.9551086323157, 75.6591702033172)))
3569	3	6	58	0.103448	list(list(c(-17.804091215981, -17.3549335739212, -17.3549335739212, -17.804091215981, -17.804091215981, 75.6591702033172, 75.6591702033172, 73.9551086323157, 73.9551086323157, 75.6591702033172)))
3570	3	6	58	0.103448	list(list(c(-17.3549335739212, -16.9057759318615, -16.9057759318615, -17.3549335739212, -17.3549335739212, 75.6591702033172, 75.6591702033172, 73.9551086323157, 73.9551086323157, 75.6591702033172)))
3571	3	5	55	0.0909091	list(list(c(-16.9057759318615, -16.4566182898017, -16.4566182898017, -16.9057759318615, -16.9057759318615, 75.6591702033172, 75.6591702033172, 73.9551086323157, 73.9551086323157, 75.6591702033172)))
3572	3	5	54	0.0925926	list(list(c(-16.4566182898017, -16.007460647742, -16.007460647742, -16.4566182898017, -16.4566182898017, 75.6591702033172, 75.6591702033172, 73.9551086323157, 73.9551086323157, 75.6591702033172)))
3573	3	5	54	0.0925926	list(list(c(-16.007460647742, -15.5583030056822, -15.5583030056822, -16.007460647742, -16.007460647742, 75.6591702033172, 75.6591702033172, 73.9551086323157, 73.9551086323157, 75.6591702033172)))
3574	3	5	55	0.0909091	list(list(c(-15.5583030056822, -15.1091453636224, -15.1091453636224, -15.5583030056822, -15.5583030056822, 75.6591702033172, 75.6591702033172, 73.9551086323157, 73.9551086323157, 75.6591702033172)))
3575	3	5	55	0.0909091	list(list(c(-15.1091453636224, -14.6599877215627, -14.6599877215627, -15.1091453636224, -15.1091453636224, 75.6591702033172, 75.6591702033172, 73.9551086323157, 73.9551086323157, 75.6591702033172)))
3576	3	5	55	0.0909091	list(list(c(-14.6599877215627, -14.2108300795029, -14.2108300795029, -14.6599877215627, -14.6599877215627, 75.6591702033172, 75.6591702033172, 73.9551086323157, 73.9551086323157, 75.6591702033172)))
3577	3	5	55	0.0909091	list(list(c(-14.2108300795029, -13.7616724374432, -13.7616724374432, -14.2108300795029, -14.2108300795029, 75.6591702033172, 75.6591702033172, 73.9551086323157, 73.9551086323157, 75.6591702033172)))
3578	3	5	55	0.0909091	list(list(c(-13.7616724374432, -13.3125147953834, -13.3125147953834, -13.7616724374432, -13.7616724374432, 75.6591702033172, 75.6591702033172, 73.9551086323157, 73.9551086323157, 75.6591702033172)))
3579	3	5	55	0.0909091	list(list(c(-13.3125147953834, -12.8633571533236, -12.8633571533236, -13.3125147953834, -13.3125147953834, 75.6591702033172, 75.6591702033172, 73.9551086323157, 73.9551086323157, 75.6591702033172)))
3580	3	5	55	0.0909091	list(list(c(-12.8633571533236, -12.4141995112639, -12.4141995112639, -12.8633571533236, -12.8633571533236, 75.6591702033172, 75.6591702033172, 73.9551086323157, 73.9551086323157, 75.6591702033172)))
3581	3	5	56	0.0892857	list(list(c(-12.4141995112639, -11.9650418692041, -11.9650418692041, -12.4141995112639, -12.4141995112639, 75.6591702033172, 75.6591702033172, 73.9551086323157, 73.9551086323157, 75.6591702033172)))
3642	2	5	55	0.0909091	list(list(c(14.9844166543815, 15.4335742964413, 15.4335742964413, 14.9844166543815, 14.9844166543815, 75.6591702033172, 75.6591702033172, 73.9551086323157, 73.9551086323157, 75.6591702033172)))
3643	2	5	55	0.0909091	list(list(c(15.4335742964413, 15.882731938501, 15.882731938501, 15.4335742964413, 15.4335742964413, 75.6591702033172, 75.6591702033172, 73.9551086323157, 73.9551086323157, 75.6591702033172)))
3644	2	5	55	0.0909091	list(list(c(15.882731938501, 16.3318895805608, 16.3318895805608, 15.882731938501, 15.882731938501, 75.6591702033172, 75.6591702033172, 73.9551086323157, 73.9551086323157, 75.6591702033172)))
3645	2	5	55	0.0909091	list(list(c(16.3318895805608, 16.7810472226206, 16.7810472226206, 16.3318895805608, 16.3318895805608, 75.6591702033172, 75.6591702033172, 73.9551086323157, 73.9551086323157, 75.6591702033172)))
3646	2	5	55	0.0909091	list(list(c(16.7810472226206, 17.2302048646803, 17.2302048646803, 16.7810472226206, 16.7810472226206, 75.6591702033172, 75.6591702033172, 73.9551086323157, 73.9551086323157, 75.6591702033172)))
3647	2	5	55	0.0909091	list(list(c(17.2302048646803, 17.6793625067401, 17.6793625067401, 17.2302048646803, 17.2302048646803, 75.6591702033172, 75.6591702033172, 73.9551086323157, 73.9551086323157, 75.6591702033172)))
3648	2	5	55	0.0909091	list(list(c(17.6793625067401, 18.1285201487999, 18.1285201487999, 17.6793625067401, 17.6793625067401, 75.6591702033172, 75.6591702033172, 73.9551086323157, 73.9551086323157, 75.6591702033172)))
3649	2	5	55	0.0909091	list(list(c(18.1285201487999, 18.5776777908596, 18.5776777908596, 18.1285201487999, 18.1285201487999, 75.6591702033172, 75.6591702033172, 73.9551086323157, 73.9551086323157, 75.6591702033172)))
3650	2	5	55	0.0909091	list(list(c(18.5776777908596, 19.0268354329194, 19.0268354329194, 18.5776777908596, 18.5776777908596, 75.6591702033172, 75.6591702033172, 73.9551086323157, 73.9551086323157, 75.6591702033172)))
3651	2	5	55	0.0909091	list(list(c(19.0268354329194, 19.4759930749791, 19.4759930749791, 19.0268354329194, 19.0268354329194, 75.6591702033172, 75.6591702033172, 73.9551086323157, 73.9551086323157, 75.6591702033172)))
3652	2	5	55	0.0909091	list(list(c(19.4759930749791, 19.9251507170389, 19.9251507170389, 19.4759930749791, 19.4759930749791, 75.6591702033172, 75.6591702033172, 73.9551086323157, 73.9551086323157, 75.6591702033172)))
3653	2	5	55	0.0909091	list(list(c(19.9251507170389, 20.3743083590987, 20.3743083590987, 19.9251507170389, 19.9251507170389, 75.6591702033172, 75.6591702033172, 73.9551086323157, 73.9551086323157, 75.6591702033172)))
3654	2	5	56	0.0892857	list(list(c(20.3743083590987, 20.8234660011584, 20.8234660011584, 20.3743083590987, 20.3743083590987, 75.6591702033172, 75.6591702033172, 73.9551086323157, 73.9551086323157, 75.6591702033172)))
3655	2	5	56	0.0892857	list(list(c(20.8234660011584, 21.2726236432182, 21.2726236432182, 20.8234660011584, 20.8234660011584, 75.6591702033172, 75.6591702033172, 73.9551086323157, 73.9551086323157, 75.6591702033172)))
3656	2	5	54	0.0925926	list(list(c(21.2726236432182, 21.7217812852779, 21.7217812852779, 21.2726236432182, 21.2726236432182, 75.6591702033172, 75.6591702033172, 73.9551086323157, 73.9551086323157, 75.6591702033172)))
3657	2	5	54	0.0925926	list(list(c(21.7217812852779, 22.1709389273377, 22.1709389273377, 21.7217812852779, 21.7217812852779, 75.6591702033172, 75.6591702033172, 73.9551086323157, 73.9551086323157, 75.6591702033172)))
3658	2	5	54	0.0925926	list(list(c(22.1709389273377, 22.6200965693975, 22.6200965693975, 22.1709389273377, 22.1709389273377, 75.6591702033172, 75.6591702033172, 73.9551086323157, 73.9551086323157, 75.6591702033172)))
3659	2	5	54	0.0925926	list(list(c(22.6200965693975, 23.0692542114572, 23.0692542114572, 22.6200965693975, 22.6200965693975, 75.6591702033172, 75.6591702033172, 73.9551086323157, 73.9551086323157, 75.6591702033172)))
3660	2	5	54	0.0925926	list(list(c(23.0692542114572, 23.518411853517, 23.518411853517, 23.0692542114572, 23.0692542114572, 75.6591702033172, 75.6591702033172, 73.9551086323157, 73.9551086323157, 75.6591702033172)))
3661	2	5	54	0.0925926	list(list(c(23.518411853517, 23.9675694955767, 23.9675694955767, 23.518411853517, 23.518411853517, 75.6591702033172, 75.6591702033172, 73.9551086323157, 73.9551086323157, 75.6591702033172)))
3662	2	5	54	0.0925926	list(list(c(23.9675694955767, 24.4167271376365, 24.4167271376365, 23.9675694955767, 23.9675694955767, 75.6591702033172, 75.6591702033172, 73.9551086323157, 73.9551086323157, 75.6591702033172)))
3663	2	5	54	0.0925926	list(list(c(24.4167271376365, 24.8658847796963, 24.8658847796963, 24.4167271376365, 24.4167271376365, 75.6591702033172, 75.6591702033172, 73.9551086323157, 73.9551086323157, 75.6591702033172)))
3664	2	5	53	0.0943396	list(list(c(24.8658847796963, 25.315042421756, 25.315042421756, 24.8658847796963, 24.8658847796963, 75.6591702033172, 75.6591702033172, 73.9551086323157, 73.9551086323157, 75.6591702033172)))
3665	2	5	53	0.0943396	list(list(c(25.315042421756, 25.7642000638158, 25.7642000638158, 25.315042421756, 25.315042421756, 75.6591702033172, 75.6591702033172, 73.9551086323157, 73.9551086323157, 75.6591702033172)))
3666	2	5	54	0.0925926	list(list(c(25.7642000638158, 26.2133577058755, 26.2133577058755, 25.7642000638158, 25.7642000638158, 75.6591702033172, 75.6591702033172, 73.9551086323157, 73.9551086323157, 75.6591702033172)))
3667	2	5	54	0.0925926	list(list(c(26.2133577058755, 26.6625153479353, 26.6625153479353, 26.2133577058755, 26.2133577058755, 75.6591702033172, 75.6591702033172, 73.9551086323157, 73.9551086323157, 75.6591702033172)))
3668	2	5	55	0.0909091	list(list(c(26.6625153479353, 27.1116729899951, 27.1116729899951, 26.6625153479353, 26.6625153479353, 75.6591702033172, 75.6591702033172, 73.9551086323157, 73.9551086323157, 75.6591702033172)))
3669	2	5	55	0.0909091	list(list(c(27.1116729899951, 27.5608306320548, 27.5608306320548, 27.1116729899951, 27.1116729899951, 75.6591702033172, 75.6591702033172, 73.9551086323157, 73.9551086323157, 75.6591702033172)))
3670	2	5	55	0.0909091	list(list(c(27.5608306320548, 28.0099882741146, 28.0099882741146, 27.5608306320548, 27.5608306320548, 75.6591702033172, 75.6591702033172, 73.9551086323157, 73.9551086323157, 75.6591702033172)))
3678	1	4	49	0.0816327	list(list(c(31.1540917685329, 31.6032494105927, 31.6032494105927, 31.1540917685329, 31.1540917685329, 75.6591702033172, 75.6591702033172, 73.9551086323157, 73.9551086323157, 75.6591702033172)))
3679	1	4	49	0.0816327	list(list(c(31.6032494105927, 32.0524070526524, 32.0524070526524, 31.6032494105927, 31.6032494105927, 75.6591702033172, 75.6591702033172, 73.9551086323157, 73.9551086323157, 75.6591702033172)))
3680	1	4	49	0.0816327	list(list(c(32.0524070526524, 32.5015646947122, 32.5015646947122, 32.0524070526524, 32.0524070526524, 75.6591702033172, 75.6591702033172, 73.9551086323157, 73.9551086323157, 75.6591702033172)))
3681	1	4	49	0.0816327	list(list(c(32.5015646947122, 32.950722336772, 32.950722336772, 32.5015646947122, 32.5015646947122, 75.6591702033172, 75.6591702033172, 73.9551086323157, 73.9551086323157, 75.6591702033172)))
3682	1	4	49	0.0816327	list(list(c(32.950722336772, 33.3998799788317, 33.3998799788317, 32.950722336772, 32.950722336772, 75.6591702033172, 75.6591702033172, 73.9551086323157, 73.9551086323157, 75.6591702033172)))
3683	1	4	49	0.0816327	list(list(c(33.3998799788317, 33.8490376208915, 33.8490376208915, 33.3998799788317, 33.3998799788317, 75.6591702033172, 75.6591702033172, 73.9551086323157, 73.9551086323157, 75.6591702033172)))
3684	1	4	49	0.0816327	list(list(c(33.8490376208915, 34.2981952629512, 34.2981952629512, 33.8490376208915, 33.8490376208915, 75.6591702033172, 75.6591702033172, 73.9551086323157, 73.9551086323157, 75.6591702033172)))
3685	1	4	49	0.0816327	list(list(c(34.2981952629512, 34.747352905011, 34.747352905011, 34.2981952629512, 34.2981952629512, 75.6591702033172, 75.6591702033172, 73.9551086323157, 73.9551086323157, 75.6591702033172)))
3686	1	4	49	0.0816327	list(list(c(34.747352905011, 35.1965105470708, 35.1965105470708, 34.747352905011, 34.747352905011, 75.6591702033172, 75.6591702033172, 73.9551086323157, 73.9551086323157, 75.6591702033172)))
3687	1	4	49	0.0816327	list(list(c(35.1965105470708, 35.6456681891305, 35.6456681891305, 35.1965105470708, 35.1965105470708, 75.6591702033172, 75.6591702033172, 73.9551086323157, 73.9551086323157, 75.6591702033172)))
3688	1	4	49	0.0816327	list(list(c(35.6456681891305, 36.0948258311903, 36.0948258311903, 35.6456681891305, 35.6456681891305, 75.6591702033172, 75.6591702033172, 73.9551086323157, 73.9551086323157, 75.6591702033172)))
3689	1	4	49	0.0816327	list(list(c(36.0948258311903, 36.54398347325, 36.54398347325, 36.0948258311903, 36.0948258311903, 75.6591702033172, 75.6591702033172, 73.9551086323157, 73.9551086323157, 75.6591702033172)))
3690	1	4	49	0.0816327	list(list(c(36.54398347325, 36.9931411153098, 36.9931411153098, 36.54398347325, 36.54398347325, 75.6591702033172, 75.6591702033172, 73.9551086323157, 73.9551086323157, 75.6591702033172)))
3691	1	4	49	0.0816327	list(list(c(36.9931411153098, 37.4422987573696, 37.4422987573696, 36.9931411153098, 36.9931411153098, 75.6591702033172, 75.6591702033172, 73.9551086323157, 73.9551086323157, 75.6591702033172)))
3692	1	4	49	0.0816327	list(list(c(37.4422987573696, 37.8914563994293, 37.8914563994293, 37.4422987573696, 37.4422987573696, 75.6591702033172, 75.6591702033172, 73.9551086323157, 73.9551086323157, 75.6591702033172)))
3693	1	4	50	0.08	list(list(c(37.8914563994293, 38.3406140414891, 38.3406140414891, 37.8914563994293, 37.8914563994293, 75.6591702033172, 75.6591702033172, 73.9551086323157, 73.9551086323157, 75.6591702033172)))
3694	1	4	50	0.08	list(list(c(38.3406140414891, 38.7897716835488, 38.7897716835488, 38.3406140414891, 38.3406140414891, 75.6591702033172, 75.6591702033172, 73.9551086323157, 73.9551086323157, 75.6591702033172)))
3695	1	4	50	0.08	list(list(c(38.7897716835488, 39.2389293256086, 39.2389293256086, 38.7897716835488, 38.7897716835488, 75.6591702033172, 75.6591702033172, 73.9551086323157, 73.9551086323157, 75.6591702033172)))
3696	1	4	50	0.08	list(list(c(39.2389293256086, 39.6880869676684, 39.6880869676684, 39.2389293256086, 39.2389293256086, 75.6591702033172, 75.6591702033172, 73.9551086323157, 73.9551086323157, 75.6591702033172)))
3697	1	4	50	0.08	list(list(c(39.6880869676684, 40.1372446097281, 40.1372446097281, 39.6880869676684, 39.6880869676684, 75.6591702033172, 75.6591702033172, 73.9551086323157, 73.9551086323157, 75.6591702033172)))
3698	1	4	50	0.08	list(list(c(40.1372446097281, 40.5864022517879, 40.5864022517879, 40.1372446097281, 40.1372446097281, 75.6591702033172, 75.6591702033172, 73.9551086323157, 73.9551086323157, 75.6591702033172)))
3699	1	4	50	0.08	list(list(c(40.5864022517879, 41.0355598938476, 41.0355598938476, 40.5864022517879, 40.5864022517879, 75.6591702033172, 75.6591702033172, 73.9551086323157, 73.9551086323157, 75.6591702033172)))
3713	1	4	50	0.08	list(list(c(46.8746092406245, 47.3237668826843, 47.3237668826843, 46.8746092406245, 46.8746092406245, 75.6591702033172, 75.6591702033172, 73.9551086323157, 73.9551086323157, 75.6591702033172)))
3714	1	4	50	0.08	list(list(c(47.3237668826843, 47.7729245247441, 47.7729245247441, 47.3237668826843, 47.3237668826843, 75.6591702033172, 75.6591702033172, 73.9551086323157, 73.9551086323157, 75.6591702033172)))
3715	1	4	50	0.08	list(list(c(47.7729245247441, 48.2220821668038, 48.2220821668038, 47.7729245247441, 47.7729245247441, 75.6591702033172, 75.6591702033172, 73.9551086323157, 73.9551086323157, 75.6591702033172)))
3716	1	4	50	0.08	list(list(c(48.2220821668038, 48.6712398088636, 48.6712398088636, 48.2220821668038, 48.2220821668038, 75.6591702033172, 75.6591702033172, 73.9551086323157, 73.9551086323157, 75.6591702033172)))
3717	1	4	50	0.08	list(list(c(48.6712398088636, 49.1203974509233, 49.1203974509233, 48.6712398088636, 48.6712398088636, 75.6591702033172, 75.6591702033172, 73.9551086323157, 73.9551086323157, 75.6591702033172)))
3718	1	4	50	0.08	list(list(c(49.1203974509233, 49.5695550929831, 49.5695550929831, 49.1203974509233, 49.1203974509233, 75.6591702033172, 75.6591702033172, 73.9551086323157, 73.9551086323157, 75.6591702033172)))
3719	1	4	50	0.08	list(list(c(49.5695550929831, 50.0187127350429, 50.0187127350429, 49.5695550929831, 49.5695550929831, 75.6591702033172, 75.6591702033172, 73.9551086323157, 73.9551086323157, 75.6591702033172)))
3720	1	4	50	0.08	list(list(c(50.0187127350429, 50.4678703771026, 50.4678703771026, 50.0187127350429, 50.0187127350429, 75.6591702033172, 75.6591702033172, 73.9551086323157, 73.9551086323157, 75.6591702033172)))
3721	1	4	51	0.0784314	list(list(c(50.4678703771026, 50.9170280191624, 50.9170280191624, 50.4678703771026, 50.4678703771026, 75.6591702033172, 75.6591702033172, 73.9551086323157, 73.9551086323157, 75.6591702033172)))
3722	1	4	51	0.0784314	list(list(c(50.9170280191624, 51.3661856612221, 51.3661856612221, 50.9170280191624, 50.9170280191624, 75.6591702033172, 75.6591702033172, 73.9551086323157, 73.9551086323157, 75.6591702033172)))
3723	1	4	51	0.0784314	list(list(c(51.3661856612221, 51.8153433032819, 51.8153433032819, 51.3661856612221, 51.3661856612221, 75.6591702033172, 75.6591702033172, 73.9551086323157, 73.9551086323157, 75.6591702033172)))
3724	1	4	51	0.0784314	list(list(c(51.8153433032819, 52.2645009453417, 52.2645009453417, 51.8153433032819, 51.8153433032819, 75.6591702033172, 75.6591702033172, 73.9551086323157, 73.9551086323157, 75.6591702033172)))
3725	1	4	52	0.0769231	list(list(c(52.2645009453417, 52.7136585874014, 52.7136585874014, 52.2645009453417, 52.2645009453417, 75.6591702033172, 75.6591702033172, 73.9551086323157, 73.9551086323157, 75.6591702033172)))
3726	1	4	52	0.0769231	list(list(c(52.7136585874014, 53.1628162294612, 53.1628162294612, 52.7136585874014, 52.7136585874014, 75.6591702033172, 75.6591702033172, 73.9551086323157, 73.9551086323157, 75.6591702033172)))
3727	1	4	52	0.0769231	list(list(c(53.1628162294612, 53.6119738715209, 53.6119738715209, 53.1628162294612, 53.1628162294612, 75.6591702033172, 75.6591702033172, 73.9551086323157, 73.9551086323157, 75.6591702033172)))
3728	1	4	52	0.0769231	list(list(c(53.6119738715209, 54.0611315135807, 54.0611315135807, 53.6119738715209, 53.6119738715209, 75.6591702033172, 75.6591702033172, 73.9551086323157, 73.9551086323157, 75.6591702033172)))
3729	1	5	53	0.0943396	list(list(c(54.0611315135807, 54.5102891556405, 54.5102891556405, 54.0611315135807, 54.0611315135807, 75.6591702033172, 75.6591702033172, 73.9551086323157, 73.9551086323157, 75.6591702033172)))
3730	1	5	53	0.0943396	list(list(c(54.5102891556405, 54.9594467977002, 54.9594467977002, 54.5102891556405, 54.5102891556405, 75.6591702033172, 75.6591702033172, 73.9551086323157, 73.9551086323157, 75.6591702033172)))
3731	1	5	53	0.0943396	list(list(c(54.9594467977002, 55.40860443976, 55.40860443976, 54.9594467977002, 54.9594467977002, 75.6591702033172, 75.6591702033172, 73.9551086323157, 73.9551086323157, 75.6591702033172)))
3732	1	5	53	0.0943396	list(list(c(55.40860443976, 55.8577620818198, 55.8577620818198, 55.40860443976, 55.40860443976, 75.6591702033172, 75.6591702033172, 73.9551086323157, 73.9551086323157, 75.6591702033172)))
3733	1	5	53	0.0943396	list(list(c(55.8577620818198, 56.3069197238795, 56.3069197238795, 55.8577620818198, 55.8577620818198, 75.6591702033172, 75.6591702033172, 73.9551086323157, 73.9551086323157, 75.6591702033172)))
3734	1	5	53	0.0943396	list(list(c(56.3069197238795, 56.7560773659393, 56.7560773659393, 56.3069197238795, 56.3069197238795, 75.6591702033172, 75.6591702033172, 73.9551086323157, 73.9551086323157, 75.6591702033172)))
3735	1	4	52	0.0769231	list(list(c(56.7560773659393, 57.205235007999, 57.205235007999, 56.7560773659393, 56.7560773659393, 75.6591702033172, 75.6591702033172, 73.9551086323157, 73.9551086323157, 75.6591702033172)))
3736	1	4	52	0.0769231	list(list(c(57.205235007999, 57.6543926500588, 57.6543926500588, 57.205235007999, 57.205235007999, 75.6591702033172, 75.6591702033172, 73.9551086323157, 73.9551086323157, 75.6591702033172)))
3737	1	4	52	0.0769231	list(list(c(57.6543926500588, 58.1035502921186, 58.1035502921186, 57.6543926500588, 57.6543926500588, 75.6591702033172, 75.6591702033172, 73.9551086323157, 73.9551086323157, 75.6591702033172)))
3738	1	4	53	0.0754717	list(list(c(58.1035502921186, 58.5527079341783, 58.5527079341783, 58.1035502921186, 58.1035502921186, 75.6591702033172, 75.6591702033172, 73.9551086323157, 73.9551086323157, 75.6591702033172)))
3739	1	4	53	0.0754717	list(list(c(58.5527079341783, 59.0018655762381, 59.0018655762381, 58.5527079341783, 58.5527079341783, 75.6591702033172, 75.6591702033172, 73.9551086323157, 73.9551086323157, 75.6591702033172)))
3740	1	4	53	0.0754717	list(list(c(59.0018655762381, 59.4510232182978, 59.4510232182978, 59.0018655762381, 59.0018655762381, 75.6591702033172, 75.6591702033172, 73.9551086323157, 73.9551086323157, 75.6591702033172)))
3741	1	4	51	0.0784314	list(list(c(59.4510232182978, 59.9001808603576, 59.9001808603576, 59.4510232182978, 59.4510232182978, 75.6591702033172, 75.6591702033172, 73.9551086323157, 73.9551086323157, 75.6591702033172)))
3742	1	4	49	0.0816327	list(list(c(59.9001808603576, 60.3493385024174, 60.3493385024174, 59.9001808603576, 59.9001808603576, 75.6591702033172, 75.6591702033172, 73.9551086323157, 73.9551086323157, 75.6591702033172)))
3743	1	4	49	0.0816327	list(list(c(60.3493385024174, 60.7984961444771, 60.7984961444771, 60.3493385024174, 60.3493385024174, 75.6591702033172, 75.6591702033172, 73.9551086323157, 73.9551086323157, 75.6591702033172)))
3744	1	4	49	0.0816327	list(list(c(60.7984961444771, 61.2476537865369, 61.2476537865369, 60.7984961444771, 60.7984961444771, 75.6591702033172, 75.6591702033172, 73.9551086323157, 73.9551086323157, 75.6591702033172)))
3745	1	4	49	0.0816327	list(list(c(61.2476537865369, 61.6968114285966, 61.6968114285966, 61.2476537865369, 61.2476537865369, 75.6591702033172, 75.6591702033172, 73.9551086323157, 73.9551086323157, 75.6591702033172)))
3746	1	4	49	0.0816327	list(list(c(61.6968114285966, 62.1459690706564, 62.1459690706564, 61.6968114285966, 61.6968114285966, 75.6591702033172, 75.6591702033172, 73.9551086323157, 73.9551086323157, 75.6591702033172)))
3747	1	4	49	0.0816327	list(list(c(62.1459690706564, 62.5951267127162, 62.5951267127162, 62.1459690706564, 62.1459690706564, 75.6591702033172, 75.6591702033172, 73.9551086323157, 73.9551086323157, 75.6591702033172)))
3748	1	4	48	0.0833333	list(list(c(62.5951267127162, 63.0442843547759, 63.0442843547759, 62.5951267127162, 62.5951267127162, 75.6591702033172, 75.6591702033172, 73.9551086323157, 73.9551086323157, 75.6591702033172)))
3749	1	4	48	0.0833333	list(list(c(63.0442843547759, 63.4934419968357, 63.4934419968357, 63.0442843547759, 63.0442843547759, 75.6591702033172, 75.6591702033172, 73.9551086323157, 73.9551086323157, 75.6591702033172)))
3750	1	4	48	0.0833333	list(list(c(63.4934419968357, 63.9425996388954, 63.9425996388954, 63.4934419968357, 63.4934419968357, 75.6591702033172, 75.6591702033172, 73.9551086323157, 73.9551086323157, 75.6591702033172)))
3751	1	4	48	0.0833333	list(list(c(63.9425996388954, 64.3917572809552, 64.3917572809552, 63.9425996388954, 63.9425996388954, 75.6591702033172, 75.6591702033172, 73.9551086323157, 73.9551086323157, 75.6591702033172)))
3752	1	4	46	0.0869565	list(list(c(64.3917572809552, 64.840914923015, 64.840914923015, 64.3917572809552, 64.3917572809552, 75.6591702033172, 75.6591702033172, 73.9551086323157, 73.9551086323157, 75.6591702033172)))
3753	1	4	46	0.0869565	list(list(c(64.840914923015, 65.2900725650747, 65.2900725650747, 64.840914923015, 64.840914923015, 75.6591702033172, 75.6591702033172, 73.9551086323157, 73.9551086323157, 75.6591702033172)))
3754	1	4	46	0.0869565	list(list(c(65.2900725650747, 65.7392302071345, 65.7392302071345, 65.2900725650747, 65.2900725650747, 75.6591702033172, 75.6591702033172, 73.9551086323157, 73.9551086323157, 75.6591702033172)))
3755	1	4	44	0.0909091	list(list(c(65.7392302071345, 66.1883878491942, 66.1883878491942, 65.7392302071345, 65.7392302071345, 75.6591702033172, 75.6591702033172, 73.9551086323157, 73.9551086323157, 75.6591702033172)))
3756	1	4	44	0.0909091	list(list(c(66.1883878491942, 66.637545491254, 66.637545491254, 66.1883878491942, 66.1883878491942, 75.6591702033172, 75.6591702033172, 73.9551086323157, 73.9551086323157, 75.6591702033172)))
3757	1	4	44	0.0909091	list(list(c(66.637545491254, 67.0867031333138, 67.0867031333138, 66.637545491254, 66.637545491254, 75.6591702033172, 75.6591702033172, 73.9551086323157, 73.9551086323157, 75.6591702033172)))
3758	1	4	44	0.0909091	list(list(c(67.0867031333138, 67.5358607753735, 67.5358607753735, 67.0867031333138, 67.0867031333138, 75.6591702033172, 75.6591702033172, 73.9551086323157, 73.9551086323157, 75.6591702033172)))
3759	1	4	44	0.0909091	list(list(c(67.5358607753735, 67.9850184174333, 67.9850184174333, 67.5358607753735, 67.5358607753735, 75.6591702033172, 75.6591702033172, 73.9551086323157, 73.9551086323157, 75.6591702033172)))
3760	1	4	44	0.0909091	list(list(c(67.9850184174333, 68.434176059493, 68.434176059493, 67.9850184174333, 67.9850184174333, 75.6591702033172, 75.6591702033172, 73.9551086323157, 73.9551086323157, 75.6591702033172)))
3761	1	4	44	0.0909091	list(list(c(68.434176059493, 68.8833337015528, 68.8833337015528, 68.434176059493, 68.434176059493, 75.6591702033172, 75.6591702033172, 73.9551086323157, 73.9551086323157, 75.6591702033172)))
3762	1	4	44	0.0909091	list(list(c(68.8833337015528, 69.3324913436126, 69.3324913436126, 68.8833337015528, 68.8833337015528, 75.6591702033172, 75.6591702033172, 73.9551086323157, 73.9551086323157, 75.6591702033172)))
3763	1	4	44	0.0909091	list(list(c(69.3324913436126, 69.7816489856723, 69.7816489856723, 69.3324913436126, 69.3324913436126, 75.6591702033172, 75.6591702033172, 73.9551086323157, 73.9551086323157, 75.6591702033172)))
3764	1	4	44	0.0909091	list(list(c(69.7816489856723, 70.2308066277321, 70.2308066277321, 69.7816489856723, 69.7816489856723, 75.6591702033172, 75.6591702033172, 73.9551086323157, 73.9551086323157, 75.6591702033172)))
3765	1	4	44	0.0909091	list(list(c(70.2308066277321, 70.6799642697919, 70.6799642697919, 70.2308066277321, 70.2308066277321, 75.6591702033172, 75.6591702033172, 73.9551086323157, 73.9551086323157, 75.6591702033172)))
3766	1	4	44	0.0909091	list(list(c(70.6799642697919, 71.1291219118516, 71.1291219118516, 70.6799642697919, 70.6799642697919, 75.6591702033172, 75.6591702033172, 73.9551086323157, 73.9551086323157, 75.6591702033172)))
3767	1	4	44	0.0909091	list(list(c(71.1291219118516, 71.5782795539114, 71.5782795539114, 71.1291219118516, 71.1291219118516, 75.6591702033172, 75.6591702033172, 73.9551086323157, 73.9551086323157, 75.6591702033172)))
3768	1	4	44	0.0909091	list(list(c(71.5782795539114, 72.0274371959711, 72.0274371959711, 71.5782795539114, 71.5782795539114, 75.6591702033172, 75.6591702033172, 73.9551086323157, 73.9551086323157, 75.6591702033172)))
3769	1	4	44	0.0909091	list(list(c(72.0274371959711, 72.4765948380309, 72.4765948380309, 72.0274371959711, 72.0274371959711, 75.6591702033172, 75.6591702033172, 73.9551086323157, 73.9551086323157, 75.6591702033172)))
3770	1	4	44	0.0909091	list(list(c(72.4765948380309, 72.9257524800907, 72.9257524800907, 72.4765948380309, 72.4765948380309, 75.6591702033172, 75.6591702033172, 73.9551086323157, 73.9551086323157, 75.6591702033172)))
3771	1	4	44	0.0909091	list(list(c(72.9257524800907, 73.3749101221504, 73.3749101221504, 72.9257524800907, 72.9257524800907, 75.6591702033172, 75.6591702033172, 73.9551086323157, 73.9551086323157, 75.6591702033172)))
3772	1	4	44	0.0909091	list(list(c(73.3749101221504, 73.8240677642102, 73.8240677642102, 73.3749101221504, 73.3749101221504, 75.6591702033172, 75.6591702033172, 73.9551086323157, 73.9551086323157, 75.6591702033172)))
3773	1	4	44	0.0909091	list(list(c(73.8240677642102, 74.2732254062699, 74.2732254062699, 73.8240677642102, 73.8240677642102, 75.6591702033172, 75.6591702033172, 73.9551086323157, 73.9551086323157, 75.6591702033172)))
3774	1	4	44	0.0909091	list(list(c(74.2732254062699, 74.7223830483297, 74.7223830483297, 74.2732254062699, 74.2732254062699, 75.6591702033172, 75.6591702033172, 73.9551086323157, 73.9551086323157, 75.6591702033172)))
3775	1	4	44	0.0909091	list(list(c(74.7223830483297, 75.1715406903895, 75.1715406903895, 74.7223830483297, 74.7223830483297, 75.6591702033172, 75.6591702033172, 73.9551086323157, 73.9551086323157, 75.6591702033172)))
3776	1	4	44	0.0909091	list(list(c(75.1715406903895, 75.6206983324492, 75.6206983324492, 75.1715406903895, 75.1715406903895, 75.6591702033172, 75.6591702033172, 73.9551086323157, 73.9551086323157, 75.6591702033172)))
3777	1	4	44	0.0909091	list(list(c(75.6206983324492, 76.069855974509, 76.069855974509, 75.6206983324492, 75.6206983324492, 75.6591702033172, 75.6591702033172, 73.9551086323157, 73.9551086323157, 75.6591702033172)))
3778	1	4	44	0.0909091	list(list(c(76.069855974509, 76.5190136165687, 76.5190136165687, 76.069855974509, 76.069855974509, 75.6591702033172, 75.6591702033172, 73.9551086323157, 73.9551086323157, 75.6591702033172)))
3779	1	4	44	0.0909091	list(list(c(76.5190136165687, 76.9681712586285, 76.9681712586285, 76.5190136165687, 76.5190136165687, 75.6591702033172, 75.6591702033172, 73.9551086323157, 73.9551086323157, 75.6591702033172)))
3780	1	4	44	0.0909091	list(list(c(76.9681712586285, 77.4173289006883, 77.4173289006883, 76.9681712586285, 76.9681712586285, 75.6591702033172, 75.6591702033172, 73.9551086323157, 73.9551086323157, 75.6591702033172)))
3781	1	4	44	0.0909091	list(list(c(77.4173289006883, 77.866486542748, 77.866486542748, 77.4173289006883, 77.4173289006883, 75.6591702033172, 75.6591702033172, 73.9551086323157, 73.9551086323157, 75.6591702033172)))
3782	1	4	44	0.0909091	list(list(c(77.866486542748, 78.3156441848078, 78.3156441848078, 77.866486542748, 77.866486542748, 75.6591702033172, 75.6591702033172, 73.9551086323157, 73.9551086323157, 75.6591702033172)))
3783	1	4	44	0.0909091	list(list(c(78.3156441848078, 78.7648018268675, 78.7648018268675, 78.3156441848078, 78.3156441848078, 75.6591702033172, 75.6591702033172, 73.9551086323157, 73.9551086323157, 75.6591702033172)))
3784	1	4	44	0.0909091	list(list(c(78.7648018268675, 79.2139594689273, 79.2139594689273, 78.7648018268675, 78.7648018268675, 75.6591702033172, 75.6591702033172, 73.9551086323157, 73.9551086323157, 75.6591702033172)))
3785	1	4	44	0.0909091	list(list(c(79.2139594689273, 79.6631171109871, 79.6631171109871, 79.2139594689273, 79.2139594689273, 75.6591702033172, 75.6591702033172, 73.9551086323157, 73.9551086323157, 75.6591702033172)))
3786	1	4	44	0.0909091	list(list(c(79.6631171109871, 80.1122747530468, 80.1122747530468, 79.6631171109871, 79.6631171109871, 75.6591702033172, 75.6591702033172, 73.9551086323157, 73.9551086323157, 75.6591702033172)))
3787	1	4	44	0.0909091	list(list(c(80.1122747530468, 80.5614323951066, 80.5614323951066, 80.1122747530468, 80.1122747530468, 75.6591702033172, 75.6591702033172, 73.9551086323157, 73.9551086323157, 75.6591702033172)))
3788	1	4	44	0.0909091	list(list(c(80.5614323951066, 81.0105900371664, 81.0105900371664, 80.5614323951066, 80.5614323951066, 75.6591702033172, 75.6591702033172, 73.9551086323157, 73.9551086323157, 75.6591702033172)))
3789	1	4	44	0.0909091	list(list(c(81.0105900371664, 81.4597476792261, 81.4597476792261, 81.0105900371664, 81.0105900371664, 75.6591702033172, 75.6591702033172, 73.9551086323157, 73.9551086323157, 75.6591702033172)))
3790	1	4	44	0.0909091	list(list(c(81.4597476792261, 81.9089053212859, 81.9089053212859, 81.4597476792261, 81.4597476792261, 75.6591702033172, 75.6591702033172, 73.9551086323157, 73.9551086323157, 75.6591702033172)))
3791	0	3	43	0.0697674	list(list(c(81.9089053212859, 82.3580629633456, 82.3580629633456, 81.9089053212859, 81.9089053212859, 75.6591702033172, 75.6591702033172, 73.9551086323157, 73.9551086323157, 75.6591702033172)))
3792	0	3	43	0.0697674	list(list(c(82.3580629633456, 82.8072206054054, 82.8072206054054, 82.3580629633456, 82.3580629633456, 75.6591702033172, 75.6591702033172, 73.9551086323157, 73.9551086323157, 75.6591702033172)))
3793	0	3	43	0.0697674	list(list(c(82.8072206054054, 83.2563782474652, 83.2563782474652, 82.8072206054054, 82.8072206054054, 75.6591702033172, 75.6591702033172, 73.9551086323157, 73.9551086323157, 75.6591702033172)))
3794	0	3	43	0.0697674	list(list(c(83.2563782474652, 83.7055358895249, 83.7055358895249, 83.2563782474652, 83.2563782474652, 75.6591702033172, 75.6591702033172, 73.9551086323157, 73.9551086323157, 75.6591702033172)))
3795	0	3	43	0.0697674	list(list(c(83.7055358895249, 84.1546935315847, 84.1546935315847, 83.7055358895249, 83.7055358895249, 75.6591702033172, 75.6591702033172, 73.9551086323157, 73.9551086323157, 75.6591702033172)))
3796	0	3	43	0.0697674	list(list(c(84.1546935315847, 84.6038511736444, 84.6038511736444, 84.1546935315847, 84.1546935315847, 75.6591702033172, 75.6591702033172, 73.9551086323157, 73.9551086323157, 75.6591702033172)))
3797	0	3	43	0.0697674	list(list(c(84.6038511736444, 85.0530088157042, 85.0530088157042, 84.6038511736444, 84.6038511736444, 75.6591702033172, 75.6591702033172, 73.9551086323157, 73.9551086323157, 75.6591702033172)))
3798	0	3	43	0.0697674	list(list(c(85.0530088157042, 85.502166457764, 85.502166457764, 85.0530088157042, 85.0530088157042, 75.6591702033172, 75.6591702033172, 73.9551086323157, 73.9551086323157, 75.6591702033172)))
3799	0	3	43	0.0697674	list(list(c(85.502166457764, 85.9513240998237, 85.9513240998237, 85.502166457764, 85.502166457764, 75.6591702033172, 75.6591702033172, 73.9551086323157, 73.9551086323157, 75.6591702033172)))
3800	0	3	43	0.0697674	list(list(c(85.9513240998237, 86.4004817418835, 86.4004817418835, 85.9513240998237, 85.9513240998237, 75.6591702033172, 75.6591702033172, 73.9551086323157, 73.9551086323157, 75.6591702033172)))
3801	0	3	43	0.0697674	list(list(c(86.4004817418835, 86.8496393839432, 86.8496393839432, 86.4004817418835, 86.4004817418835, 75.6591702033172, 75.6591702033172, 73.9551086323157, 73.9551086323157, 75.6591702033172)))
3802	0	3	43	0.0697674	list(list(c(86.8496393839432, 87.298797026003, 87.298797026003, 86.8496393839432, 86.8496393839432, 75.6591702033172, 75.6591702033172, 73.9551086323157, 73.9551086323157, 75.6591702033172)))
3803	0	3	43	0.0697674	list(list(c(87.298797026003, 87.7479546680628, 87.7479546680628, 87.298797026003, 87.298797026003, 75.6591702033172, 75.6591702033172, 73.9551086323157, 73.9551086323157, 75.6591702033172)))
3804	0	3	43	0.0697674	list(list(c(87.7479546680628, 88.1971123101225, 88.1971123101225, 87.7479546680628, 87.7479546680628, 75.6591702033172, 75.6591702033172, 73.9551086323157, 73.9551086323157, 75.6591702033172)))
3805	0	3	43	0.0697674	list(list(c(88.1971123101225, 88.6462699521823, 88.6462699521823, 88.1971123101225, 88.1971123101225, 75.6591702033172, 75.6591702033172, 73.9551086323157, 73.9551086323157, 75.6591702033172)))
3806	0	3	43	0.0697674	list(list(c(88.6462699521823, 89.095427594242, 89.095427594242, 88.6462699521823, 88.6462699521823, 75.6591702033172, 75.6591702033172, 73.9551086323157, 73.9551086323157, 75.6591702033172)))
3807	0	3	43	0.0697674	list(list(c(89.095427594242, 89.5445852363018, 89.5445852363018, 89.095427594242, 89.095427594242, 75.6591702033172, 75.6591702033172, 73.9551086323157, 73.9551086323157, 75.6591702033172)))
3808	0	3	43	0.0697674	list(list(c(89.5445852363018, 89.9937428783616, 89.9937428783616, 89.5445852363018, 89.5445852363018, 75.6591702033172, 75.6591702033172, 73.9551086323157, 73.9551086323157, 75.6591702033172)))
3809	0	3	43	0.0697674	list(list(c(89.9937428783616, 90.4429005204213, 90.4429005204213, 89.9937428783616, 89.9937428783616, 75.6591702033172, 75.6591702033172, 73.9551086323157, 73.9551086323157, 75.6591702033172)))
3810	0	3	43	0.0697674	list(list(c(90.4429005204213, 90.8920581624811, 90.8920581624811, 90.4429005204213, 90.4429005204213, 75.6591702033172, 75.6591702033172, 73.9551086323157, 73.9551086323157, 75.6591702033172)))
3811	0	3	43	0.0697674	list(list(c(90.8920581624811, 91.3412158045409, 91.3412158045409, 90.8920581624811, 90.8920581624811, 75.6591702033172, 75.6591702033172, 73.9551086323157, 73.9551086323157, 75.6591702033172)))
3812	0	3	43	0.0697674	list(list(c(91.3412158045409, 91.7903734466006, 91.7903734466006, 91.3412158045409, 91.3412158045409, 75.6591702033172, 75.6591702033172, 73.9551086323157, 73.9551086323157, 75.6591702033172)))
3850	0	2	35	0.0571429	list(list(c(108.409206202812, 108.858363844872, 108.858363844872, 108.409206202812, 108.409206202812, 75.6591702033172, 75.6591702033172, 73.9551086323157, 73.9551086323157, 75.6591702033172)))
3851	0	2	35	0.0571429	list(list(c(108.858363844872, 109.307521486931, 109.307521486931, 108.858363844872, 108.858363844872, 75.6591702033172, 75.6591702033172, 73.9551086323157, 73.9551086323157, 75.6591702033172)))
3852	0	2	35	0.0571429	list(list(c(109.307521486931, 109.756679128991, 109.756679128991, 109.307521486931, 109.307521486931, 75.6591702033172, 75.6591702033172, 73.9551086323157, 73.9551086323157, 75.6591702033172)))
3853	0	2	35	0.0571429	list(list(c(109.756679128991, 110.205836771051, 110.205836771051, 109.756679128991, 109.756679128991, 75.6591702033172, 75.6591702033172, 73.9551086323157, 73.9551086323157, 75.6591702033172)))
3854	0	2	35	0.0571429	list(list(c(110.205836771051, 110.654994413111, 110.654994413111, 110.205836771051, 110.205836771051, 75.6591702033172, 75.6591702033172, 73.9551086323157, 73.9551086323157, 75.6591702033172)))
3855	0	2	38	0.0526316	list(list(c(110.654994413111, 111.10415205517, 111.10415205517, 110.654994413111, 110.654994413111, 75.6591702033172, 75.6591702033172, 73.9551086323157, 73.9551086323157, 75.6591702033172)))
3856	0	2	38	0.0526316	list(list(c(111.10415205517, 111.55330969723, 111.55330969723, 111.10415205517, 111.10415205517, 75.6591702033172, 75.6591702033172, 73.9551086323157, 73.9551086323157, 75.6591702033172)))
3857	0	2	38	0.0526316	list(list(c(111.55330969723, 112.00246733929, 112.00246733929, 111.55330969723, 111.55330969723, 75.6591702033172, 75.6591702033172, 73.9551086323157, 73.9551086323157, 75.6591702033172)))
3858	0	2	38	0.0526316	list(list(c(112.00246733929, 112.45162498135, 112.45162498135, 112.00246733929, 112.00246733929, 75.6591702033172, 75.6591702033172, 73.9551086323157, 73.9551086323157, 75.6591702033172)))
3859	0	2	38	0.0526316	list(list(c(112.45162498135, 112.900782623409, 112.900782623409, 112.45162498135, 112.45162498135, 75.6591702033172, 75.6591702033172, 73.9551086323157, 73.9551086323157, 75.6591702033172)))
3860	0	2	38	0.0526316	list(list(c(112.900782623409, 113.349940265469, 113.349940265469, 112.900782623409, 112.900782623409, 75.6591702033172, 75.6591702033172, 73.9551086323157, 73.9551086323157, 75.6591702033172)))
3861	0	2	38	0.0526316	list(list(c(113.349940265469, 113.799097907529, 113.799097907529, 113.349940265469, 113.349940265469, 75.6591702033172, 75.6591702033172, 73.9551086323157, 73.9551086323157, 75.6591702033172)))
3862	0	2	38	0.0526316	list(list(c(113.799097907529, 114.248255549589, 114.248255549589, 113.799097907529, 113.799097907529, 75.6591702033172, 75.6591702033172, 73.9551086323157, 73.9551086323157, 75.6591702033172)))
3863	0	2	38	0.0526316	list(list(c(114.248255549589, 114.697413191648, 114.697413191648, 114.248255549589, 114.248255549589, 75.6591702033172, 75.6591702033172, 73.9551086323157, 73.9551086323157, 75.6591702033172)))
3864	0	2	38	0.0526316	list(list(c(114.697413191648, 115.146570833708, 115.146570833708, 114.697413191648, 114.697413191648, 75.6591702033172, 75.6591702033172, 73.9551086323157, 73.9551086323157, 75.6591702033172)))
3865	0	2	38	0.0526316	list(list(c(115.146570833708, 115.595728475768, 115.595728475768, 115.146570833708, 115.146570833708, 75.6591702033172, 75.6591702033172, 73.9551086323157, 73.9551086323157, 75.6591702033172)))
3866	0	2	38	0.0526316	list(list(c(115.595728475768, 116.044886117828, 116.044886117828, 115.595728475768, 115.595728475768, 75.6591702033172, 75.6591702033172, 73.9551086323157, 73.9551086323157, 75.6591702033172)))
3867	0	2	38	0.0526316	list(list(c(116.044886117828, 116.494043759887, 116.494043759887, 116.044886117828, 116.044886117828, 75.6591702033172, 75.6591702033172, 73.9551086323157, 73.9551086323157, 75.6591702033172)))
3868	0	2	38	0.0526316	list(list(c(116.494043759887, 116.943201401947, 116.943201401947, 116.494043759887, 116.494043759887, 75.6591702033172, 75.6591702033172, 73.9551086323157, 73.9551086323157, 75.6591702033172)))
3869	0	2	38	0.0526316	list(list(c(116.943201401947, 117.392359044007, 117.392359044007, 116.943201401947, 116.943201401947, 75.6591702033172, 75.6591702033172, 73.9551086323157, 73.9551086323157, 75.6591702033172)))
3870	0	2	38	0.0526316	list(list(c(117.392359044007, 117.841516686067, 117.841516686067, 117.392359044007, 117.392359044007, 75.6591702033172, 75.6591702033172, 73.9551086323157, 73.9551086323157, 75.6591702033172)))
3871	0	2	38	0.0526316	list(list(c(117.841516686067, 118.290674328126, 118.290674328126, 117.841516686067, 117.841516686067, 75.6591702033172, 75.6591702033172, 73.9551086323157, 73.9551086323157, 75.6591702033172)))
3872	0	2	38	0.0526316	list(list(c(118.290674328126, 118.739831970186, 118.739831970186, 118.290674328126, 118.290674328126, 75.6591702033172, 75.6591702033172, 73.9551086323157, 73.9551086323157, 75.6591702033172)))
3873	0	2	38	0.0526316	list(list(c(118.739831970186, 119.188989612246, 119.188989612246, 118.739831970186, 118.739831970186, 75.6591702033172, 75.6591702033172, 73.9551086323157, 73.9551086323157, 75.6591702033172)))
3874	0	2	38	0.0526316	list(list(c(119.188989612246, 119.638147254306, 119.638147254306, 119.188989612246, 119.188989612246, 75.6591702033172, 75.6591702033172, 73.9551086323157, 73.9551086323157, 75.6591702033172)))
3875	0	2	38	0.0526316	list(list(c(119.638147254306, 120.087304896366, 120.087304896366, 119.638147254306, 119.638147254306, 75.6591702033172, 75.6591702033172, 73.9551086323157, 73.9551086323157, 75.6591702033172)))
3876	0	2	38	0.0526316	list(list(c(120.087304896366, 120.536462538425, 120.536462538425, 120.087304896366, 120.087304896366, 75.6591702033172, 75.6591702033172, 73.9551086323157, 73.9551086323157, 75.6591702033172)))
3877	0	2	38	0.0526316	list(list(c(120.536462538425, 120.985620180485, 120.985620180485, 120.536462538425, 120.536462538425, 75.6591702033172, 75.6591702033172, 73.9551086323157, 73.9551086323157, 75.6591702033172)))
3878	0	2	38	0.0526316	list(list(c(120.985620180485, 121.434777822545, 121.434777822545, 120.985620180485, 120.985620180485, 75.6591702033172, 75.6591702033172, 73.9551086323157, 73.9551086323157, 75.6591702033172)))
3879	0	2	38	0.0526316	list(list(c(121.434777822545, 121.883935464605, 121.883935464605, 121.434777822545, 121.434777822545, 75.6591702033172, 75.6591702033172, 73.9551086323157, 73.9551086323157, 75.6591702033172)))
3880	0	2	38	0.0526316	list(list(c(121.883935464605, 122.333093106664, 122.333093106664, 121.883935464605, 121.883935464605, 75.6591702033172, 75.6591702033172, 73.9551086323157, 73.9551086323157, 75.6591702033172)))
3881	0	2	38	0.0526316	list(list(c(122.333093106664, 122.782250748724, 122.782250748724, 122.333093106664, 122.333093106664, 75.6591702033172, 75.6591702033172, 73.9551086323157, 73.9551086323157, 75.6591702033172)))
3882	0	2	38	0.0526316	list(list(c(122.782250748724, 123.231408390784, 123.231408390784, 122.782250748724, 122.782250748724, 75.6591702033172, 75.6591702033172, 73.9551086323157, 73.9551086323157, 75.6591702033172)))
3883	0	2	38	0.0526316	list(list(c(123.231408390784, 123.680566032844, 123.680566032844, 123.231408390784, 123.231408390784, 75.6591702033172, 75.6591702033172, 73.9551086323157, 73.9551086323157, 75.6591702033172)))
3884	0	2	38	0.0526316	list(list(c(123.680566032844, 124.129723674903, 124.129723674903, 123.680566032844, 123.680566032844, 75.6591702033172, 75.6591702033172, 73.9551086323157, 73.9551086323157, 75.6591702033172)))
3885	0	2	38	0.0526316	list(list(c(124.129723674903, 124.578881316963, 124.578881316963, 124.129723674903, 124.129723674903, 75.6591702033172, 75.6591702033172, 73.9551086323157, 73.9551086323157, 75.6591702033172)))
3886	0	2	38	0.0526316	list(list(c(124.578881316963, 125.028038959023, 125.028038959023, 124.578881316963, 124.578881316963, 75.6591702033172, 75.6591702033172, 73.9551086323157, 73.9551086323157, 75.6591702033172)))
3887	0	2	38	0.0526316	list(list(c(125.028038959023, 125.477196601083, 125.477196601083, 125.028038959023, 125.028038959023, 75.6591702033172, 75.6591702033172, 73.9551086323157, 73.9551086323157, 75.6591702033172)))
3888	0	2	38	0.0526316	list(list(c(125.477196601083, 125.926354243142, 125.926354243142, 125.477196601083, 125.477196601083, 75.6591702033172, 75.6591702033172, 73.9551086323157, 73.9551086323157, 75.6591702033172)))
3889	0	2	38	0.0526316	list(list(c(125.926354243142, 126.375511885202, 126.375511885202, 125.926354243142, 125.926354243142, 75.6591702033172, 75.6591702033172, 73.9551086323157, 73.9551086323157, 75.6591702033172)))
3890	0	2	38	0.0526316	list(list(c(126.375511885202, 126.824669527262, 126.824669527262, 126.375511885202, 126.375511885202, 75.6591702033172, 75.6591702033172, 73.9551086323157, 73.9551086323157, 75.6591702033172)))
3891	0	2	38	0.0526316	list(list(c(126.824669527262, 127.273827169322, 127.273827169322, 126.824669527262, 126.824669527262, 75.6591702033172, 75.6591702033172, 73.9551086323157, 73.9551086323157, 75.6591702033172)))
3892	0	2	38	0.0526316	list(list(c(127.273827169322, 127.722984811381, 127.722984811381, 127.273827169322, 127.273827169322, 75.6591702033172, 75.6591702033172, 73.9551086323157, 73.9551086323157, 75.6591702033172)))
3893	0	2	38	0.0526316	list(list(c(127.722984811381, 128.172142453441, 128.172142453441, 127.722984811381, 127.722984811381, 75.6591702033172, 75.6591702033172, 73.9551086323157, 73.9551086323157, 75.6591702033172)))
3894	0	2	38	0.0526316	list(list(c(128.172142453441, 128.621300095501, 128.621300095501, 128.172142453441, 128.172142453441, 75.6591702033172, 75.6591702033172, 73.9551086323157, 73.9551086323157, 75.6591702033172)))
3895	0	2	38	0.0526316	list(list(c(128.621300095501, 129.070457737561, 129.070457737561, 128.621300095501, 128.621300095501, 75.6591702033172, 75.6591702033172, 73.9551086323157, 73.9551086323157, 75.6591702033172)))
3896	0	2	38	0.0526316	list(list(c(129.070457737561, 129.519615379621, 129.519615379621, 129.070457737561, 129.070457737561, 75.6591702033172, 75.6591702033172, 73.9551086323157, 73.9551086323157, 75.6591702033172)))
3897	0	2	38	0.0526316	list(list(c(129.519615379621, 129.96877302168, 129.96877302168, 129.519615379621, 129.519615379621, 75.6591702033172, 75.6591702033172, 73.9551086323157, 73.9551086323157, 75.6591702033172)))
3898	0	2	38	0.0526316	list(list(c(129.96877302168, 130.41793066374, 130.41793066374, 129.96877302168, 129.96877302168, 75.6591702033172, 75.6591702033172, 73.9551086323157, 73.9551086323157, 75.6591702033172)))
3899	0	2	38	0.0526316	list(list(c(130.41793066374, 130.8670883058, 130.8670883058, 130.41793066374, 130.41793066374, 75.6591702033172, 75.6591702033172, 73.9551086323157, 73.9551086323157, 75.6591702033172)))
3900	0	2	38	0.0526316	list(list(c(130.8670883058, 131.31624594786, 131.31624594786, 130.8670883058, 130.8670883058, 75.6591702033172, 75.6591702033172, 73.9551086323157, 73.9551086323157, 75.6591702033172)))
3901	0	2	38	0.0526316	list(list(c(131.31624594786, 131.765403589919, 131.765403589919, 131.31624594786, 131.31624594786, 75.6591702033172, 75.6591702033172, 73.9551086323157, 73.9551086323157, 75.6591702033172)))
3902	0	2	39	0.0512821	list(list(c(131.765403589919, 132.214561231979, 132.214561231979, 131.765403589919, 131.765403589919, 75.6591702033172, 75.6591702033172, 73.9551086323157, 73.9551086323157, 75.6591702033172)))
3903	0	2	39	0.0512821	list(list(c(132.214561231979, 132.663718874039, 132.663718874039, 132.214561231979, 132.214561231979, 75.6591702033172, 75.6591702033172, 73.9551086323157, 73.9551086323157, 75.6591702033172)))
3904	0	2	39	0.0512821	list(list(c(132.663718874039, 133.112876516099, 133.112876516099, 132.663718874039, 132.663718874039, 75.6591702033172, 75.6591702033172, 73.9551086323157, 73.9551086323157, 75.6591702033172)))
3905	0	2	39	0.0512821	list(list(c(133.112876516099, 133.562034158158, 133.562034158158, 133.112876516099, 133.112876516099, 75.6591702033172, 75.6591702033172, 73.9551086323157, 73.9551086323157, 75.6591702033172)))
3906	0	2	39	0.0512821	list(list(c(133.562034158158, 134.011191800218, 134.011191800218, 133.562034158158, 133.562034158158, 75.6591702033172, 75.6591702033172, 73.9551086323157, 73.9551086323157, 75.6591702033172)))
3907	0	2	39	0.0512821	list(list(c(134.011191800218, 134.460349442278, 134.460349442278, 134.011191800218, 134.011191800218, 75.6591702033172, 75.6591702033172, 73.9551086323157, 73.9551086323157, 75.6591702033172)))
3908	0	2	39	0.0512821	list(list(c(134.460349442278, 134.909507084338, 134.909507084338, 134.460349442278, 134.460349442278, 75.6591702033172, 75.6591702033172, 73.9551086323157, 73.9551086323157, 75.6591702033172)))
3909	0	2	39	0.0512821	list(list(c(134.909507084338, 135.358664726397, 135.358664726397, 134.909507084338, 134.909507084338, 75.6591702033172, 75.6591702033172, 73.9551086323157, 73.9551086323157, 75.6591702033172)))
3910	0	2	39	0.0512821	list(list(c(135.358664726397, 135.807822368457, 135.807822368457, 135.358664726397, 135.358664726397, 75.6591702033172, 75.6591702033172, 73.9551086323157, 73.9551086323157, 75.6591702033172)))
3911	0	2	39	0.0512821	list(list(c(135.807822368457, 136.256980010517, 136.256980010517, 135.807822368457, 135.807822368457, 75.6591702033172, 75.6591702033172, 73.9551086323157, 73.9551086323157, 75.6591702033172)))
3912	0	2	39	0.0512821	list(list(c(136.256980010517, 136.706137652577, 136.706137652577, 136.256980010517, 136.256980010517, 75.6591702033172, 75.6591702033172, 73.9551086323157, 73.9551086323157, 75.6591702033172)))
3913	0	2	39	0.0512821	list(list(c(136.706137652577, 137.155295294636, 137.155295294636, 136.706137652577, 136.706137652577, 75.6591702033172, 75.6591702033172, 73.9551086323157, 73.9551086323157, 75.6591702033172)))
3914	0	2	39	0.0512821	list(list(c(137.155295294636, 137.604452936696, 137.604452936696, 137.155295294636, 137.155295294636, 75.6591702033172, 75.6591702033172, 73.9551086323157, 73.9551086323157, 75.6591702033172)))
3915	0	2	39	0.0512821	list(list(c(137.604452936696, 138.053610578756, 138.053610578756, 137.604452936696, 137.604452936696, 75.6591702033172, 75.6591702033172, 73.9551086323157, 73.9551086323157, 75.6591702033172)))
3916	0	2	39	0.0512821	list(list(c(138.053610578756, 138.502768220816, 138.502768220816, 138.053610578756, 138.053610578756, 75.6591702033172, 75.6591702033172, 73.9551086323157, 73.9551086323157, 75.6591702033172)))
3917	0	2	39	0.0512821	list(list(c(138.502768220816, 138.951925862875, 138.951925862875, 138.502768220816, 138.502768220816, 75.6591702033172, 75.6591702033172, 73.9551086323157, 73.9551086323157, 75.6591702033172)))
3918	0	2	39	0.0512821	list(list(c(138.951925862875, 139.401083504935, 139.401083504935, 138.951925862875, 138.951925862875, 75.6591702033172, 75.6591702033172, 73.9551086323157, 73.9551086323157, 75.6591702033172)))
3919	0	2	39	0.0512821	list(list(c(139.401083504935, 139.850241146995, 139.850241146995, 139.401083504935, 139.401083504935, 75.6591702033172, 75.6591702033172, 73.9551086323157, 73.9551086323157, 75.6591702033172)))
3920	0	2	39	0.0512821	list(list(c(139.850241146995, 140.299398789055, 140.299398789055, 139.850241146995, 139.850241146995, 75.6591702033172, 75.6591702033172, 73.9551086323157, 73.9551086323157, 75.6591702033172)))
3921	0	2	39	0.0512821	list(list(c(140.299398789055, 140.748556431115, 140.748556431115, 140.299398789055, 140.299398789055, 75.6591702033172, 75.6591702033172, 73.9551086323157, 73.9551086323157, 75.6591702033172)))
3922	0	3	40	0.075	list(list(c(140.748556431115, 141.197714073174, 141.197714073174, 140.748556431115, 140.748556431115, 75.6591702033172, 75.6591702033172, 73.9551086323157, 73.9551086323157, 75.6591702033172)))
3923	0	3	40	0.075	list(list(c(141.197714073174, 141.646871715234, 141.646871715234, 141.197714073174, 141.197714073174, 75.6591702033172, 75.6591702033172, 73.9551086323157, 73.9551086323157, 75.6591702033172)))
3924	0	3	40	0.075	list(list(c(141.646871715234, 142.096029357294, 142.096029357294, 141.646871715234, 141.646871715234, 75.6591702033172, 75.6591702033172, 73.9551086323157, 73.9551086323157, 75.6591702033172)))
3925	0	3	35	0.0857143	list(list(c(142.096029357294, 142.545186999354, 142.545186999354, 142.096029357294, 142.096029357294, 75.6591702033172, 75.6591702033172, 73.9551086323157, 73.9551086323157, 75.6591702033172)))
3926	0	3	35	0.0857143	list(list(c(142.545186999354, 142.994344641413, 142.994344641413, 142.545186999354, 142.545186999354, 75.6591702033172, 75.6591702033172, 73.9551086323157, 73.9551086323157, 75.6591702033172)))
3927	0	3	35	0.0857143	list(list(c(142.994344641413, 143.443502283473, 143.443502283473, 142.994344641413, 142.994344641413, 75.6591702033172, 75.6591702033172, 73.9551086323157, 73.9551086323157, 75.6591702033172)))
3928	0	3	35	0.0857143	list(list(c(143.443502283473, 143.892659925533, 143.892659925533, 143.443502283473, 143.443502283473, 75.6591702033172, 75.6591702033172, 73.9551086323157, 73.9551086323157, 75.6591702033172)))
3929	0	3	35	0.0857143	list(list(c(143.892659925533, 144.341817567593, 144.341817567593, 143.892659925533, 143.892659925533, 75.6591702033172, 75.6591702033172, 73.9551086323157, 73.9551086323157, 75.6591702033172)))
3930	0	3	35	0.0857143	list(list(c(144.341817567593, 144.790975209652, 144.790975209652, 144.341817567593, 144.341817567593, 75.6591702033172, 75.6591702033172, 73.9551086323157, 73.9551086323157, 75.6591702033172)))
3931	0	3	35	0.0857143	list(list(c(144.790975209652, 145.240132851712, 145.240132851712, 144.790975209652, 144.790975209652, 75.6591702033172, 75.6591702033172, 73.9551086323157, 73.9551086323157, 75.6591702033172)))
3932	0	3	35	0.0857143	list(list(c(145.240132851712, 145.689290493772, 145.689290493772, 145.240132851712, 145.240132851712, 75.6591702033172, 75.6591702033172, 73.9551086323157, 73.9551086323157, 75.6591702033172)))
3933	0	3	35	0.0857143	list(list(c(145.689290493772, 146.138448135832, 146.138448135832, 145.689290493772, 145.689290493772, 75.6591702033172, 75.6591702033172, 73.9551086323157, 73.9551086323157, 75.6591702033172)))
3934	0	3	35	0.0857143	list(list(c(146.138448135832, 146.587605777891, 146.587605777891, 146.138448135832, 146.138448135832, 75.6591702033172, 75.6591702033172, 73.9551086323157, 73.9551086323157, 75.6591702033172)))
3935	0	3	35	0.0857143	list(list(c(146.587605777891, 147.036763419951, 147.036763419951, 146.587605777891, 146.587605777891, 75.6591702033172, 75.6591702033172, 73.9551086323157, 73.9551086323157, 75.6591702033172)))
3936	0	3	35	0.0857143	list(list(c(147.036763419951, 147.485921062011, 147.485921062011, 147.036763419951, 147.036763419951, 75.6591702033172, 75.6591702033172, 73.9551086323157, 73.9551086323157, 75.6591702033172)))
3937	0	3	35	0.0857143	list(list(c(147.485921062011, 147.935078704071, 147.935078704071, 147.485921062011, 147.485921062011, 75.6591702033172, 75.6591702033172, 73.9551086323157, 73.9551086323157, 75.6591702033172)))
3938	0	3	35	0.0857143	list(list(c(147.935078704071, 148.38423634613, 148.38423634613, 147.935078704071, 147.935078704071, 75.6591702033172, 75.6591702033172, 73.9551086323157, 73.9551086323157, 75.6591702033172)))
3939	0	3	35	0.0857143	list(list(c(148.38423634613, 148.83339398819, 148.83339398819, 148.38423634613, 148.38423634613, 75.6591702033172, 75.6591702033172, 73.9551086323157, 73.9551086323157, 75.6591702033172)))
3940	0	3	35	0.0857143	list(list(c(148.83339398819, 149.28255163025, 149.28255163025, 148.83339398819, 148.83339398819, 75.6591702033172, 75.6591702033172, 73.9551086323157, 73.9551086323157, 75.6591702033172)))
3941	0	3	35	0.0857143	list(list(c(149.28255163025, 149.73170927231, 149.73170927231, 149.28255163025, 149.28255163025, 75.6591702033172, 75.6591702033172, 73.9551086323157, 73.9551086323157, 75.6591702033172)))
3942	0	3	35	0.0857143	list(list(c(149.73170927231, 150.18086691437, 150.18086691437, 149.73170927231, 149.73170927231, 75.6591702033172, 75.6591702033172, 73.9551086323157, 73.9551086323157, 75.6591702033172)))
3943	0	3	35	0.0857143	list(list(c(150.18086691437, 150.630024556429, 150.630024556429, 150.18086691437, 150.18086691437, 75.6591702033172, 75.6591702033172, 73.9551086323157, 73.9551086323157, 75.6591702033172)))
3944	0	3	35	0.0857143	list(list(c(150.630024556429, 151.079182198489, 151.079182198489, 150.630024556429, 150.630024556429, 75.6591702033172, 75.6591702033172, 73.9551086323157, 73.9551086323157, 75.6591702033172)))
3945	0	3	35	0.0857143	list(list(c(151.079182198489, 151.528339840549, 151.528339840549, 151.079182198489, 151.079182198489, 75.6591702033172, 75.6591702033172, 73.9551086323157, 73.9551086323157, 75.6591702033172)))
3946	0	3	35	0.0857143	list(list(c(151.528339840549, 151.977497482609, 151.977497482609, 151.528339840549, 151.528339840549, 75.6591702033172, 75.6591702033172, 73.9551086323157, 73.9551086323157, 75.6591702033172)))
3947	0	3	35	0.0857143	list(list(c(151.977497482609, 152.426655124668, 152.426655124668, 151.977497482609, 151.977497482609, 75.6591702033172, 75.6591702033172, 73.9551086323157, 73.9551086323157, 75.6591702033172)))
3948	0	3	34	0.0882353	list(list(c(152.426655124668, 152.875812766728, 152.875812766728, 152.426655124668, 152.426655124668, 75.6591702033172, 75.6591702033172, 73.9551086323157, 73.9551086323157, 75.6591702033172)))
3949	0	3	34	0.0882353	list(list(c(152.875812766728, 153.324970408788, 153.324970408788, 152.875812766728, 152.875812766728, 75.6591702033172, 75.6591702033172, 73.9551086323157, 73.9551086323157, 75.6591702033172)))
3950	0	3	34	0.0882353	list(list(c(153.324970408788, 153.774128050848, 153.774128050848, 153.324970408788, 153.324970408788, 75.6591702033172, 75.6591702033172, 73.9551086323157, 73.9551086323157, 75.6591702033172)))
3951	0	3	34	0.0882353	list(list(c(153.774128050848, 154.223285692907, 154.223285692907, 153.774128050848, 153.774128050848, 75.6591702033172, 75.6591702033172, 73.9551086323157, 73.9551086323157, 75.6591702033172)))
3952	0	3	34	0.0882353	list(list(c(154.223285692907, 154.672443334967, 154.672443334967, 154.223285692907, 154.223285692907, 75.6591702033172, 75.6591702033172, 73.9551086323157, 73.9551086323157, 75.6591702033172)))
3953	0	3	34	0.0882353	list(list(c(154.672443334967, 155.121600977027, 155.121600977027, 154.672443334967, 154.672443334967, 75.6591702033172, 75.6591702033172, 73.9551086323157, 73.9551086323157, 75.6591702033172)))
3954	0	3	34	0.0882353	list(list(c(155.121600977027, 155.570758619087, 155.570758619087, 155.121600977027, 155.121600977027, 75.6591702033172, 75.6591702033172, 73.9551086323157, 73.9551086323157, 75.6591702033172)))
3955	0	3	34	0.0882353	list(list(c(155.570758619087, 156.019916261146, 156.019916261146, 155.570758619087, 155.570758619087, 75.6591702033172, 75.6591702033172, 73.9551086323157, 73.9551086323157, 75.6591702033172)))
3956	0	3	34	0.0882353	list(list(c(156.019916261146, 156.469073903206, 156.469073903206, 156.019916261146, 156.019916261146, 75.6591702033172, 75.6591702033172, 73.9551086323157, 73.9551086323157, 75.6591702033172)))
3957	0	3	34	0.0882353	list(list(c(156.469073903206, 156.918231545266, 156.918231545266, 156.469073903206, 156.469073903206, 75.6591702033172, 75.6591702033172, 73.9551086323157, 73.9551086323157, 75.6591702033172)))
3958	0	3	34	0.0882353	list(list(c(156.918231545266, 157.367389187326, 157.367389187326, 156.918231545266, 156.918231545266, 75.6591702033172, 75.6591702033172, 73.9551086323157, 73.9551086323157, 75.6591702033172)))
3959	0	3	34	0.0882353	list(list(c(157.367389187326, 157.816546829385, 157.816546829385, 157.367389187326, 157.367389187326, 75.6591702033172, 75.6591702033172, 73.9551086323157, 73.9551086323157, 75.6591702033172)))
3960	0	3	34	0.0882353	list(list(c(157.816546829385, 158.265704471445, 158.265704471445, 157.816546829385, 157.816546829385, 75.6591702033172, 75.6591702033172, 73.9551086323157, 73.9551086323157, 75.6591702033172)))
3961	0	3	34	0.0882353	list(list(c(158.265704471445, 158.714862113505, 158.714862113505, 158.265704471445, 158.265704471445, 75.6591702033172, 75.6591702033172, 73.9551086323157, 73.9551086323157, 75.6591702033172)))
3962	0	3	34	0.0882353	list(list(c(158.714862113505, 159.164019755565, 159.164019755565, 158.714862113505, 158.714862113505, 75.6591702033172, 75.6591702033172, 73.9551086323157, 73.9551086323157, 75.6591702033172)))
3963	0	3	34	0.0882353	list(list(c(159.164019755565, 159.613177397624, 159.613177397624, 159.164019755565, 159.164019755565, 75.6591702033172, 75.6591702033172, 73.9551086323157, 73.9551086323157, 75.6591702033172)))
3964	0	3	34	0.0882353	list(list(c(159.613177397624, 160.062335039684, 160.062335039684, 159.613177397624, 159.613177397624, 75.6591702033172, 75.6591702033172, 73.9551086323157, 73.9551086323157, 75.6591702033172)))
3965	0	3	34	0.0882353	list(list(c(160.062335039684, 160.511492681744, 160.511492681744, 160.062335039684, 160.062335039684, 75.6591702033172, 75.6591702033172, 73.9551086323157, 73.9551086323157, 75.6591702033172)))
3966	0	3	34	0.0882353	list(list(c(160.511492681744, 160.960650323804, 160.960650323804, 160.511492681744, 160.511492681744, 75.6591702033172, 75.6591702033172, 73.9551086323157, 73.9551086323157, 75.6591702033172)))
3967	0	3	34	0.0882353	list(list(c(160.960650323804, 161.409807965864, 161.409807965864, 160.960650323804, 160.960650323804, 75.6591702033172, 75.6591702033172, 73.9551086323157, 73.9551086323157, 75.6591702033172)))
3968	0	3	34	0.0882353	list(list(c(161.409807965864, 161.858965607923, 161.858965607923, 161.409807965864, 161.409807965864, 75.6591702033172, 75.6591702033172, 73.9551086323157, 73.9551086323157, 75.6591702033172)))
3969	0	3	34	0.0882353	list(list(c(161.858965607923, 162.308123249983, 162.308123249983, 161.858965607923, 161.858965607923, 75.6591702033172, 75.6591702033172, 73.9551086323157, 73.9551086323157, 75.6591702033172)))
3970	0	3	34	0.0882353	list(list(c(162.308123249983, 162.757280892043, 162.757280892043, 162.308123249983, 162.308123249983, 75.6591702033172, 75.6591702033172, 73.9551086323157, 73.9551086323157, 75.6591702033172)))
3971	0	3	34	0.0882353	list(list(c(162.757280892043, 163.206438534103, 163.206438534103, 162.757280892043, 162.757280892043, 75.6591702033172, 75.6591702033172, 73.9551086323157, 73.9551086323157, 75.6591702033172)))
3972	0	3	34	0.0882353	list(list(c(163.206438534103, 163.655596176162, 163.655596176162, 163.206438534103, 163.206438534103, 75.6591702033172, 75.6591702033172, 73.9551086323157, 73.9551086323157, 75.6591702033172)))
3973	0	3	34	0.0882353	list(list(c(163.655596176162, 164.104753818222, 164.104753818222, 163.655596176162, 163.655596176162, 75.6591702033172, 75.6591702033172, 73.9551086323157, 73.9551086323157, 75.6591702033172)))
3974	0	3	34	0.0882353	list(list(c(164.104753818222, 164.553911460282, 164.553911460282, 164.104753818222, 164.104753818222, 75.6591702033172, 75.6591702033172, 73.9551086323157, 73.9551086323157, 75.6591702033172)))
3975	0	3	34	0.0882353	list(list(c(164.553911460282, 165.003069102342, 165.003069102342, 164.553911460282, 164.553911460282, 75.6591702033172, 75.6591702033172, 73.9551086323157, 73.9551086323157, 75.6591702033172)))
3976	0	3	34	0.0882353	list(list(c(165.003069102342, 165.452226744401, 165.452226744401, 165.003069102342, 165.003069102342, 75.6591702033172, 75.6591702033172, 73.9551086323157, 73.9551086323157, 75.6591702033172)))
3977	0	3	34	0.0882353	list(list(c(165.452226744401, 165.901384386461, 165.901384386461, 165.452226744401, 165.452226744401, 75.6591702033172, 75.6591702033172, 73.9551086323157, 73.9551086323157, 75.6591702033172)))
3978	0	3	33	0.0909091	list(list(c(165.901384386461, 166.350542028521, 166.350542028521, 165.901384386461, 165.901384386461, 75.6591702033172, 75.6591702033172, 73.9551086323157, 73.9551086323157, 75.6591702033172)))
3979	0	3	33	0.0909091	list(list(c(166.350542028521, 166.799699670581, 166.799699670581, 166.350542028521, 166.350542028521, 75.6591702033172, 75.6591702033172, 73.9551086323157, 73.9551086323157, 75.6591702033172)))
3980	0	3	33	0.0909091	list(list(c(166.799699670581, 167.24885731264, 167.24885731264, 166.799699670581, 166.799699670581, 75.6591702033172, 75.6591702033172, 73.9551086323157, 73.9551086323157, 75.6591702033172)))
3981	0	3	33	0.0909091	list(list(c(167.24885731264, 167.6980149547, 167.6980149547, 167.24885731264, 167.24885731264, 75.6591702033172, 75.6591702033172, 73.9551086323157, 73.9551086323157, 75.6591702033172)))
3982	0	3	33	0.0909091	list(list(c(167.6980149547, 168.14717259676, 168.14717259676, 167.6980149547, 167.6980149547, 75.6591702033172, 75.6591702033172, 73.9551086323157, 73.9551086323157, 75.6591702033172)))
3983	0	3	33	0.0909091	list(list(c(168.14717259676, 168.59633023882, 168.59633023882, 168.14717259676, 168.14717259676, 75.6591702033172, 75.6591702033172, 73.9551086323157, 73.9551086323157, 75.6591702033172)))
3984	0	3	33	0.0909091	list(list(c(168.59633023882, 169.045487880879, 169.045487880879, 168.59633023882, 168.59633023882, 75.6591702033172, 75.6591702033172, 73.9551086323157, 73.9551086323157, 75.6591702033172)))
3985	0	3	33	0.0909091	list(list(c(169.045487880879, 169.494645522939, 169.494645522939, 169.045487880879, 169.045487880879, 75.6591702033172, 75.6591702033172, 73.9551086323157, 73.9551086323157, 75.6591702033172)))
3986	0	3	33	0.0909091	list(list(c(169.494645522939, 169.943803164999, 169.943803164999, 169.494645522939, 169.494645522939, 75.6591702033172, 75.6591702033172, 73.9551086323157, 73.9551086323157, 75.6591702033172)))
3987	0	3	33	0.0909091	list(list(c(169.943803164999, 170.392960807059, 170.392960807059, 169.943803164999, 169.943803164999, 75.6591702033172, 75.6591702033172, 73.9551086323157, 73.9551086323157, 75.6591702033172)))
3988	0	3	33	0.0909091	list(list(c(170.392960807059, 170.842118449118, 170.842118449118, 170.392960807059, 170.392960807059, 75.6591702033172, 75.6591702033172, 73.9551086323157, 73.9551086323157, 75.6591702033172)))
3989	0	3	33	0.0909091	list(list(c(170.842118449118, 171.291276091178, 171.291276091178, 170.842118449118, 170.842118449118, 75.6591702033172, 75.6591702033172, 73.9551086323157, 73.9551086323157, 75.6591702033172)))
3990	0	3	33	0.0909091	list(list(c(171.291276091178, 171.740433733238, 171.740433733238, 171.291276091178, 171.291276091178, 75.6591702033172, 75.6591702033172, 73.9551086323157, 73.9551086323157, 75.6591702033172)))
3991	0	3	33	0.0909091	list(list(c(171.740433733238, 172.189591375298, 172.189591375298, 171.740433733238, 171.740433733238, 75.6591702033172, 75.6591702033172, 73.9551086323157, 73.9551086323157, 75.6591702033172)))
3992	0	3	33	0.0909091	list(list(c(172.189591375298, 172.638749017358, 172.638749017358, 172.189591375298, 172.189591375298, 75.6591702033172, 75.6591702033172, 73.9551086323157, 73.9551086323157, 75.6591702033172)))
3993	0	3	33	0.0909091	list(list(c(172.638749017358, 173.087906659417, 173.087906659417, 172.638749017358, 172.638749017358, 75.6591702033172, 75.6591702033172, 73.9551086323157, 73.9551086323157, 75.6591702033172)))
[truncated: 21,775 more rows]

## Sheet: Figure_3a-d_histograms
exploited	size	bathymetry_min	geographic range size	thermal range
Not Exploited	4.21646	1.79176	16.7782	19.0801
Not Exploited	4.04932	2.77259	15.3495	16.0576
[truncated: 6,125 more rows]

## Sheet: Figure_3a-d_summary_stats
panel	expl	llow	low	med	up	uup
[truncated: 8 more rows]

## Sheet: Figure3e
	fun.prop	CI-low	CI-high
[truncated: 10 more rows]

[truncated: 5 more sheets: Figure_3f, Figure_4a-histogram, Figure_4a_summary_stats, Figure_4b, Figure_5]
